# Supplementary material for: Unravelling the Helianthus tuberosus L. (Jerusalem Artichoke, Kiku-Imo) Tuber Proteome by Label-Free Quantitative Proteomics
Source: Molecules. 2022 Feb 7;27(3):1111. doi: 10.3390/molecules27031111 (PMC8840128; doi:10.3390/molecules27031111)
Supplement: Supplementary file 1 [file molecules-27-01111-s001.zip › Supplementary Table S1.xlsx]

## Sheet: Supplementary Table 1
Supplementary Table S1. The total Kiku-imo tuber proteome raw data.
FASTA headers	Protein IDs	Protein names	Organism	ANOVA Significant	Peptides	Razor + unique peptides	Unique peptides	Sequence coverage [%]	Unique + razor sequence coverage [%]	Unique sequence coverage [%]	Mol. weight [kDa]	Q-value	Score	Intensity	MS/MS count	#NAME?	ANOVA q-value	LFQ intensity Sample 1_Rep1	LFQ intensity Sample 1_Rep2	LFQ intensity Sample 1_Rep3	LFQ intensity Sample 2_Rep1	LFQ intensity Sample 2_Rep2	LFQ intensity Sample 2_Rep3	LFQ intensity Sample 3_Rep1	LFQ intensity Sample 3_Rep2	LFQ intensity Sample 3_Rep3
tr|A0A251SJH6|A0A251SJH6_HELAN	A0A251SJH6	Putative DEAD/DEAH box helicase, putative	Helianthus annuus (Common sunflower)	+	2	2	2	2.6	2.6	2.6	95.236	0	11.049	168550000	7	5.16456	0.000186889	22.1927	22.2258	21.6096	22.778	21.7169	22.2166	26.7236	26.801	26.6288
tr|A0A251TN81|A0A251TN81_HELAN	A0A251TN81	Peptidyl-prolyl cis-trans isomerase (PPIase) (EC 5.2.1.8)	Helianthus annuus (Common sunflower)	+	6	1	1	47.4	6.9	6.9	18.28	0	138.4	3198800000	52	6.35057	4.68853e-05	28.8169	28.7602	28.6616	28.6224	28.7138	28.0084	21.6991	22.5117	22.2046
tr|Q8S3V3|Q8S3V3_HELTU;REV__tr|A0A251RNQ6|A0A251RNQ6_HELAN	Q8S3V3	Tuber agglutinin	Helianthus tuberosus (Jerusalem artichoke) (Helianthus tomentosus)	+	12	1	1	68	4.8	4.8	15.449	0.0014435	6.7648	4630800000	18	6.78692	2.14582e-05	21.35	21.6997	22.5166	30.4804	30.5757	30.5579	29.9218	30.2702	30.2149
tr|Q8S3V6|Q8S3V6_HELTU	Q8S3V6	Tuber agglutinin	Helianthus tuberosus (Jerusalem artichoke) (Helianthus tomentosus)	+	9	3	3	67.3	24.5	24.5	15.502	0	222.28	5920500000	39	3.46723	0.00210824	22.6794	25.921	22.8757	30.8882	31.4156	31.1962	29.5236	29.7285	29.8616
tr|A0A251UHZ3|A0A251UHZ3_HELAN;sp|O23968|GPX4_HELAN	A0A251UHZ3	Glutathione peroxidase	Helianthus annuus (Common sunflower)	+	5	5	5	20.4	20.4	20.4	18.797	0	30.946	1081500000	19	5.76288	7.88845e-05	26.7402	26.6292	26.7871	28.1536	28.0359	28.2047	27.2732	27.3603	27.2311
tr|A0A251UVK5|A0A251UVK5_HELAN;sp|O81983|SYS_HELAN	A0A251UVK5	Putative serine--tRNA ligase	Helianthus annuus (Common sunflower)	+	15	15	3	42.2	42.2	6.4	50.097	0	184.47	1623800000	107	3.41648	0.00225676	28.174	28.1217	28.2242	27.8394	27.8797	27.7633	27.8015	27.6331	27.7227
tr|W0FGD1|W0FGD1_HELAN;sp|P18260|ATPAM_HELAN;tr|Q34691|Q34691_HELAN;tr|A0A251VM27|A0A251VM27_HELAN;tr|A0A251SEX7|A0A251SEX7_HELAN;tr|A0A251VA32|A0A251VA32_HELAN;tr|A0A251TL08|A0A251TL08_HELAN;tr|A0A251VA34|A0A251VA34_HELAN;tr|A0A251T9Q3|A0A251T9Q3_HELAN;tr|A0A1Y3BZ91|A0A1Y3BZ91_HELAN;tr|A0A251TAE3|A0A251TAE3_HELAN;tr|A0A251TKM2|A0A251TKM2_HELAN;tr|A0A251UAD0|A0A251UAD0_HELAN;tr|A0A251RPJ3|A0A251R…	W0FGD1	ATP synthase subunit alpha	Helianthus annuus (Common sunflower)	+	19	19	7	45.3	45.3	16.5	55.486	0	323.31	28178000000	370	4.09142	0.000877824	32.1669	32.1516	32.1118	31.9789	31.9777	31.9751	32.1237	32.0986	32.1296
tr|A0A251U7N4|A0A251U7N4_HELAN;sp|P85200|PRS6B_HELAN;tr|A0A251UK46|A0A251UK46_HELAN	A0A251U7N4	Putative 26S protease regulatory subunit 6B	Helianthus annuus (Common sunflower)	+	12	11	11	49.3	46.4	46.4	46.652	0	104.3	1133800000	66	2.98083	0.00467413	27.1784	27.2031	27.2539	27.7797	27.7117	27.6151	27.563	27.8215	27.6442
sp|Q04468|TCMO_HELTU	Q04468	Trans-cinnamate 4-monooxygenase (EC 1.14.14.91) (Cinnamic acid 4-hydroxylase) (C4H) (CA4H) (Cytochrome P450 73) (Cytochrome P450C4H)	Helianthus tuberosus (Jerusalem artichoke) (Helianthus tomentosus)	+	20	20	1	45.7	45.7	4.6	57.92	0	190.88	2031700000	123	3.85504	0.00119306	28.2592	28.1911	28.0504	28.1426	28.1561	27.9653	28.7933	28.7463	28.7979
tr|A0A059VAE5|A0A059VAE5_HELAN;tr|A0A251VHG0|A0A251VHG0_HELAN	A0A059VAE5	Extracellular jacalin-like lectin (Putative horcolin)	Helianthus annuus (Common sunflower)	+	3	3	1	29	29	9.7	15.313	0	23.377	733870000	22	4.24083	0.000718616	26.91	26.941	26.8364	26.4076	26.505	26.43	27.1118	26.9586	27.0644
tr|A0A0D5A4E4|A0A0D5A4E4_HELTU;tr|A5GXL9|A5GXL9_HELAN	A0A0D5A4E4	Fructan 1-exohydrolase	Helianthus tuberosus (Jerusalem artichoke) (Helianthus tomentosus)	+	6	6	6	14.3	14.3	14.3	62.8	0	39.458	329150000	16	5.83549	8.07912e-05	26.2956	26.4599	26.3017	24.6879	24.7816	24.6344	25.0419	24.8512	24.8298
tr|A0A0N9HQH0|A0A0N9HQH0_HELAN;tr|A0A251V387|A0A251V387_HELAN	A0A0N9HQH0	Glutathione S-transferase	Helianthus annuus (Common sunflower)	+	7	7	7	40.7	40.7	40.7	23.839	0	68.13	1231500000	48	4.8255	0.000296366	27.7482	27.7224	27.7252	27.4383	27.366	27.3913	27.6384	27.674	27.6214
tr|A0A0N9HTD4|A0A0N9HTD4_HELAN	A0A0N9HTD4	Glutathione S-transferase	Helianthus annuus (Common sunflower)	+	7	2	2	37.1	12.4	12.4	23.585	0	12.032	224360000	11	2.90693	0.00525073	22.2036	21.053	22.9051	25.593	25.5015	25.5938	23.432	22.6672	22.2475
tr|A0A0N9HTW1|A0A0N9HTW1_HELAN;tr|A0A251SSH4|A0A251SSH4_HELAN;tr|Q15CJ2|Q15CJ2_HELAN;tr|Q15CJ1|Q15CJ1_HELAN;tr|Q15CI7|Q15CI7_HELAN;tr|Q15CH5|Q15CH5_HELAN;tr|Q15CG3|Q15CG3_HELAN;tr|B5KUR4|B5KUR4_HELAN;tr|B5KUQ1|B5KUQ1_HELAN;tr|Q15CG4|Q15CG4_HELAN;tr|Q15CE5|Q15CE5_HELAN;tr|Q15CD1|Q15CD1_HELAN;tr|B5KUQ0|B5KUQ0_HELAN	A0A0N9HTW1	Glutathione S-transferase	Helianthus annuus (Common sunflower)	+	7	7	4	42.7	42.7	25.4	26.714	0	65.167	621330000	47	3.86933	0.0011639	26.7598	26.7273	26.7727	26.2769	26.1579	26.3207	26.4109	26.5061	26.4211
tr|A0A142K3L6|A0A142K3L6_HELAN;tr|A0A251UJ14|A0A251UJ14_HELAN	A0A142K3L6	Cytoplasmic enolase (EC 4.2.1.11)	Helianthus annuus (Common sunflower)	+	23	23	10	69.4	69.4	38	47.981	0	323.31	44213000000	725	2.81031	0.00602464	32.771	32.8117	32.7962	32.59	32.7238	32.635	32.4584	32.4779	32.5665
tr|A0A161HY73|A0A161HY73_9ASTR;tr|Q5VB46|Q5VB46_HELAN;tr|Q5VB48|Q5VB48_HELAN;tr|Q5VB47|Q5VB47_HELAN;tr|A0A251TZP6|A0A251TZP6_HELAN;tr|Q5VB44|Q5VB44_HELAN;tr|Q5VB43|Q5VB43_HELAN;tr|Q5VB45|Q5VB45_HELAN;tr|Q5VB49|Q5VB49_HELAN;tr|A0A161IHV6|A0A161IHV6_9ASTR;tr|Q5VB42|Q5VB42_HELAN	A0A161HY73	Acetolactate synthase (EC 2.2.1.6)	Helianthus nuttallii	+	8	8	8	17.7	17.7	17.7	70.719	0	67.447	211070000	44	2.7654	0.00648866	25.0526	24.8178	24.9605	24.8882	24.8481	24.8343	25.2916	25.2518	25.1962
tr|W0FC40|W0FC40_HELAN;tr|Q39983|Q39983_HELPE;tr|Q36377|Q36377_HELAN;tr|A0A3G5AVI6|A0A3G5AVI6_HELAN;tr|A0A1Y3C041|A0A1Y3C041_HELAN;tr|A0A2P1MA64|A0A2P1MA64_HELAN;tr|A0A2P1MA74|A0A2P1MA74_HELAN;tr|A0A251RRM1|A0A251RRM1_HELAN	W0FC40	Cytochrome b	Helianthus annuus (Common sunflower)	+	2	2	2	5.3	5.3	5.3	44.672	0	44.047	876980000	26	3.85471	0.00118913	26.9648	26.9791	27.0198	26.9036	27.0676	27.0603	27.4297	27.4099	27.4092
tr|A0A251RKY6|A0A251RKY6_HELAN;tr|A0A251V955|A0A251V955_HELAN	A0A251RKY6	Nucleoside diphosphate kinase (EC 2.7.4.6)	Helianthus annuus (Common sunflower)	+	4	4	4	27	27	27	25.797	0	116.09	3159600000	52	2.5705	0.00891342	28.8714	28.9724	28.8904	28.8578	28.8752	28.8104	29.0878	29.2311	29.0849
tr|A0A251RLP0|A0A251RLP0_HELAN	A0A251RLP0	Putative acyl-CoA dehydrogenase	Helianthus annuus (Common sunflower)	+	12	12	12	21.3	21.3	21.3	90.488	0	105.46	324350000	43	2.75878	0.00649487	25.6339	25.6419	25.5916	25.5756	25.5751	25.6459	25.7647	25.7622	25.8417
tr|A0A251RLS4|A0A251RLS4_HELAN	A0A251RLS4	Glycosyltransferase (EC 2.4.1.-)	Helianthus annuus (Common sunflower)	+	6	6	6	12.9	12.9	12.9	59.562	0	50.008	737910000	28	4.37362	0.000588896	26.887	26.8572	27.0303	26.4502	26.3356	26.3133	27.0343	27.0938	27.0809
tr|A0A251RM91|A0A251RM91_HELAN;tr|A0A251TYH1|A0A251TYH1_HELAN;tr|A0A251VLH1|A0A251VLH1_HELAN;tr|A0A251UT98|A0A251UT98_HELAN	A0A251RM91	Putative UDP-arabinopyranose mutase	Helianthus annuus (Common sunflower)	+	19	19	6	70.5	70.5	30.6	40.548	0	202.47	4774600000	184	5.10588	0.000208508	29.2641	29.2814	29.3149	29.552	29.5017	29.5889	30.0184	29.9505	30.104
tr|A0A251RM97|A0A251RM97_HELAN	A0A251RM97	Putative GRAM domain family protein	Helianthus annuus (Common sunflower)	+	3	3	3	15.3	15.3	15.3	31.395	0	19.59	97496000	9	2.6957	0.00719144	23.4738	23.4881	23.5374	25.0282	24.4547	24.3865	23.771	23.9413	24.0083
tr|A0A251RMC1|A0A251RMC1_HELAN	A0A251RMC1	Putative aldolase-type TIM barrel family protein	Helianthus annuus (Common sunflower)	+	14	14	4	49.7	49.7	11.5	47.213	0	238.29	5030200000	166	3.52308	0.00195142	29.3814	29.4262	29.4947	29.7941	29.8499	29.7583	29.7043	29.7382	29.8138
tr|A0A251RMC4|A0A251RMC4_HELAN;tr|A0A251UE94|A0A251UE94_HELAN;tr|A0A251UPV0|A0A251UPV0_HELAN	A0A251RMC4	Glyceraldehyde-3-phosphate dehydrogenase (EC 1.2.1.-)	Helianthus annuus (Common sunflower)	+	18	10	6	65.1	39	28.7	37.106	0	323.31	13055000000	245	2.79042	0.00623767	30.9237	30.6381	30.7248	31.0767	31.2293	31.0859	30.5784	30.5607	30.6356
tr|A0A251UI99|A0A251UI99_HELAN;tr|A0A251U1Q6|A0A251U1Q6_HELAN;tr|A0A251RMF3|A0A251RMF3_HELAN	A0A251UI99	40S ribosomal protein S27	Helianthus annuus (Common sunflower)	+	3	3	3	36	36	36	9.6142	0	28.989	771220000	17	3.33779	0.002548	27.1034	26.9751	26.9763	26.8896	27.2466	26.9734	26.2307	26.3459	26.3271
tr|A0A251RMR4|A0A251RMR4_HELAN	A0A251RMR4	26S proteasome non-ATPase regulatory subunit 2 homolog	Helianthus annuus (Common sunflower)	+	22	22	7	37.3	37.3	13.6	98.521	0	323.31	2838800000	179	2.5983	0.00845403	28.7611	28.7493	28.7387	28.9098	28.9294	28.8407	28.7238	28.7835	28.7483
tr|A0A251RNJ5|A0A251RNJ5_HELAN;tr|A0A251RMS7|A0A251RMS7_HELAN;tr|A0A251UGJ4|A0A251UGJ4_HELAN;tr|A0A251S8A9|A0A251S8A9_HELAN;tr|A0A251S8V0|A0A251S8V0_HELAN;tr|A0A251RMU2|A0A251RMU2_HELAN;tr|A0A251T6L9|A0A251T6L9_HELAN;tr|A0A251UXQ9|A0A251UXQ9_HELAN	A0A251RNJ5	Putative ribosomal protein S3 family protein	Helianthus annuus (Common sunflower)	+	14	14	14	53.9	53.9	53.9	27.416	0	323.31	9966000000	209	3.05	0.0041911	30.5393	30.6083	30.5489	30.5611	30.5987	30.6506	30.3827	30.3314	30.4057
tr|A0A251RMT9|A0A251RMT9_HELAN	A0A251RMT9	Uncharacterized protein	Helianthus annuus (Common sunflower)	+	33	33	29	41.8	41.8	36	116.56	0	323.31	20846000000	229	3.02306	0.00436175	32.0211	32.0682	31.9956	31.8015	31.8449	31.892	32.0469	32.1357	32.1011
tr|A0A251RNC3|A0A251RNC3_HELAN;tr|A0A251RNE8|A0A251RNE8_HELAN	A0A251RNC3	Peroxidase (EC 1.11.1.7)	Helianthus annuus (Common sunflower)	+	5	5	4	23.1	23.1	21	35.562	0	44.097	640370000	26	3.91747	0.00108167	26.2831	26.1971	26.266	26.894	26.8389	26.7052	27.1547	27.013	26.9211
tr|A0A251RNE0|A0A251RNE0_HELAN	A0A251RNE0	Putative nucleotide-binding alpha-beta plait domain-containing protein	Helianthus annuus (Common sunflower)	+	4	4	4	12.5	12.5	12.5	41.547	0	26.735	437410000	18	4.10663	0.000870035	25.6997	25.6587	25.6202	26.349	26.2952	26.3565	25.8024	25.8088	26.0047
tr|A0A251TAE7|A0A251TAE7_HELAN;tr|A0A251SI65|A0A251SI65_HELAN;tr|A0A251RPI8|A0A251RPI8_HELAN;tr|A0A251RNK6|A0A251RNK6_HELAN;tr|A0A251U1A2|A0A251U1A2_HELAN;tr|A0A251RUL8|A0A251RUL8_HELAN;tr|A0A251TKW2|A0A251TKW2_HELAN;tr|A0A251T4Y9|A0A251T4Y9_HELAN;tr|A0A251UPM4|A0A251UPM4_HELAN;tr|A0A251UQ96|A0A251UQ96_HELAN;tr|A0A251T9T0|A0A251T9T0_HELAN;tr|A0A251UA13|A0A251UA13_HELAN;tr|A0A251SVX8|A0A251SVX8_HE…	A0A251TAE7	Putative small GTPase superfamily, Rab type	Helianthus annuus (Common sunflower)	+	10	10	10	78	78	78	18.694	0	282.16	8998300000	153	4.57797	0.000440854	30.1905	30.2793	30.2155	30.4968	30.5229	30.495	30.5255	30.5511	30.5211
tr|A0A251RNM0|A0A251RNM0_HELAN	A0A251RNM0	Putative DC1 domain-containing protein	Helianthus annuus (Common sunflower)	+	10	10	10	25	25	25	67.278	0	157.91	2068200000	91	4.86092	0.000286675	27.8461	27.859	28.0117	28.6968	28.7454	28.6661	27.9947	28.1012	28.0061
tr|A0A251RP14|A0A251RP14_HELAN	A0A251RP14	Putative raffinose synthase family protein	Helianthus annuus (Common sunflower)	+	7	7	7	12.4	12.4	12.4	85.051	0	74.524	502330000	33	5.41907	0.000135742	26.54	26.5589	26.4132	26.3987	26.3719	26.4278	25.5861	25.7001	25.6578
tr|A0A251RP83|A0A251RP83_HELAN;tr|A0A251RQD8|A0A251RQD8_HELAN;tr|A0A251RNF2|A0A251RNF2_HELAN	A0A251RP83	Putative glycerophosphoryl diester phosphodiesterase	Helianthus annuus (Common sunflower)	+	4	4	4	8.1	8.1	8.1	82.186	0	56.333	713690000	29	4.45525	0.000537846	26.4679	26.5423	26.3382	26.758	26.599	26.8209	27.4546	27.42	27.3777
tr|A0A251RPP7|A0A251RPP7_HELAN	A0A251RPP7	Glucose-6-phosphate 1-dehydrogenase (EC 1.1.1.49)	Helianthus annuus (Common sunflower)	+	14	4	4	37.1	13.5	13.5	54.814	0	48.959	746250000	29	3.78119	0.00132781	27.1098	27.1225	27.0031	26.6922	26.6312	26.6454	26.7876	26.7318	26.6683
tr|A0A251RPW1|A0A251RPW1_HELAN;tr|A0A251UFK2|A0A251UFK2_HELAN	A0A251RPW1	Putative lichenase	Helianthus annuus (Common sunflower)	+	6	6	6	31.3	31.3	31.3	37.054	0	101.43	3107200000	76	3.77377	0.00132046	28.5663	28.7447	28.5971	29.3669	29.5363	29.2689	28.7803	28.7561	28.6983
tr|A0A251RPW3|A0A251RPW3_HELAN;tr|A0A251UC02|A0A251UC02_HELAN	A0A251RPW3	Putative acetyl-CoA synthetase	Helianthus annuus (Common sunflower)	+	3	3	1	5.3	5.3	2.1	78.075	0	27.418	172370000	15	2.77964	0.0063364	24.6739	24.7369	24.7636	24.7422	24.674	24.5986	24.9071	24.9564	24.9494
tr|A0A251RPW8|A0A251RPW8_HELAN	A0A251RPW8	Putative class I glutamine amidotransferase-like superfamily protein	Helianthus annuus (Common sunflower)	+	10	10	10	23.4	23.4	23.4	46.235	0	95.985	1002400000	42	2.78198	0.00632527	27.5894	27.4427	27.5137	27.2459	27.1115	27.1785	26.9772	26.8221	27.1089
tr|A0A251RPW9|A0A251RPW9_HELAN	A0A251RPW9	Reticulon-like protein	Helianthus annuus (Common sunflower)	+	3	2	2	13	13	13	28.599	0	15.633	88822000	10	2.62751	0.0080453	24.346	24.4194	24.5966	21.8892	21.511	21.1591	21.4068	21.947	23.2837
tr|A0A251RQC8|A0A251RQC8_HELAN	A0A251RQC8	Putative glycyl-tRNA synthetase / glycine--tRNA ligase	Helianthus annuus (Common sunflower)	+	16	16	16	25.5	25.5	25.5	81.167	0	218.06	1444900000	99	5.41053	0.000133898	28.012	27.9851	27.9678	27.5544	27.5628	27.5407	27.6462	27.7118	27.7238
tr|A0A251RQG9|A0A251RQG9_HELAN	A0A251RQG9	Dihydrolipoamide acetyltransferase component of pyruvate dehydrogenase complex (EC 2.3.1.-)	Helianthus annuus (Common sunflower)	+	8	8	8	25.3	25.3	25.3	54.267	0	57.599	193150000	26	2.79144	0.00623444	25.1991	25.1326	25.0373	24.7424	24.804	24.9004	24.734	24.6834	24.5437
tr|A0A251RQI9|A0A251RQI9_HELAN	A0A251RQI9	Putative glycosyl hydrolase family 85	Helianthus annuus (Common sunflower)	+	16	16	16	32.6	32.6	32.6	78.754	0	204.61	3453700000	90	2.76344	0.00648312	29.2131	29.1137	29.1812	28.951	28.9488	28.8811	28.9612	28.9383	29.0344
tr|A0A251RQQ6|A0A251RQQ6_HELAN	A0A251RQQ6	Putative eukaryotic peptide chain release factor GTP-binding subunit ERF3A	Helianthus annuus (Common sunflower)	+	9	9	6	20.9	20.9	14.1	57.909	0	84.043	565730000	48	2.70282	0.0071229	26.3772	26.3602	26.4564	26.5077	26.5303	26.4089	26.7423	26.6484	26.8046
tr|A0A251RRD9|A0A251RRD9_HELAN;tr|A0A251TU89|A0A251TU89_HELAN;tr|A0A251UKE7|A0A251UKE7_HELAN;tr|A0A251TZN3|A0A251TZN3_HELAN;tr|A0A251RX21|A0A251RX21_HELAN	A0A251RRD9	Putative DNAJ heat shock family protein	Helianthus annuus (Common sunflower)	+	7	7	6	26.9	26.9	23.5	38.601	0	53.333	450730000	29	4.0863	0.000883688	24.6187	24.2186	24.4013	27.1021	26.9007	26.9815	26.6614	25.9292	26.7456
tr|A0A251RRG5|A0A251RRG5_HELAN	A0A251RRG5	Putative oxidoreductase, zinc-binding dehydrogenase family protein	Helianthus annuus (Common sunflower)	+	10	10	10	41.5	41.5	41.5	34.508	0	110.88	1380500000	89	3.66415	0.00157069	27.8511	27.8494	27.8525	27.8114	27.9522	27.8523	27.4807	27.5648	27.5396
tr|A0A251RSG8|A0A251RSG8_HELAN;tr|A0A251RS35|A0A251RS35_HELAN;tr|A0A251RTT5|A0A251RTT5_HELAN;tr|A0A251TA09|A0A251TA09_HELAN;tr|A0A251RTR7|A0A251RTR7_HELAN;tr|A0A251RXK0|A0A251RXK0_HELAN	A0A251RSG8	Uncharacterized protein	Helianthus annuus (Common sunflower)	+	5	5	5	15.6	15.6	15.6	52.27	0	62.567	723450000	43	3.77846	0.00132109	26.1335	26.3761	26.4097	26.8429	27.0556	27.021	27.2227	27.1723	27.1627
tr|A0A251RSG9|A0A251RSG9_HELAN;tr|A0A251RW18|A0A251RW18_HELAN	A0A251RSG9	Putative prohibitin, Band 7 domain protein	Helianthus annuus (Common sunflower)	+	9	9	9	42.9	42.9	42.9	31.709	0	304.55	2452000000	74	4.04926	0.000915417	28.8241	28.7867	28.7091	28.1032	28.0366	28.172	28.6131	28.676	28.4913
tr|A0A251SCZ4|A0A251SCZ4_HELAN;tr|A0A251UWY4|A0A251UWY4_HELAN;tr|A0A251RSI6|A0A251RSI6_HELAN;tr|A0A251S305|A0A251S305_HELAN	A0A251SCZ4	60S ribosomal protein L36	Helianthus annuus (Common sunflower)	+	3	3	3	26.8	26.8	26.8	12.616	0	20.751	2390900000	33	3.50609	0.00199835	28.4146	28.4898	28.427	28.3298	28.4216	28.4431	28.7457	28.8843	28.7733
tr|A0A251RTA0|A0A251RTA0_HELAN;tr|A0A251RUN6|A0A251RUN6_HELAN	A0A251RTA0	60S ribosomal protein L6	Helianthus annuus (Common sunflower)	+	7	1	1	40.3	8.3	8.3	22.921	0.00040453	8.7779	240890000	14	3.21958	0.00310737	25.5171	25.6194	25.7173	25.1242	24.7997	24.9075	24.4974	24.7107	24.8252
tr|A0A251RTL8|A0A251RTL8_HELAN	A0A251RTL8	Putative guanylate-binding family protein	Helianthus annuus (Common sunflower)	+	3	3	3	4.2	4.2	4.2	119.06	0	20.797	45114000	10	2.6957	0.00717929	23.1616	22.7305	22.9162	23.052	22.7053	23.2223	21.2454	21.6793	21.9871
tr|A0A251RTS1|A0A251RTS1_HELAN	A0A251RTS1	Putative ribose-phosphate diphosphokinase	Helianthus annuus (Common sunflower)	+	7	7	5	29.6	29.6	19.5	35.647	0	77.923	743790000	56	3.29986	0.00269526	27.0646	26.9191	26.9208	26.3997	26.4918	26.5664	26.7124	26.743	26.7797
tr|A0A251RU25|A0A251RU25_HELAN	A0A251RU25	Putative universal stress protein A	Helianthus annuus (Common sunflower)	+	3	3	3	20.8	20.8	20.8	17.9	0	36.372	230210000	19	3.12634	0.00364599	25.4634	25.6866	25.7192	24.7273	24.5494	24.3842	24.481	24.4021	24.8681
tr|A0A251S2T5|A0A251S2T5_HELAN;tr|A0A251RU49|A0A251RU49_HELAN	A0A251S2T5	Putative proteasome subunit beta type-2	Helianthus annuus (Common sunflower)	+	6	6	6	37.4	37.4	37.4	22.16	0	98.327	1948200000	51	3.26099	0.00288129	28.2835	28.3857	28.3745	28.1035	28.0751	28.1579	28.0338	28.0626	27.9604
tr|A0A251RU72|A0A251RU72_HELAN;tr|A0A251TZI0|A0A251TZI0_HELAN;tr|A0A251VJJ4|A0A251VJJ4_HELAN;tr|A0A251SNY7|A0A251SNY7_HELAN	A0A251RU72	ATP synthase subunit beta (EC 7.1.2.2)	Helianthus annuus (Common sunflower)	+	26	26	1	67	67	3.4	63.533	0	323.31	52990000000	684	2.8593	0.00563226	33.087	33.1232	33.1015	32.9419	32.8712	32.8464	32.8864	32.9445	32.8332
tr|A0A251RU98|A0A251RU98_HELAN;tr|A0A251UXQ7|A0A251UXQ7_HELAN;tr|A0A251VME3|A0A251VME3_HELAN	A0A251RU98	Putative HSP20-like chaperone	Helianthus annuus (Common sunflower)	+	7	7	1	38.7	38.7	7.7	17.62	0	199.34	1586500000	59	7.90269	1.31496e-05	25.05	24.7739	25.0478	29.0839	29.055	28.9389	28.4024	28.3112	28.3729
tr|A0A251RUG0|A0A251RUG0_HELAN	A0A251RUG0	Putative phosphoglucomutase, cytoplasmic	Helianthus annuus (Common sunflower)	+	23	23	12	56.9	56.9	33.8	62.818	0	259.97	7594900000	226	2.86801	0.0055635	30.2877	30.2627	30.2651	30.138	30.1031	30.067	30.2204	30.2127	30.1562
tr|A0A251RUY6|A0A251RUY6_HELAN	A0A251RUY6	Putative 26S proteasome non-ATPase regulatory subunit 6	Helianthus annuus (Common sunflower)	+	11	11	5	39.4	39.4	21	44.232	0	300.3	1643700000	66	3.43907	0.00220409	27.8185	27.8165	27.7655	27.9788	28.0602	28.1241	28.1292	28.0974	28.1293
tr|A0A251RV21|A0A251RV21_HELAN	A0A251RV21	Putative gamma carbonic anhydrase-like 2	Helianthus annuus (Common sunflower)	+	5	5	5	20.3	20.3	20.3	28.068	0	53.243	692780000	40	2.55203	0.00919906	26.683	26.7343	26.6497	26.8434	26.6968	26.803	26.9158	26.9708	27.0091
tr|A0A251S332|A0A251S332_HELAN;tr|A0A251RVM7|A0A251RVM7_HELAN;tr|A0A251S481|A0A251S481_HELAN;tr|A0A251SIH1|A0A251SIH1_HELAN;tr|A0A251SVS3|A0A251SVS3_HELAN	A0A251S332	Fructose-bisphosphate aldolase (EC 4.1.2.13)	Helianthus annuus (Common sunflower)	+	7	7	7	28.1	28.1	28.1	42.598	0	90.312	2449000000	64	4.28141	0.000678747	28.3086	28.3262	28.305	28.6729	28.5322	28.5428	28.9682	28.8637	29.0071
tr|A0A251RVT7|A0A251RVT7_HELAN	A0A251RVT7	Putative cystathionine beta-synthase (CBS) protein	Helianthus annuus (Common sunflower)	+	7	7	7	29.1	29.1	29.1	40.283	0	121.41	2118100000	83	4.19753	0.000780013	28.3018	28.1177	28.1758	28.6276	28.5409	28.5401	27.6179	27.807	27.779
tr|A0A251VAM9|A0A251VAM9_HELAN;tr|A0A251RVW8|A0A251RVW8_HELAN;tr|A0A251SXS6|A0A251SXS6_HELAN	A0A251VAM9	Putative 60S ribosomal protein L30	Helianthus annuus (Common sunflower)	+	5	5	5	42	42	42	12.293	0	43.231	1668500000	34	3.47173	0.0020927	28.1588	28.0818	27.9991	28.2624	28.3361	27.9936	27.4421	27.4057	27.4175
tr|A0A251RVZ0|A0A251RVZ0_HELAN;tr|A0A251S903|A0A251S903_HELAN	A0A251RVZ0	Putative senescence/dehydration-associated protein	Helianthus annuus (Common sunflower)	+	4	4	4	13.5	13.5	13.5	43.151	0	37.7	179900000	20	4.06072	0.000913875	25.0498	24.9075	25.0023	24.1844	24.2712	24.1511	24.9666	24.955	25.216
tr|A0A251RWE8|A0A251RWE8_HELAN;tr|A0A251RWL0|A0A251RWL0_HELAN;tr|A0A251TCG5|A0A251TCG5_HELAN	A0A251RWE8	Putative heat shock protein	Helianthus annuus (Common sunflower)	+	35	35	11	48.8	48.8	18.3	101.2	0	323.31	6497900000	269	7.28407	1.56121e-05	28.7665	28.6439	28.8347	30.4876	30.5307	30.5482	30.519	30.5711	30.6017
tr|A0A251RWM6|A0A251RWM6_HELAN	A0A251RWM6	Putative translation elongation factor EF1B/ribosomal protein S6	Helianthus annuus (Common sunflower)	+	8	4	4	46.7	23	23	28.269	0	71.456	1098900000	46	3.10236	0.00381756	27.613	27.6505	27.6486	27.0981	27.038	27.3141	27.0438	26.8608	26.7406
tr|A0A251RWP1|A0A251RWP1_HELAN	A0A251RWP1	40S ribosomal protein S7	Helianthus annuus (Common sunflower)	+	5	5	1	22.6	22.6	3.8	33.044	0	35.151	349210000	23	2.92646	0.00514435	25.898	25.8093	25.9586	25.5511	25.6389	25.5368	25.5666	25.4968	25.399
tr|A0A251RWT0|A0A251RWT0_HELAN	A0A251RWT0	Putative nucleotide-binding alpha-beta plait domain-containing protein	Helianthus annuus (Common sunflower)	+	3	3	2	24.2	24.2	18.1	22.096	0	42.666	289220000	37	3.07523	0.00401742	25.8951	25.6534	25.7123	25.0314	24.7171	24.6984	25.0658	24.833	25.1394
tr|A0A251RX31|A0A251RX31_HELAN;REV__tr|A0A251UG54|A0A251UG54_HELAN	A0A251RX31	Putative aldehyde dehydrogenase 2B4	Helianthus annuus (Common sunflower)	+	19	19	13	53.1	53.1	43.6	58.228	0	323.31	5558400000	157	6.0831	5.42474e-05	29.7512	29.7388	29.7276	29.4905	29.514	29.5375	29.8489	29.8496	29.8307
tr|A0A251RX97|A0A251RX97_HELAN	A0A251RX97	Putative ATP synthase subunit O	Helianthus annuus (Common sunflower)	+	6	6	4	30.2	30.2	19.2	26.64	0	57.005	1099100000	57	2.81439	0.00600159	27.3229	27.2116	27.3987	27.2735	27.0762	26.9836	26.7405	26.7841	26.7195
tr|A0A251RXE4|A0A251RXE4_HELAN;tr|A0A251RW25|A0A251RW25_HELAN;tr|A0A251RVU2|A0A251RVU2_HELAN	A0A251RXE4	Putative AMP-dependent synthetase and ligase family protein	Helianthus annuus (Common sunflower)	+	6	6	6	15.9	15.9	15.9	63.698	0	46.33	285350000	34	3.30043	0.00269861	25.4004	25.506	25.5135	25.3514	25.3316	25.3398	25.634	25.6947	25.6088
tr|A0A251RXF0|A0A251RXF0_HELAN	A0A251RXF0	Putative ADP,ATP carrier protein	Helianthus annuus (Common sunflower)	+	2	2	2	2.9	2.9	2.9	42.024	0	13.342	1375000000	19	2.65206	0.00776701	27.4706	27.4732	27.6031	27.4593	27.5659	27.304	27.0901	27.068	26.9231
tr|A0A251RXG8|A0A251RXG8_HELAN	A0A251RXG8	Putative B-cell receptor-associated 31-like protein	Helianthus annuus (Common sunflower)	+	2	2	2	9.1	9.1	9.1	25.122	0	13.945	240710000	10	3.93059	0.00106306	25.0211	25.0632	25.0645	25.4268	25.419	25.4228	25.2666	25.3027	25.1693
tr|A0A251RXJ4|A0A251RXJ4_HELAN	A0A251RXJ4	Putative SUMO-activating enzyme 2	Helianthus annuus (Common sunflower)	+	4	4	4	11.7	11.7	11.7	71.433	0	28.743	102300000	8	6.6675	2.65876e-05	24.1032	24.3424	24.1268	23.8792	23.9605	24.0219	21.9672	21.8232	21.8223
tr|A0A251RXL9|A0A251RXL9_HELAN	A0A251RXL9	Putative trimeric LpxA-like protein	Helianthus annuus (Common sunflower)	+	6	2	2	39.1	16	16	26.007	0	14.46	74583000	6	3.81436	0.00124443	22.0495	22.1915	22.7627	24.2232	24.1622	24.1288	23.666	23.8804	23.8887
tr|A0A251RXQ5|A0A251RXQ5_HELAN	A0A251RXQ5	Putative nucleotide-binding alpha-beta plait domain-containing protein	Helianthus annuus (Common sunflower)	+	3	2	1	20.5	11	5.5	15.054	0	15.495	221190000	6	3.04876	0.00418436	25.3018	26.7853	25.4404	23.801	23.8232	22.5662	21.2369	20.8191	22.076
tr|A0A251RY25|A0A251RY25_HELAN;tr|Q84M29|Q84M29_HELAN	A0A251RY25	Putative granulin	Helianthus annuus (Common sunflower)	+	4	4	4	10.9	10.9	10.9	50.537	0	50.081	230950000	19	7.26294	1.14734e-05	25.2832	25.4115	25.3616	24.1092	24.1657	24.1009	25.7523	25.6715	25.665
tr|A0A251RY29|A0A251RY29_HELAN	A0A251RY29	Putative D-cysteine desulfhydrase	Helianthus annuus (Common sunflower)	+	9	9	9	28.8	28.8	28.8	46.676	0	86.367	456630000	45	3.48321	0.00207481	26.2931	26.3079	26.2069	26.0061	25.9659	26.0047	25.8838	26.0013	25.9229
tr|A0A251RY75|A0A251RY75_HELAN	A0A251RY75	Proteasome endopeptidase complex (EC 3.4.25.1)	Helianthus annuus (Common sunflower)	+	12	12	8	57.6	57.6	38.9	35.764	0	121.85	1020400000	57	3.36812	0.00242088	27.5322	27.5047	27.4466	27.4842	27.4587	27.4568	26.9364	27.1612	26.9605
tr|A0A251RY97|A0A251RY97_HELAN;tr|A0A251TR91|A0A251TR91_HELAN	A0A251RY97	Putative oligosaccharyl transferase, STT3 subunit	Helianthus annuus (Common sunflower)	+	2	2	2	3.4	3.4	3.4	86.315	0	12.658	94754000	11	3.77946	0.00132303	21.6457	22.2909	22.7501	24.6736	24.7021	24.6694	24.6491	24.399	24.7289
tr|A0A251SBM6|A0A251SBM6_HELAN;tr|A0A251RYR3|A0A251RYR3_HELAN	A0A251SBM6	Putative dihydroorotate dehydrogenase domain, Aldolase-type TIM barrel	Helianthus annuus (Common sunflower)	+	9	9	9	25.6	25.6	25.6	46.091	0	92.947	1099000000	55	3.68377	0.00153302	27.5661	27.6084	27.5468	27.057	26.852	26.9432	27.3964	27.3114	27.23
tr|A0A251RYX7|A0A251RYX7_HELAN;tr|A0A251TLU0|A0A251TLU0_HELAN	A0A251RYX7	Putative hyaluronan / mRNA binding family	Helianthus annuus (Common sunflower)	+	4	3	3	17.8	13.6	13.6	38.067	0	24.187	163130000	14	2.70997	0.0070307	24.8896	25.2532	25.1917	24.7848	23.4873	24.6919	22.8706	21.8399	22.4879
tr|A0A251T2C4|A0A251T2C4_HELAN;tr|A0A251RZ36|A0A251RZ36_HELAN;sp|P69313|UBIQ_HELAN;tr|A0A251UKK8|A0A251UKK8_HELAN;tr|A0A251V8Q6|A0A251V8Q6_HELAN;tr|A0A251TBN6|A0A251TBN6_HELAN;tr|Q6LAB7|Q6LAB7_HELAN;tr|A0A251VL90|A0A251VL90_HELAN;tr|A0A251RZP9|A0A251RZP9_HELAN;tr|A0A251RX56|A0A251RX56_HELAN;tr|Q39940|Q39940_HELAN;tr|A0A251S6K5|A0A251S6K5_HELAN;tr|Q42397|Q42397_HELAN;tr|A0A251S6U1|A0A251S6U1_HELAN…	A0A251T2C4	Putative zinc-binding ribosomal protein, Ubiquitin, Ubiquitin-related domain protein	Helianthus annuus (Common sunflower)	+	6	6	3	45.8	45.8	23.5	17.497	0	116.06	4558800000	127	4.36073	0.000598702	28.9871	29.1053	29.001	29.493	29.7185	29.5433	30.1031	30.1515	29.9484
tr|A0A251RZ64|A0A251RZ64_HELAN	A0A251RZ64	Putative elongation factor 1-gamma	Helianthus annuus (Common sunflower)	+	13	13	6	33.4	33.4	18.2	47.122	0	148.64	5037900000	144	3.75689	0.0013576	29.5509	29.6437	29.5628	29.6476	29.5581	29.5903	29.312	29.3104	29.3173
tr|A0A251RZ67|A0A251RZ67_HELAN	A0A251RZ67	Putative cysteine synthase	Helianthus annuus (Common sunflower)	+	11	11	8	69.5	69.5	51.9	30.05	0	209.21	2329700000	85	2.95794	0.00484467	28.451	28.4138	28.3799	28.5849	28.5344	28.6608	28.3171	28.2463	28.3362
tr|A0A251TMS2|A0A251TMS2_HELAN;tr|A0A251RZ71|A0A251RZ71_HELAN;tr|A0A251TL68|A0A251TL68_HELAN	A0A251TMS2	Putative bifunctional riboflavin biosynthesis protein RIBA 1, chloroplastic (EC 3.5.4.25)	Helianthus annuus (Common sunflower)	+	4	4	4	10.4	10.4	10.4	59.476	0	24.383	74318000	13	3.329	0.00257971	23.0194	22.903	22.8317	23.2557	23.5951	23.4215	24.6395	24.0701	24.6981
tr|A0A251RZF8|A0A251RZF8_HELAN	A0A251RZF8	Putative enolase	Helianthus annuus (Common sunflower)	+	16	6	4	45.6	23.8	16.6	47.937	0	53.288	1997900000	67	4.34772	0.000612899	28.0558	28.0269	28.1265	28.0896	28.0892	28.0313	27.6216	27.7096	27.6859
tr|A0A251RZJ6|A0A251RZJ6_HELAN;tr|A0A251UPL4|A0A251UPL4_HELAN	A0A251RZJ6	Beta-galactosidase (EC 3.2.1.23)	Helianthus annuus (Common sunflower)	+	2	2	2	2.8	2.8	2.8	75.976	0	13.7	25734000	10	2.64493	0.00780495	22.062	22.3814	22.462	21.315	20.7957	21.7342	23.0503	22.7215	22.8369
tr|A0A251RZT0|A0A251RZT0_HELAN	A0A251RZT0	Putative tautomerase/MIF superfamily protein	Helianthus annuus (Common sunflower)	+	4	4	4	38.3	38.3	38.3	12.121	0	45.275	467060000	14	5.49597	0.000121984	26.5395	26.4226	26.43	25.7898	25.8222	25.8467	25.8144	25.871	25.8553
tr|A0A251RZV2|A0A251RZV2_HELAN	A0A251RZV2	Putative bifunctional polymyxin resistance protein, ArnA	Helianthus annuus (Common sunflower)	+	6	6	3	30.9	30.9	12.9	36.959	0	49.651	295410000	36	6.17158	5.05707e-05	24.5053	24.5797	24.7573	25.3594	25.3912	25.3039	26.6755	26.9064	26.8473
tr|A0A251S008|A0A251S008_HELAN	A0A251S008	Putative ribosomal protein L6 family	Helianthus annuus (Common sunflower)	+	8	4	4	56.7	37.1	37.1	21.906	0	72.563	979290000	33	4.90372	0.000273298	27.666	27.4475	27.5838	27.1347	27.0944	27.1497	26.6108	26.5826	26.6843
tr|A0A251S095|A0A251S095_HELAN	A0A251S095	Putative polyphenol oxidase protein	Helianthus annuus (Common sunflower)	+	11	11	11	31.4	31.4	31.4	66.243	0	133.14	1229700000	63	4.13534	0.000855106	27.7878	27.7587	27.7189	27.3223	27.3555	27.197	27.3616	27.3639	27.3562
tr|A0A251S0N3|A0A251S0N3_HELAN;tr|A0A251V1I3|A0A251V1I3_HELAN;tr|Q6E6L9|Q6E6L9_9ASTR;tr|Q6E6M0|Q6E6M0_9ASTR	A0A251S0N3	3-phosphoshikimate 1-carboxyvinyltransferase (EC 2.5.1.19)	Helianthus annuus (Common sunflower)	+	9	9	9	24.5	24.5	24.5	55.072	0	99.829	670750000	62	3.77403	0.00132461	26.4113	26.5001	26.2987	26.8427	26.7689	26.6199	27.2552	27.2414	27.1217
tr|A0A251S128|A0A251S128_HELAN;tr|A0A251TLF1|A0A251TLF1_HELAN	A0A251S128	Putative cytochrome c oxidase, subunit Vb	Helianthus annuus (Common sunflower)	+	3	3	3	24.8	24.8	24.8	17.508	0	30.924	314850000	13	3.57833	0.00180785	25.604	25.621	25.5612	22.9985	22.4273	22.65	23.0637	22.6389	21.6229
tr|A0A251S2A1|A0A251S2A1_HELAN;tr|A0A251SXU6|A0A251SXU6_HELAN;tr|A0A251RRF8|A0A251RRF8_HELAN	A0A251S2A1	Ketol-acid reductoisomerase (EC 1.1.1.86) (Acetohydroxy-acid reductoisomerase) (Alpha-keto-beta-hydroxylacyl reductoisomerase)	Helianthus annuus (Common sunflower)	+	15	6	6	37.1	14.5	14.5	63.896	0	51.546	1142600000	50	3.00717	0.00449472	27.2455	27.3484	27.2621	27.7694	27.6276	27.7395	27.5568	27.4211	27.4118
tr|A0A251S2A6|A0A251S2A6_HELAN	A0A251S2A6	Putative ATP synthase subunit O	Helianthus annuus (Common sunflower)	+	6	4	2	21.9	10.9	7.3	27.162	0	35.631	1041900000	28	4.10493	0.000868863	27.5165	27.5769	27.4983	27.3453	27.1697	27.2946	26.8268	26.8021	26.9425
tr|A0A251S2E2|A0A251S2E2_HELAN;tr|A0A251RXQ4|A0A251RXQ4_HELAN;tr|A0A251UZC1|A0A251UZC1_HELAN	A0A251S2E2	Putative transketolase family protein	Helianthus annuus (Common sunflower)	+	5	5	5	15.4	15.4	15.4	43.701	0	34.691	175150000	10	2.63922	0.00785676	25.1191	25.9963	25.012	24.4233	24.2552	24.2233	23.4306	23.6368	23.8591
tr|A0A251S2K7|A0A251S2K7_HELAN	A0A251S2K7	Putative alpha/beta-Hydrolases superfamily protein	Helianthus annuus (Common sunflower)	+	2	2	2	6.9	6.9	6.9	45.444	0	15.828	97515000	14	2.89309	0.00536671	24.1866	24.1494	23.9875	23.5734	23.3301	23.4824	24.1131	23.8782	24.1289
tr|A0A251S2V9|A0A251S2V9_HELAN	A0A251S2V9	Putative pathogenesis-related protein 2	Helianthus annuus (Common sunflower)	+	3	3	3	26.8	26.8	26.8	17.487	0	26.985	464890000	34	4.36448	0.00059746	25.4562	25.5849	25.4971	26.5469	26.4146	26.7628	26.5842	26.581	26.4649
tr|A0A251S377|A0A251S377_HELAN	A0A251S377	Putative phosphoglucomutase/phosphomannomutase family protein	Helianthus annuus (Common sunflower)	+	21	10	10	53.4	29.4	29.4	60.418	0	126.29	4137300000	96	3.40822	0.00228092	29.4382	29.485	29.3744	29.1564	29.225	29.1565	29.1196	29.1439	29.1845
tr|A0A251S3T4|A0A251S3T4_HELAN	A0A251S3T4	Putative adenine nucleotide alpha hydrolases-like superfamily protein	Helianthus annuus (Common sunflower)	+	3	3	1	27.6	27.6	14.1	17.56	0	54.36	345680000	17	3.8388	0.00121383	26.5486	26.5294	26.4123	24.1111	24.2958	24.1322	25.77	25.0026	24.9591
tr|A0A251S480|A0A251S480_HELAN;tr|A0A251UY44|A0A251UY44_HELAN;tr|A0A251TI01|A0A251TI01_HELAN;tr|A0A251TVT2|A0A251TVT2_HELAN;tr|A0A251RYF9|A0A251RYF9_HELAN;tr|A0A251THF9|A0A251THF9_HELAN	A0A251S480	40S ribosomal protein S4	Helianthus annuus (Common sunflower)	+	11	11	11	43.1	43.1	43.1	29.727	0	293.17	9718200000	149	2.67667	0.00742535	30.559	30.6421	30.6359	30.4454	30.5132	30.3389	30.2623	30.3211	30.3141
tr|A0A251S4C5|A0A251S4C5_HELAN	A0A251S4C5	Putative small GTPase superfamily, ARF/SAR type, P-loop containing nucleoside triphosphate hydrolase	Helianthus annuus (Common sunflower)	+	11	11	2	60.1	60.1	11.9	21.982	0	186.35	2301200000	73	2.92044	0.00519469	28.3476	28.2856	28.1832	28.5031	28.5299	28.605	28.7601	28.6943	28.9292
tr|A0A251S4C6|A0A251S4C6_HELAN	A0A251S4C6	Putative tolB protein-related protein	Helianthus annuus (Common sunflower)	+	13	13	7	28.7	28.7	18.8	73.391	0	206.73	2176100000	112	4.69261	0.000370961	28.6914	28.7181	28.7901	27.4338	27.6789	27.6494	28.148	28.3184	28.2367
tr|A0A251TGF1|A0A251TGF1_HELAN;tr|A0A251S512|A0A251S512_HELAN;tr|A0A251V168|A0A251V168_HELAN	A0A251TGF1	40S ribosomal protein S24	Helianthus annuus (Common sunflower)	+	4	4	1	33.6	33.6	7.4	14.079	0	91.342	2211500000	44	2.60859	0.0082958	28.6002	28.5617	28.7222	28.3624	28.3773	28.187	28.2218	27.9949	28.1322
tr|A0A251S559|A0A251S559_HELAN	A0A251S559	Putative metacaspase 4	Helianthus annuus (Common sunflower)	+	10	10	10	36.1	36.1	36.1	46.531	0	121.45	1251600000	83	3.77465	0.00132771	27.7304	27.6966	27.7771	27.3442	27.3903	27.4373	27.2284	27.1008	27.2846
tr|A0A251S5B1|A0A251S5B1_HELAN;tr|A0A251VL25|A0A251VL25_HELAN;tr|A0A251SCX7|A0A251SCX7_HELAN;tr|A0A251VP81|A0A251VP81_HELAN;tr|A0A251V050|A0A251V050_HELAN;tr|A0A251SSA4|A0A251SSA4_HELAN;tr|A0A251SWS8|A0A251SWS8_HELAN;tr|A0A251SU32|A0A251SU32_HELAN	A0A251S5B1	Serine/threonine-protein phosphatase (EC 3.1.3.16)	Helianthus annuus (Common sunflower)	+	4	3	3	23.1	18.6	18.6	35.512	0	21.468	205490000	12	2.82453	0.00590718	24.9942	24.8823	24.6893	25.397	25.3495	25.2788	24.8985	24.8573	24.7738
tr|A0A251S5H6|A0A251S5H6_HELAN;tr|A0A251TJE8|A0A251TJE8_HELAN;tr|A0A251VG88|A0A251VG88_HELAN	A0A251S5H6	Putative regulatory particle AAA-ATPase 2A	Helianthus annuus (Common sunflower)	+	13	13	1	44.1	44.1	4.5	49.557	0	256.51	2498400000	112	3.76168	0.00134769	28.5159	28.4913	28.4913	28.7895	28.7604	28.6908	28.4432	28.4788	28.5119
tr|A0A251S5W1|A0A251S5W1_HELAN;tr|A0A251VD32|A0A251VD32_HELAN;tr|A0A251SHX1|A0A251SHX1_HELAN	A0A251S5W1	Putative nucleotide-binding alpha-beta plait domain-containing protein	Helianthus annuus (Common sunflower)	+	5	2	2	9.2	5.3	5.3	65.86	0	33.747	129160000	9	2.64663	0.00781291	24.4536	24.633	24.5688	24.0979	24.2331	24.3534	23.9726	24.1184	23.9402
tr|A0A251S5W3|A0A251S5W3_HELAN	A0A251S5W3	Putative cullin-associated and neddylation dissociated protein	Helianthus annuus (Common sunflower)	+	12	12	3	12.3	12.3	3.4	134.51	0	79.652	545210000	52	2.90993	0.00523569	26.3928	26.5018	26.2893	26.4233	26.5139	26.4773	26.1311	26.0705	26.0472
tr|A0A251S612|A0A251S612_HELAN;tr|B5KUH4|B5KUH4_HELAN;tr|B5KUI2|B5KUI2_HELAN	A0A251S612	Aminomethyltransferase (EC 2.1.2.10) (Glycine cleavage system T protein)	Helianthus annuus (Common sunflower)	+	9	9	9	40.7	40.7	40.7	38.571	0	121.73	1243700000	53	4.04244	0.000920918	27.8858	27.8315	27.7737	27.4313	27.2424	27.3015	27.2694	27.2822	27.3117
tr|A0A251S684|A0A251S684_HELAN;tr|A0A251T4I9|A0A251T4I9_HELAN;tr|A0A251SFT9|A0A251SFT9_HELAN	A0A251S684	Protein disulfide-isomerase (EC 5.3.4.1)	Helianthus annuus (Common sunflower)	+	24	24	23	63.4	63.4	60.9	55.986	0	290.01	11851000000	253	3.42765	0.00223071	30.9141	30.9915	30.9426	30.709	30.747	30.7634	30.7504	30.7764	30.7998
tr|A0A251S6A3|A0A251S6A3_HELAN;tr|A0A251T2L2|A0A251T2L2_HELAN;tr|A0A251TUE9|A0A251TUE9_HELAN	A0A251S6A3	Putative chaperonin Cpn60/TCP-1 family	Helianthus annuus (Common sunflower)	+	30	30	11	64.3	64.3	24.2	60.532	0	323.31	8755800000	259	3.72805	0.0014092	30.4686	30.5047	30.4864	30.24	30.2562	30.2903	30.2784	30.3003	30.2134
tr|A0A251S6H8|A0A251S6H8_HELAN;tr|A0A251TJJ6|A0A251TJJ6_HELAN	A0A251S6H8	Putative HSP20-like chaperone	Helianthus annuus (Common sunflower)	+	5	5	5	29.1	29.1	29.1	22.097	0	49.067	1370800000	35	2.99345	0.00458908	27.9137	27.9559	27.9083	27.6296	27.4748	27.6946	27.3622	27.4369	27.5286
tr|A0A251S785|A0A251S785_HELAN	A0A251S785	Glucose-6-phosphate 1-dehydrogenase (EC 1.1.1.49)	Helianthus annuus (Common sunflower)	+	15	15	5	36.2	36.2	14.4	58.805	0	248.76	4070200000	169	4.20129	0.000777855	29.3694	29.4305	29.3444	29.182	29.1894	29.2215	29.4687	29.4795	29.4943
tr|A0A251S789|A0A251S789_HELAN	A0A251S789	Putative prohibitin 3	Helianthus annuus (Common sunflower)	+	11	11	5	57.4	57.4	33.4	32.15	0	248.38	2712100000	106	5.67603	9.23341e-05	28.9612	28.9755	28.9992	28.1476	28.1902	28.0856	28.601	28.5958	28.4932
tr|A0A251T1X4|A0A251T1X4_HELAN;tr|A0A251US17|A0A251US17_HELAN;tr|A0A251S7R1|A0A251S7R1_HELAN;tr|A0A251UP18|A0A251UP18_HELAN;tr|A0A251SEX0|A0A251SEX0_HELAN;tr|A0A251VGT6|A0A251VGT6_HELAN;tr|A0A251T2S4|A0A251T2S4_HELAN;tr|A0A251UR62|A0A251UR62_HELAN;tr|A0A251TVQ0|A0A251TVQ0_HELAN;tr|A0A251T1Z4|A0A251T1Z4_HELAN;tr|A0A251UQ85|A0A251UQ85_HELAN	A0A251T1X4	Histone H4	Helianthus annuus (Common sunflower)	+	5	5	5	41.7	41.7	41.7	11.409	0	267.66	24381000000	179	2.74388	0.00666253	31.7063	31.6319	31.7862	32.3024	32.0024	31.948	31.4699	31.3827	31.447
tr|A0A251S818|A0A251S818_HELAN	A0A251S818	Putative porin domain, Eukaryotic porin/Tom40	Helianthus annuus (Common sunflower)	+	7	3	3	28.3	13.8	13.8	29.232	0	24.397	347590000	18	3.49472	0.00203278	25.9459	25.8282	26.03	25.321	25.3996	25.3233	25.7057	25.8902	25.8025
tr|A0A251S855|A0A251S855_HELAN	A0A251S855	Putative cold-shock protein, DNA-binding, Nucleic acid-binding, OB-fold protein	Helianthus annuus (Common sunflower)	+	2	2	2	29.7	29.7	29.7	13.974	0	53.087	525770000	23	3.99881	0.000971315	26.5948	26.6413	26.7116	26.0455	25.8853	26.0547	26.3356	26.3354	26.2389
tr|A0A251S8R8|A0A251S8R8_HELAN	A0A251S8R8	Putative class II aaRS and biotin synthetases superfamily protein	Helianthus annuus (Common sunflower)	+	12	12	12	35.2	35.2	35.2	54.717	0	126.65	1127000000	79	3.83829	0.00120565	27.8273	27.6738	27.7571	27.1077	26.9079	26.8723	27.322	27.2687	27.395
tr|A0A251S906|A0A251S906_HELAN	A0A251S906	Putative SGS domain-containing protein	Helianthus annuus (Common sunflower)	+	2	2	2	10.1	10.1	10.1	24.688	0	15.915	89364000	9	3.51225	0.00197624	23.2636	23.3072	22.9166	24.2028	24.3998	23.9865	24.4468	24.5226	24.3215
tr|A0A251S981|A0A251S981_HELAN	A0A251S981	Uncharacterized protein	Helianthus annuus (Common sunflower)	+	1	1	1	2.9	2.9	2.9	63.032	0	10.841	3128900000	28	4.51618	0.000492619	29.2029	28.9846	29.0904	28.0527	27.9888	27.792	28.5015	28.5686	28.5017
tr|A0A251S9F8|A0A251S9F8_HELAN;tr|A0A251V0C3|A0A251V0C3_HELAN	A0A251S9F8	Putative eukaryotic aspartyl protease family protein	Helianthus annuus (Common sunflower)	+	4	3	3	14.5	12.4	12.4	45.126	0	19.001	362870000	14	6.31379	4.85985e-05	26.3845	26.4214	26.2546	24.5764	24.6301	24.6246	25.6175	25.747	25.8139
tr|A0A251SAB8|A0A251SAB8_HELAN;tr|A0A251S3A2|A0A251S3A2_HELAN	A0A251SAB8	Succinate dehydrogenase [ubiquinone] iron-sulfur subunit, mitochondrial (EC 1.3.5.1)	Helianthus annuus (Common sunflower)	+	4	4	1	15.3	15.3	4.4	30.92	0	33.361	897430000	35	2.81801	0.00596291	26.9211	26.9293	26.9302	27.1091	27.032	27.15	27.1794	27.1094	27.1963
tr|A0A251SAJ8|A0A251SAJ8_HELAN	A0A251SAJ8	Putative ras-related protein Rab-18-B	Helianthus annuus (Common sunflower)	+	5	5	4	32.1	32.1	26.8	23.383	0	55.229	281060000	24	3.67479	0.0015541	25.3506	25.3903	25.3418	25.5636	25.5277	25.4892	25.5782	25.5508	25.5778
tr|A0A251SAL4|A0A251SAL4_HELAN;tr|A0A251TZ20|A0A251TZ20_HELAN	A0A251SAL4	Eukaryotic translation initiation factor 5A (eIF-5A)	Helianthus annuus (Common sunflower)	+	6	6	1	49.1	49.1	10.1	17.252	0	91.801	1916600000	35	2.62331	0.00808409	28.2514	27.9858	27.9584	28.5163	28.465	28.4244	27.9523	28.0359	27.8984
tr|A0A251SAT8|A0A251SAT8_HELAN	A0A251SAT8	UTP--glucose-1-phosphate uridylyltransferase (EC 2.7.7.9)	Helianthus annuus (Common sunflower)	+	22	22	8	66.2	66.2	23.4	51.45	0	323.31	13995000000	275	5.77671	7.9886e-05	31.2605	31.2811	31.3066	30.7417	30.6806	30.7052	31.1026	31.0684	31.0243
tr|A0A251SBC0|A0A251SBC0_HELAN	A0A251SBC0	Putative phosphoinositide phosphatase family protein	Helianthus annuus (Common sunflower)	+	2	2	2	4.9	4.9	4.9	67.753	0	13.68	56045000	10	3.50197	0.00201126	23.0097	22.9803	23.0755	23.2429	23.3105	23.2173	23.3346	23.2921	23.3476
tr|A0A251U6B0|A0A251U6B0_HELAN;tr|A0A251U736|A0A251U736_HELAN;tr|A0A251SBH9|A0A251SBH9_HELAN;tr|A0A251STP7|A0A251STP7_HELAN;tr|A0A251U3R7|A0A251U3R7_HELAN;tr|A0A251VDK2|A0A251VDK2_HELAN;tr|A0A251UZY1|A0A251UZY1_HELAN;tr|A0A251U413|A0A251U413_HELAN;tr|A0A251THP3|A0A251THP3_HELAN;tr|A0A251U783|A0A251U783_HELAN;tr|A0A251SBX3|A0A251SBX3_HELAN;tr|A0A251TCR8|A0A251TCR8_HELAN;tr|A0A251VQX3|A0A251VQX3_HE…	A0A251U6B0	Putative histone H2B	Helianthus annuus (Common sunflower)	+	2	2	2	18.8	18.8	18.8	13.91	0	63.954	15072000000	91	3.9694	0.00101596	31.0243	30.9487	31.1058	31.6106	31.451	31.2701	30.4654	30.2914	30.3903
tr|A0A251SBK3|A0A251SBK3_HELAN	A0A251SBK3	Putative zinc finger, RING/FYVE/PHD-type, Ubiquitin conjugation factor E4, core	Helianthus annuus (Common sunflower)	+	7	7	2	9.3	9.3	3.4	114.24	0	55.991	308320000	27	3.59333	0.00176372	25.8559	25.7716	25.8843	25.3309	25.2799	25.152	25.587	25.546	25.6911
tr|A0A251SBK9|A0A251SBK9_HELAN	A0A251SBK9	Putative pyruvate decarboxylase 1	Helianthus annuus (Common sunflower)	+	10	10	9	24.8	24.8	23.5	63.018	0	198.45	3087700000	89	3.0285	0.00431684	28.8624	28.829	28.918	29.0186	29.1185	29.1843	28.7861	28.6751	28.7027
tr|A0A251SBR5|A0A251SBR5_HELAN;tr|A0A251SY31|A0A251SY31_HELAN	A0A251SBR5	RuvB-like helicase (EC 3.6.4.12)	Helianthus annuus (Common sunflower)	+	8	8	8	18.1	18.1	18.1	55.214	0	74.65	362200000	44	2.90323	0.005285	25.8464	25.95	25.8424	25.715	25.6759	25.6099	25.9709	25.962	25.9074
tr|A0A251SBX0|A0A251SBX0_HELAN	A0A251SBX0	Putative pathogenesis-related thaumatin superfamily protein	Helianthus annuus (Common sunflower)	+	4	4	4	23	23	23	26.302	0	126.85	2136800000	50	3.28988	0.00274386	28.2193	28.2325	28.4698	28.6499	28.6179	28.9455	27.8248	27.8471	27.8471
tr|A0A251SBX7|A0A251SBX7_HELAN;tr|A0A251RQN5|A0A251RQN5_HELAN	A0A251SBX7	Putative UV excision repair protein Rad23, UBA-like, Ubiquitin-related domain protein	Helianthus annuus (Common sunflower)	+	6	6	3	23.8	23.8	14.3	46.595	0	52.787	1168500000	53	2.51054	0.00999649	27.6331	27.7248	27.6623	27.3142	27.4421	27.4083	27.3958	27.2363	27.4128
tr|A0A251SBY7|A0A251SBY7_HELAN	A0A251SBY7	Uncharacterized domain, di-copper centre, Polyphenol oxidase	Helianthus annuus (Common sunflower)	+	4	2	2	10.2	6.9	6.9	56.793	0	210.83	2742700000	41	4.12933	0.000852817	28.8901	28.9429	29.0445	28.2428	28.3531	28.3035	28.87	28.8958	29.0482
tr|A0A251SCH5|A0A251SCH5_HELAN	A0A251SCH5	Peptidylprolyl isomerase (EC 5.2.1.8)	Helianthus annuus (Common sunflower)	+	3	3	3	30.4	30.4	30.4	12.101	0	93.87	1439000000	35	5.72068	8.50862e-05	28.0118	27.9762	28.0123	27.6073	27.6364	27.6232	27.7254	27.7158	27.7681
tr|A0A251SCH7|A0A251SCH7_HELAN;tr|A0A251TVE9|A0A251TVE9_HELAN	A0A251SCH7	Putative NADH-dependent glutamate synthase	Helianthus annuus (Common sunflower)	+	4	4	4	3.5	3.5	3.5	239.7	0	36.282	95285000	13	3.11832	0.00369679	23.5302	23.492	23.8699	23.8571	23.7015	23.6306	24.5309	24.4114	24.4227
tr|A0A251SDX6|A0A251SDX6_HELAN	A0A251SDX6	Putative ER-type Ca2+-ATPase 1	Helianthus annuus (Common sunflower)	+	6	6	2	7.2	7.2	2.5	115.77	0	40.753	144840000	11	3.65454	0.00159482	24.3431	24.2638	24.2605	24.7555	25.0255	24.9083	24.3871	24.3858	24.3892
tr|A0A251SE12|A0A251SE12_HELAN	A0A251SE12	Putative disease resistance protein (CC-NBS-LRR class) family	Helianthus annuus (Common sunflower)	+	5	5	5	6.7	6.7	6.7	93.937	0	33.905	168250000	16	3.96017	0.00102396	24.3595	24.2166	24.1755	25.1402	24.9983	24.9782	24.6502	24.7284	24.8135
tr|A0A251SEI5|A0A251SEI5_HELAN	A0A251SEI5	Putative guanine nucleotide-binding protein subunit beta-like protein	Helianthus annuus (Common sunflower)	+	14	6	6	62.4	29.7	29.7	36.022	0	70.608	2235200000	47	2.75544	0.00652197	28.6503	28.6612	28.6046	28.7209	28.4875	28.4601	27.7438	28.0509	28.0833
tr|A0A251SEK7|A0A251SEK7_HELAN	A0A251SEK7	Uncharacterized protein	Helianthus annuus (Common sunflower)	+	13	13	13	36.1	36.1	36.1	47.657	0	108.3	1731600000	72	3.54918	0.00187832	27.9667	27.843	27.8728	28.2799	28.2902	28.3904	27.8969	28.0039	27.8973
tr|A0A251SEL4|A0A251SEL4_HELAN;tr|A0A251SR80|A0A251SR80_HELAN;tr|A0A251SR74|A0A251SR74_HELAN	A0A251SEL4	Putative NAD(P)-binding Rossmann-fold superfamily protein	Helianthus annuus (Common sunflower)	+	4	4	4	14.5	14.5	14.5	36.022	0	27.005	596980000	18	4.58941	0.000439867	26.241	26.1193	26.2565	27.0615	26.9215	26.9516	26.3478	26.3627	26.461
tr|A0A251SEX3|A0A251SEX3_HELAN	A0A251SEX3	Putative sulfite reductase 1 [ferredoxin] protein	Helianthus annuus (Common sunflower)	+	9	9	5	17.8	17.8	9.8	77.63	0	76.832	703410000	48	5.37706	0.000137844	26.3971	26.3274	26.3893	27.0077	27.1115	26.9587	27.1953	27.1305	27.1439
tr|A0A251SFI7|A0A251SFI7_HELAN	A0A251SFI7	Serine hydroxymethyltransferase (EC 2.1.2.1)	Helianthus annuus (Common sunflower)	+	19	19	2	52.4	52.4	8.5	52.071	0	234.45	3517800000	151	3.30474	0.00269266	28.7722	28.7723	28.8348	29.1797	29.2707	29.1849	29.0007	29.179	29.1158
tr|A0A251SFN5|A0A251SFN5_HELAN	A0A251SFN5	Putative purin-rich alpha 1	Helianthus annuus (Common sunflower)	+	5	5	5	20.4	20.4	20.4	32.45	0	40.358	212230000	22	2.78331	0.00631739	24.829	24.876	24.9321	25.1404	25.1478	25.2698	25.2553	25.3436	25.1636
tr|A0A251SFW9|A0A251SFW9_HELAN	A0A251SFW9	Putative vesicle-associated membrane protein	Helianthus annuus (Common sunflower)	+	4	4	4	29.5	29.5	29.5	25.025	0	24.483	96375000	9	2.90743	0.00525531	23.177	22.9173	23.5505	24.1398	24.1436	24.3779	24.2313	24.3997	24.2229
tr|A0A251SFZ4|A0A251SFZ4_HELAN;tr|O22627|O22627_HELAN	A0A251SFZ4	Putative aldo/keto reductase/potassium channel subunit beta	Helianthus annuus (Common sunflower)	+	8	2	2	23.4	4.1	4.1	37.33	0	18.546	167230000	19	3.33616	0.0025509	23.7659	23.9882	24.0815	25.4775	25.6899	25.4272	24.5744	24.3464	23.8647
tr|A0A251SGD0|A0A251SGD0_HELAN;tr|A0A251UD34|A0A251UD34_HELAN	A0A251SGD0	Putative C2 domain, DnaJ domain, Sec63 domain, Immunoglobulin E-set	Helianthus annuus (Common sunflower)	+	2	2	2	2.9	2.9	2.9	75.307	0	13.096	131600000	12	2.80539	0.00607078	24.1305	23.8443	24.1442	24.5009	24.4487	24.529	24.5218	24.5745	24.6059
tr|A0A251SGT9|A0A251SGT9_HELAN	A0A251SGT9	Peptidyl-prolyl cis-trans isomerase (EC 5.2.1.8)	Helianthus annuus (Common sunflower)	+	2	2	2	22.3	22.3	22.3	13.217	0	13.018	95070000	4	4.4908	0.000510483	21.6948	21.6794	21.7525	22.0076	21.634	22.4095	24.0262	24.0174	23.9652
tr|A0A251SHK7|A0A251SHK7_HELAN;tr|A0A251UAJ0|A0A251UAJ0_HELAN;tr|A0A251UBC2|A0A251UBC2_HELAN;tr|A0A251SI80|A0A251SI80_HELAN;tr|A0A251V2L3|A0A251V2L3_HELAN;tr|A0A251UB34|A0A251UB34_HELAN;tr|A0A251SID1|A0A251SID1_HELAN	A0A251SHK7	Putative alcohol dehydrogenase superfamily, zinc-type	Helianthus annuus (Common sunflower)	+	5	5	2	18.7	18.7	7.4	76.894	0	31.678	189680000	21	5.04735	0.000224388	24.351	24.209	24.2006	25.2683	25.2569	25.3454	25.2984	25.3796	25.1539
tr|A0A251SHZ3|A0A251SHZ3_HELAN	A0A251SHZ3	Putative aspartic proteinase	Helianthus annuus (Common sunflower)	+	9	9	9	24.6	24.6	24.6	59.354	0	90.068	694360000	43	4.10246	0.000864708	27.0295	26.9265	27.0299	26.5069	26.3573	26.3984	26.4882	26.5431	26.5941
tr|A0A251SIJ8|A0A251SIJ8_HELAN;tr|A0A251UV16|A0A251UV16_HELAN	A0A251SIJ8	Putative phosphoenolpyruvate carboxykinase 2	Helianthus annuus (Common sunflower)	+	5	5	5	9.8	9.8	9.8	72.999	0	29.182	136600000	8	2.83205	0.0058607	24.1922	23.9915	24.2666	24.6613	24.5323	24.6282	24.7362	24.8784	24.6482
tr|A0A251SIP5|A0A251SIP5_HELAN;tr|A0A251S6Q0|A0A251S6Q0_HELAN	A0A251SIP5	UDP-glucose 6-dehydrogenase (EC 1.1.1.22)	Helianthus annuus (Common sunflower)	+	13	13	4	41.2	41.2	13.8	51.481	0	178.4	2187400000	96	5.89686	7.61565e-05	27.9603	28.0736	28.0014	28.6529	28.6877	28.7413	28.8463	28.7884	28.8071
tr|A0A251SIW6|A0A251SIW6_HELAN;tr|A0A251T474|A0A251T474_HELAN	A0A251SIW6	Putative zincin-like metalloproteases family protein	Helianthus annuus (Common sunflower)	+	22	22	22	36.2	36.2	36.2	89.573	0	214.02	1135200000	106	3.32437	0.00259378	27.5488	27.5505	27.5268	27.4466	27.4334	27.4879	27.2967	27.3509	27.2424
tr|A0A251SIY2|A0A251SIY2_HELAN	A0A251SIY2	Mitochondrial Rho GTPase (EC 3.6.5.-)	Helianthus annuus (Common sunflower)	+	9	9	9	21.8	21.8	21.8	71.2	0	126.35	442360000	58	3.33127	0.002573	25.9694	25.9642	25.9	26.1113	26.2112	26.1951	26.2128	26.2476	26.3048
tr|A0A251SJ21|A0A251SJ21_HELAN;tr|A0A251SJN6|A0A251SJN6_HELAN;tr|A0A251SJS5|A0A251SJS5_HELAN	A0A251SJ21	Putative heme peroxidase	Helianthus annuus (Common sunflower)	+	3	3	3	6.5	6.5	6.5	73.674	0	24.337	34331000	7	3.15052	0.00348898	22.0786	21.9618	21.8868	23.6947	23.4363	23.0919	22.5965	22.2954	22.7412
tr|A0A251SJB5|A0A251SJB5_HELAN	A0A251SJB5	Putative sieve element occlusion	Helianthus annuus (Common sunflower)	+	10	10	9	15.3	15.3	13.9	98.547	0	83.285	284830000	31	6.21201	4.77811e-05	25.3405	25.3498	25.3546	25.9674	25.9788	25.8913	24.7966	24.7773	24.9167
tr|A0A251SJE9|A0A251SJE9_HELAN	A0A251SJE9	6-phosphogluconate dehydrogenase, decarboxylating (EC 1.1.1.44)	Helianthus annuus (Common sunflower)	+	20	20	6	53.6	53.6	15	52.539	0	323.31	7276500000	223	3.62057	0.00170125	29.814	29.9575	29.9925	30.2076	30.2874	30.289	30.4992	30.3899	30.484
tr|A0A251SJL1|A0A251SJL1_HELAN;tr|A0A251SCU0|A0A251SCU0_HELAN;tr|A0A251SEK2|A0A251SEK2_HELAN;tr|A0A251TE68|A0A251TE68_HELAN;tr|A0A251VLB9|A0A251VLB9_HELAN;tr|A0A251STU6|A0A251STU6_HELAN	A0A251SJL1	Arogenate dehydratase (EC 4.2.1.91)	Helianthus annuus (Common sunflower)	+	9	9	1	28.9	28.9	4.4	46.229	0	176.05	488910000	48	4.41631	0.00057161	26.3327	26.2158	26.0864	25.4428	25.5402	25.7335	27.0451	27.1976	26.911
tr|A0A251SJW1|A0A251SJW1_HELAN;tr|A0A251VHG5|A0A251VHG5_HELAN;tr|A0A251UBI4|A0A251UBI4_HELAN;tr|A0A251UCW1|A0A251UCW1_HELAN	A0A251SJW1	Putative glycoside hydrolase family 3 C-terminal domain-containing protein	Helianthus annuus (Common sunflower)	+	10	10	7	23.8	23.8	16.5	69.138	0	88.053	673630000	38	4.82108	0.000296597	27.1663	26.9457	27.1488	25.8974	25.8842	25.923	26.5473	26.5951	26.7544
tr|A0A251SK29|A0A251SK29_HELAN	A0A251SK29	Putative thioredoxin superfamily protein	Helianthus annuus (Common sunflower)	+	4	4	4	19.6	19.6	19.6	30.02	0	39.123	108080000	16	2.77112	0.00642687	23.9009	23.9773	23.6928	24.5668	24.7028	24.3639	23.9531	23.7279	23.8853
tr|A0A251SK35|A0A251SK35_HELAN;tr|A0A251SDQ9|A0A251SDQ9_HELAN;tr|A0A251VJK6|A0A251VJK6_HELAN	A0A251SK35	Putative 2-isopropylmalate synthase B	Helianthus annuus (Common sunflower)	+	9	9	4	23.6	23.6	10.7	65.864	0	108.12	520610000	51	3.33984	0.00254946	26.4902	26.4666	26.4659	26.1942	26.0622	26.0702	26.261	26.3157	26.2108
tr|A0A251SP02|A0A251SP02_HELAN;tr|A0A251SL21|A0A251SL21_HELAN;tr|A0A251SK76|A0A251SK76_HELAN	A0A251SP02	Putative major intrinsic protein, Aquaporin-like protein	Helianthus annuus (Common sunflower)	+	3	3	3	16.5	16.5	16.5	30.456	0	22.112	371480000	16	4.59509	0.000437709	26.3556	26.3447	26.4108	24.7407	24.8985	25.012	25.7109	26.0043	26.043
tr|A0A251SKA1|A0A251SKA1_HELAN	A0A251SKA1	Putative ribosomal protein L12 family	Helianthus annuus (Common sunflower)	+	4	4	4	49	49	49	16.329	0	75.922	2219300000	41	3.82565	0.00122671	27.8935	27.8334	27.7856	28.043	27.9446	27.9481	27.3946	27.3728	27.5319
tr|A0A251SKD6|A0A251SKD6_HELAN;tr|A0A251VH20|A0A251VH20_HELAN	A0A251SKD6	Putative NOP56-like pre RNA processing ribonucleoprotein	Helianthus annuus (Common sunflower)	+	9	9	1	24.9	24.9	3.1	61.092	0	69.174	386920000	41	2.94293	0.00498377	25.9089	26.0151	25.9053	26.0867	25.9776	26.0248	25.7026	25.7232	25.5871
tr|A0A251SKG0|A0A251SKG0_HELAN;tr|A0A251TC22|A0A251TC22_HELAN;tr|A0A251VSB4|A0A251VSB4_HELAN;tr|A0A251SEW9|A0A251SEW9_HELAN	A0A251SKG0	Putative ribosomal S17 family protein	Helianthus annuus (Common sunflower)	+	9	9	2	62.2	62.2	30.1	16.188	0	75.197	2287600000	69	3.48235	0.00206653	28.7882	28.6502	28.7179	28.1798	28.2058	28.2282	28.1423	28.3502	28.1496
tr|A0A251SKN8|A0A251SKN8_HELAN	A0A251SKN8	Putative hemoglobin-1	Helianthus annuus (Common sunflower)	+	4	4	3	21.5	21.5	17.7	21.336	0	26.703	1618200000	25	5.38416	0.000139985	28.3132	28.4326	28.2309	27.1305	27.2319	27.1813	27.8985	27.7928	27.8865
tr|A0A251SKU8|A0A251SKU8_HELAN;tr|T1WM75|T1WM75_HELAN;tr|T1WMW0|T1WMW0_HELAN;tr|T1WM66|T1WM66_HELAN;tr|T1WM60|T1WM60_9ASTR;tr|T1WM11|T1WM11_HELAN;tr|T1WLJ4|T1WLJ4_HELAN;tr|T1WLI5|T1WLI5_HELPE;tr|T1WL24|T1WL24_HELAN;tr|T1WL21|T1WL21_HELAN	A0A251SKU8	Peroxidase (EC 1.11.1.7)	Helianthus annuus (Common sunflower)	+	8	8	7	39.8	39.8	34.3	35.409	0	137.87	2068700000	58	3.40625	0.00228494	28.0963	28.1016	28.1669	28.5161	28.5307	28.4752	28.4509	28.4059	28.5843
tr|A0A251SL31|A0A251SL31_HELAN;tr|A0A251TSN6|A0A251TSN6_HELAN	A0A251SL31	Putative ATPase, AAA-type, core	Helianthus annuus (Common sunflower)	+	33	33	6	48.8	48.8	8.4	89.602	0	323.31	10008000000	306	3.87991	0.00115481	30.322	30.3225	30.4297	30.7551	30.7897	30.8076	30.6489	30.5829	30.5451
tr|Q39929|Q39929_HELAN;tr|A0A251SLE3|A0A251SLE3_HELAN	Q39929	18.6 kDa heat-shock protein	Helianthus annuus (Common sunflower)	+	4	4	3	33.1	33.1	24.5	18.58	0	50.068	483660000	19	4.11272	0.000871761	25.3993	24.9163	25.1111	27.2256	27.0852	26.9105	25.8918	26.2549	26.2229
tr|A0A251SLH5|A0A251SLH5_HELAN	A0A251SLH5	Putative nuclear pore anchor	Helianthus annuus (Common sunflower)	+	3	3	3	2.5	2.5	2.5	225.42	0	24.899	57152000	9	2.70258	0.00711459	23.3687	23.5081	23.3332	23.3404	23.1281	23.6936	22.0405	20.9074	21.8624
tr|A0A251SLT1|A0A251SLT1_HELAN	A0A251SLT1	Putative regulatory particle non-ATPase 12A	Helianthus annuus (Common sunflower)	+	9	9	5	45.5	45.5	24.3	31.023	0	102.07	1261700000	86	2.56008	0.0090585	27.5413	27.5473	27.5241	27.858	27.9522	27.7006	27.4758	27.4517	27.5248
tr|A0A251SLZ2|A0A251SLZ2_HELAN	A0A251SLZ2	Protein phosphatase methylesterase 1 (PME-1) (EC 3.1.1.-)	Helianthus annuus (Common sunflower)	+	6	6	6	19.6	19.6	19.6	40.613	0	68.425	274240000	36	3.25045	0.00293008	25.4294	25.4168	25.3734	25.066	25.0855	25.1	25.6292	25.6906	25.4443
tr|A0A251SM42|A0A251SM42_HELAN;tr|A0A251VED4|A0A251VED4_HELAN	A0A251SM42	Putative chaperone DnaJ, Terminal organelle assembly protein TopJ	Helianthus annuus (Common sunflower)	+	7	7	2	24.5	24.5	9.9	46.425	0	50.64	664190000	34	3.06951	0.00406148	26.3824	26.4392	26.5039	26.9282	27.0797	26.883	26.7442	26.8491	26.935
tr|A0A251SM70|A0A251SM70_HELAN	A0A251SM70	Putative pyridoxine biosynthesis 1.2	Helianthus annuus (Common sunflower)	+	6	6	6	30.6	30.6	30.6	32.776	0	53.458	657890000	31	6.21437	5.13241e-05	24.4438	24.2576	24.2706	27.5144	27.6158	27.6273	26.9662	27.3721	27.4542
tr|A0A251SM99|A0A251SM99_HELAN	A0A251SM99	Putative heat shock protein Hsp90 family	Helianthus annuus (Common sunflower)	+	31	22	22	44.2	30.8	30.8	136.28	0	301.72	4540700000	180	7.28021	1.37825e-05	28.1955	28.1891	28.0956	30.4068	30.4515	30.3368	29.2984	29.1513	29.3069
tr|A0A251UDE4|A0A251UDE4_HELAN;tr|A0A251T242|A0A251T242_HELAN;tr|A0A251U549|A0A251U549_HELAN;tr|A0A251SMK6|A0A251SMK6_HELAN	A0A251UDE4	Putative 60S ribosomal protein L23a	Helianthus annuus (Common sunflower)	+	6	6	6	31.4	31.4	31.4	17.309	0	54.896	3964300000	62	4.00314	0.000966128	29.3708	29.4157	29.4397	29.1115	29.1201	29.1043	29.333	29.2905	29.2444
tr|A0A251SMR0|A0A251SMR0_HELAN	A0A251SMR0	Putative acetamidase/Formamidase family protein	Helianthus annuus (Common sunflower)	+	10	10	10	29.9	29.9	29.9	49.78	0	124.18	2046600000	58	2.93956	0.00501212	28.4443	28.4078	28.4206	28.1024	28.1762	28.1641	28.3743	28.257	28.2515
tr|A0A251SMT1|A0A251SMT1_HELAN	A0A251SMT1	Putative sorbitol dehydrogenase	Helianthus annuus (Common sunflower)	+	6	4	4	26.3	16.9	16.9	39.08	0	44.69	452470000	26	3.96937	0.00101147	26.2288	26.3587	26.2809	25.7891	25.8184	25.9	26.0394	26.0613	26.0559
tr|A0A251SMT3|A0A251SMT3_HELAN	A0A251SMT3	Nascent polypeptide-associated complex subunit beta	Helianthus annuus (Common sunflower)	+	3	3	3	19.4	19.4	19.4	23.553	0	38.303	609480000	28	2.71683	0.00695622	26.4593	26.4341	26.2779	26.4747	26.2866	26.6297	27.2555	26.9356	27.1085
tr|A0A251SN19|A0A251SN19_HELAN	A0A251SN19	Peroxidase (EC 1.11.1.7)	Helianthus annuus (Common sunflower)	+	7	6	5	24	21.8	15.6	34.292	0	46.026	484240000	35	7.30881	1.72057e-05	25.1997	25.266	25.3286	26.6301	26.5717	26.6189	26.5488	26.4835	26.5094
tr|A0A251SNA8|A0A251SNA8_HELAN;tr|A0A251T4L1|A0A251T4L1_HELAN	A0A251SNA8	Putative chaperone protein htpG family protein	Helianthus annuus (Common sunflower)	+	25	25	24	36.3	36.3	34.8	94.109	0	323.31	6800100000	205	5.21617	0.000172676	29.8047	29.8159	29.8399	30.3005	30.2983	30.3437	30.0279	30.1151	30.0318
tr|A0A251SND5|A0A251SND5_HELAN	A0A251SND5	Putative RNA-binding (RRM/RBD/RNP motifs) family protein	Helianthus annuus (Common sunflower)	+	6	6	3	16	16	10.8	47.429	0	38.326	299170000	20	6.22454	5.22251e-05	25.7665	25.7967	25.7563	25.6283	25.484	25.5148	24.7425	24.6688	24.7355
tr|A0A251SNG4|A0A251SNG4_HELAN	A0A251SNG4	Putative zinc ion binding protein	Helianthus annuus (Common sunflower)	+	3	3	3	10	10	10	40.818	0	27.162	139090000	6	3.81402	0.00124062	24.541	24.5842	24.5113	23.9835	23.9664	24.1	24.2824	24.3003	24.1664
tr|A0A251SNJ6|A0A251SNJ6_HELAN;tr|A0A251TQX0|A0A251TQX0_HELAN	A0A251SNJ6	Putative seed imbibition 2	Helianthus annuus (Common sunflower)	+	10	10	10	21.1	21.1	21.1	92.328	0	88.16	518200000	34	4.08349	0.000884886	26.7172	26.5402	26.5513	25.935	25.9422	25.8654	25.9269	25.9963	25.7974
tr|A0A251SNY4|A0A251SNY4_HELAN;tr|A0A251UEE6|A0A251UEE6_HELAN	A0A251SNY4	Nuclear cap-binding protein subunit 2 (20 kDa nuclear cap-binding protein)	Helianthus annuus (Common sunflower)	+	2	2	2	22.4	22.4	22.4	12.624	0	12.445	54612000	4	2.65118	0.007757	23.2791	23.2719	23.3269	23.2743	23.2317	23.116	22.0935	21.5977	22.501
tr|A0A251SP37|A0A251SP37_HELAN	A0A251SP37	Putative nucleoredoxin 2	Helianthus annuus (Common sunflower)	+	3	3	3	9.5	9.5	9.5	47.072	0	22.488	81166000	11	2.7108	0.00702925	24.2982	24.3696	24.3918	22.4051	22.7686	23.3878	23.165	23.0914	23.3306
tr|A0A251SPH9|A0A251SPH9_HELAN;tr|A0A251VPC7|A0A251VPC7_HELAN;tr|A0A251U709|A0A251U709_HELAN;tr|A0A251U4W7|A0A251U4W7_HELAN	A0A251SPH9	Putative 60S ribosomal protein L10	Helianthus annuus (Common sunflower)	+	7	7	7	32.7	32.7	32.7	24.964	0	143.36	2171900000	67	3.34387	0.00253942	28.407	28.4494	28.4719	27.9644	27.9365	28.1783	28.5337	28.6125	28.5632
tr|A0A251SPK4|A0A251SPK4_HELAN;tr|A0A251UB91|A0A251UB91_HELAN;tr|A0A251UAR4|A0A251UAR4_HELAN	A0A251SPK4	Putative adenosine kinase 2	Helianthus annuus (Common sunflower)	+	12	12	12	52	52	52	37.538	0	323.31	6582200000	153	5.58828	0.000106361	29.821	29.8956	29.8189	30.2879	30.3343	30.2847	29.8773	29.8714	29.8838
tr|A0A251SPU8|A0A251SPU8_HELAN	A0A251SPU8	Putative heat shock chaperonin-binding, Tetratricopeptide-like helical domain protein	Helianthus annuus (Common sunflower)	+	7	7	7	25.1	25.1	25.1	44.99	0	86.56	1125800000	63	2.83363	0.00586156	27.3493	27.2638	27.3338	27.4873	27.3853	27.2177	26.9222	26.9608	26.9261
tr|A0A251SPW3|A0A251SPW3_HELAN;tr|A0A251VM94|A0A251VM94_HELAN	A0A251SPW3	Putative calcium-binding EF-hand family protein	Helianthus annuus (Common sunflower)	+	2	2	2	7.7	7.7	7.7	35.283	0	15.45	481060000	24	2.73869	0.00668391	26.3745	26.4041	26.3315	26.2572	26.2619	26.2014	26.5413	26.458	26.4295
tr|A0A251SPZ1|A0A251SPZ1_HELAN;tr|A0A251SME1|A0A251SME1_HELAN;tr|A0A251UG00|A0A251UG00_HELAN;tr|A0A251VCH3|A0A251VCH3_HELAN;tr|A0A251VBD1|A0A251VBD1_HELAN	A0A251SPZ1	Pyruvate kinase (EC 2.7.1.40)	Helianthus annuus (Common sunflower)	+	6	6	6	15.7	15.7	15.7	63.641	0	47.057	257850000	32	2.74428	0.0066682	25.2283	25.162	25.1379	25.2953	25.4772	25.2795	25.7209	25.5401	25.7152
tr|A0A251SPZ3|A0A251SPZ3_HELAN	A0A251SPZ3	Putative fibrillarin, S-adenosyl-L-methionine-dependent methyltransferase	Helianthus annuus (Common sunflower)	+	8	8	2	39.7	39.7	11.4	32.372	0	84.388	504020000	37	4.12629	0.000854126	26.4138	26.3562	26.3291	26.4745	26.5501	26.3686	25.9042	25.803	25.8997
tr|A0A251SQ16|A0A251SQ16_HELAN	A0A251SQ16	Putative SEC13-like protein	Helianthus annuus (Common sunflower)	+	5	5	5	27.6	27.6	27.6	32.136	0	89.176	400920000	21	3.1445	0.00352942	25.6502	25.4567	25.6973	25.9475	25.9149	25.9834	26.2364	26.0797	26.1706
tr|A0A251SQ34|A0A251SQ34_HELAN;tr|A0A251V5E6|A0A251V5E6_HELAN	A0A251SQ34	Putative ATP-citrate synthase beta chain protein 1	Helianthus annuus (Common sunflower)	+	19	19	8	39.2	39.2	17.3	74.357	0	164.55	2224900000	107	3.26346	0.00287929	28.4956	28.4785	28.5031	28.3455	28.3346	28.3526	28.5187	28.5374	28.6214
tr|A0A251SQ58|A0A251SQ58_HELAN;tr|A0A251UAH6|A0A251UAH6_HELAN;tr|A0A251UXM2|A0A251UXM2_HELAN;tr|A0A251TWK2|A0A251TWK2_HELAN;tr|A0A251UYP4|A0A251UYP4_HELAN;tr|A0A251SH39|A0A251SH39_HELAN	A0A251SQ58	Putative isocitrate dehydrogenase 1	Helianthus annuus (Common sunflower)	+	8	8	8	30.7	30.7	30.7	39.997	0	172.43	2455800000	80	3.23237	0.00303956	28.7434	28.7804	28.8955	28.4667	28.5605	28.4448	28.4656	28.4351	28.4054
tr|A0A251SQ81|A0A251SQ81_HELAN;tr|A0A251TVL8|A0A251TVL8_HELAN	A0A251SQ81	Elongation factor Ts, mitochondrial (EF-Ts) (EF-TsMt)	Helianthus annuus (Common sunflower)	+	6	6	6	18.9	18.9	18.9	46.682	0	45.105	319050000	29	3.52783	0.00193618	25.4803	25.4127	25.3773	25.2153	25.3237	25.3412	25.7268	25.8166	25.6911
tr|A0A251SQP8|A0A251SQP8_HELAN;tr|A0A251TET9|A0A251TET9_HELAN	A0A251SQP8	Putative alpha/beta-Hydrolases superfamily protein	Helianthus annuus (Common sunflower)	+	6	6	6	11.9	11.9	11.9	74.167	0	64.681	332980000	34	2.75606	0.00652409	25.8048	25.8755	26.17	25.0692	25.1886	25.1336	25.7706	25.5828	25.4342
tr|A0A251SQP9|A0A251SQP9_HELAN;tr|A0A251U6U7|A0A251U6U7_HELAN;tr|A0A251UYM6|A0A251UYM6_HELAN	A0A251SQP9	Putative cell division protein FtsZ	Helianthus annuus (Common sunflower)	+	5	5	5	19	19	19	46.266	0	45.646	112970000	24	2.69962	0.00715106	24.3222	24.3601	24.0926	23.8497	23.6703	23.5467	24.4266	24.2828	24.2565
tr|A0A251SQY2|A0A251SQY2_HELAN	A0A251SQY2	Putative embryonic protein DC-8	Helianthus annuus (Common sunflower)	+	2	2	2	5.1	5.1	5.1	56.462	0	69.479	244010000	14	3.52089	0.00195522	25.6807	25.6009	25.5446	24.7864	24.8555	24.5351	25.1745	25.0347	24.9848
tr|A0A251SQY8|A0A251SQY8_HELAN	A0A251SQY8	AP-2 complex subunit alpha	Helianthus annuus (Common sunflower)	+	7	7	2	9.3	9.3	2.7	113.8	0	47.332	217790000	27	2.87014	0.00554715	25.0816	25.2349	25.2726	24.8482	24.6844	24.8979	25.2504	25.2965	25.3264
tr|A0A251SRH7|A0A251SRH7_HELAN;tr|Q5EEQ3|Q5EEQ3_9ASTR;tr|A0A251TKA9|A0A251TKA9_HELAN	A0A251SRH7	Putative cobalamin-independent methionine synthase	Helianthus annuus (Common sunflower)	+	45	45	23	61.1	61.1	27.8	183.58	0	323.31	101870000000	1250	5.79169	7.89725e-05	33.7995	33.8209	33.8442	34.127	34.121	34.1438	33.8688	33.9036	33.881
tr|Q8S2Z7|Q8S2Z7_HELAN;tr|A0A251VHX8|A0A251VHX8_HELAN;tr|A0A251TEE2|A0A251TEE2_HELAN;tr|A0A251SRM4|A0A251SRM4_HELAN	Q8S2Z7	GTP-binding nuclear protein	Helianthus annuus (Common sunflower)	+	9	9	9	45.2	45.2	45.2	25.093	0	147.21	3992200000	66	2.95732	0.00484147	29.1162	29.2395	29.1482	29.6613	29.7453	29.4885	29.0547	28.8221	29.0538
tr|A0A251SRU1|A0A251SRU1_HELAN;tr|A0A0D5YAV1|A0A0D5YAV1_HELAN;tr|A0A0D5YAI5|A0A0D5YAI5_HELAN;tr|A0A0D5Y9R9|A0A0D5Y9R9_9ASTR	A0A251SRU1	Phenylalanine ammonia-lyase (EC 4.3.1.24)	Helianthus annuus (Common sunflower)	+	12	2	2	26.3	5.2	5.2	77.417	0	14.458	65808000	8	3.43389	0.00221779	22.3397	22.7169	22.9121	23.8281	23.8804	23.4759	24.1719	24.1221	24.0977
tr|A0A251SRY0|A0A251SRY0_HELAN;tr|A0A251SUN9|A0A251SUN9_HELAN;tr|A0A251VJ15|A0A251VJ15_HELAN;tr|A0A251VJW9|A0A251VJW9_HELAN	A0A251SRY0	Phenylalanine ammonia-lyase (EC 4.3.1.24)	Helianthus annuus (Common sunflower)	+	16	5	4	30.4	7.4	6.1	76.736	0	77.297	617310000	30	7.97584	2.22224e-05	25.6887	25.5822	25.6397	26.3119	26.3072	26.4078	27.8213	27.871	27.7782
tr|A0A251SSR0|A0A251SSR0_HELAN;tr|A0A251SS23|A0A251SS23_HELAN	A0A251SSR0	Lipoxygenase (EC 1.13.11.-)	Helianthus annuus (Common sunflower)	+	18	6	6	27.1	11.9	11.9	101.46	0	67.265	348150000	29	5.16919	0.000187341	26.3527	26.3909	26.2462	24.7556	24.5511	24.5028	25.3455	25.6246	25.4788
tr|A0A251ST21|A0A251ST21_HELAN;tr|A0A251SNU4|A0A251SNU4_HELAN;tr|A0A251V7X0|A0A251V7X0_HELAN;tr|A0A251SNQ0|A0A251SNQ0_HELAN	A0A251ST21	GrpE protein homolog	Helianthus annuus (Common sunflower)	+	7	7	7	25.6	25.6	25.6	32.023	0	47.994	422930000	28	4.04797	0.000913688	26.2031	26.2301	26.187	25.7175	25.6397	25.8222	26.1198	26.1663	26.1747
tr|A0A251ST38|A0A251ST38_HELAN;tr|A0A251V8U0|A0A251V8U0_HELAN;tr|A0A251V9N0|A0A251V9N0_HELAN	A0A251ST38	Putative heat shock protein 81-3	Helianthus annuus (Common sunflower)	+	37	37	4	51.1	51.1	8.6	80.044	0	323.31	25264000000	476	3.48845	0.00205612	31.8814	31.8843	31.8843	32.113	32.0816	32.0889	31.8384	31.9139	31.7946
tr|A0A251STB4|A0A251STB4_HELAN;tr|A0A251VGK9|A0A251VGK9_HELAN;tr|A0A251VI36|A0A251VI36_HELAN;tr|A0A251SC58|A0A251SC58_HELAN;tr|A0A251VFX6|A0A251VFX6_HELAN;REV__tr|A0A251UGF6|A0A251UGF6_HELAN	A0A251STB4	Putative translation elongation factor EFG/EF2, archaeal	Helianthus annuus (Common sunflower)	+	30	3	3	43.3	4.3	4.3	140.43	0	120.95	461800000	24	3.73116	0.00140926	26.2977	26.1872	26.2709	25.6432	25.7754	25.7803	25.9858	26.0458	26.0951
tr|A0A251STF3|A0A251STF3_HELAN;tr|A0A251V768|A0A251V768_HELAN	A0A251STF3	Putative leucine-rich repeat (LRR) family protein	Helianthus annuus (Common sunflower)	+	7	7	6	21.8	21.8	19.1	40.612	0	67.803	173390000	23	4.10437	0.000865416	25.4612	25.2518	25.1856	23.5593	23.6353	23.6742	24.1808	24.4331	23.8891
tr|A0A251STJ9|A0A251STJ9_HELAN;tr|A0A251T240|A0A251T240_HELAN	A0A251STJ9	Small nuclear ribonucleoprotein Sm D3 (Sm-D3) (snRNP core protein D3)	Helianthus annuus (Common sunflower)	+	3	3	3	26.8	26.8	26.8	13.773	0	24.155	405350000	25	3.51432	0.00197286	25.9623	25.9211	25.9855	26.2767	26.2725	26.0959	25.4896	25.5793	25.6889
tr|A0A251SU60|A0A251SU60_HELAN;tr|A0A251SUT8|A0A251SUT8_HELAN	A0A251SU60	Putative 3-dehydroquinate dehydratase type I	Helianthus annuus (Common sunflower)	+	5	5	3	9.3	9.3	5.2	65.313	0	33.049	116080000	15	2.87762	0.00548463	24.4707	24.5398	24.5155	23.9381	23.6357	23.3671	23.7038	23.7205	23.7625
tr|A0A251SU88|A0A251SU88_HELAN	A0A251SU88	Putative NAD(P)-binding Rossmann-fold superfamily protein	Helianthus annuus (Common sunflower)	+	3	3	3	19.9	19.9	19.9	30.518	0	31.225	221370000	23	2.89825	0.00531386	25.3257	25.1524	25.1335	25.1228	25.0928	25.1597	24.8501	24.6818	24.6544
tr|A0A251SU93|A0A251SU93_HELAN	A0A251SU93	Putative rossmann-like alpha/beta/alpha sandwich fold protein	Helianthus annuus (Common sunflower)	+	1	1	1	9.5	9.5	9.5	17.249	0	15.058	265520000	14	3.60055	0.00174038	25.7577	25.5736	25.6896	25.2382	25.1832	25.0292	25.0949	24.9885	25.027
tr|A0A251SUJ1|A0A251SUJ1_HELAN	A0A251SUJ1	60S acidic ribosomal protein P0	Helianthus annuus (Common sunflower)	+	6	6	1	39.7	39.7	6.9	34.03	0	153.91	4975100000	104	3.33807	0.00255312	29.6985	29.7741	29.695	29.5304	29.5615	29.5014	29.5127	29.5418	29.529
tr|A0A251SV83|A0A251SV83_HELAN;tr|A0A251SVA5|A0A251SVA5_HELAN;tr|A0A251SWZ3|A0A251SWZ3_HELAN;tr|A0A251VGA2|A0A251VGA2_HELAN;tr|A0A251SVQ5|A0A251SVQ5_HELAN;tr|A0A251SW57|A0A251SW57_HELAN	A0A251SV83	Putative serine protease inhibitor (SERPIN) family protein	Helianthus annuus (Common sunflower)	+	14	14	13	48.3	48.3	44.7	42.62	0	102.79	1964100000	106	4.37994	0.000584257	28.0579	28.0973	27.9929	28.3797	28.377	28.4258	28.3974	28.3564	28.4023
tr|A0A251SVV7|A0A251SVV7_HELAN;tr|A0A251V8Z9|A0A251V8Z9_HELAN;tr|A0A251VA74|A0A251VA74_HELAN;tr|A0A251VA39|A0A251VA39_HELAN	A0A251SVV7	Pectin acetylesterase (EC 3.1.1.-)	Helianthus annuus (Common sunflower)	+	10	10	10	29.9	29.9	29.9	43.648	0	115.1	5442600000	105	5.27301	0.000162472	30.0326	30.1946	30.0118	29.4016	29.4767	29.484	28.9825	29.0692	28.9556
tr|A0A251SWB8|A0A251SWB8_HELAN	A0A251SWB8	Carboxypeptidase (EC 3.4.16.-)	Helianthus annuus (Common sunflower)	+	3	3	3	9.9	9.9	9.9	52.999	0	60.635	141400000	22	3.67267	0.00155627	24.5077	24.4992	24.4851	23.5404	23.4561	23.755	24.4983	24.3632	24.2015
tr|A0A251SWC0|A0A251SWC0_HELAN	A0A251SWC0	Putative ubiquitin-like superfamily protein	Helianthus annuus (Common sunflower)	+	7	7	7	20.9	20.9	20.9	63.449	0	57.573	240160000	24	3.06879	0.00405903	25.2529	25.211	25.2092	24.9785	25.1197	25.0887	25.3538	25.4427	25.4826
tr|A0A251SWF0|A0A251SWF0_HELAN	A0A251SWF0	Putative stress-inducible protein, putative	Helianthus annuus (Common sunflower)	+	15	9	9	31.3	21	21	65.667	0	97.53	1087800000	56	4.83716	0.000291262	26.9309	26.9884	27.1004	27.7074	27.8004	27.8441	27.7315	27.6602	27.6915
tr|A0A251SWY2|A0A251SWY2_HELAN	A0A251SWY2	Putative ent-kaurene oxidase	Helianthus annuus (Common sunflower)	+	3	3	3	6.8	6.8	6.8	58.523	0	37.394	86038000	11	3.61219	0.001717	24.212	24.5147	24.2308	22.6916	23.1135	22.6649	23.3818	23.5298	23.2318
tr|A0A251SXD3|A0A251SXD3_HELAN;tr|A0A251V823|A0A251V823_HELAN	A0A251SXD3	Putative ENTH/VHS family protein	Helianthus annuus (Common sunflower)	+	2	2	2	6.4	6.4	6.4	60.104	0	13.581	65116000	13	2.74187	0.00668172	23.6157	23.4588	23.5715	22.5329	22.076	21.4258	23.442	23.679	23.7934
tr|A0A251SXF9|A0A251SXF9_HELAN;tr|A0A251TL65|A0A251TL65_HELAN;tr|A0A251V6Y2|A0A251V6Y2_HELAN	A0A251SXF9	Putative sodium/sulfate symporter	Helianthus annuus (Common sunflower)	+	2	2	2	4.7	4.7	4.7	59.299	0	13.276	55413000	6	3.73111	0.00140435	23.2276	23.6477	23.2686	22.9993	22.9297	23.1655	22.1441	21.9859	22.1814
tr|A0A251SXQ0|A0A251SXQ0_HELAN	A0A251SXQ0	Putative 3-dehydroquinate synthase protein	Helianthus annuus (Common sunflower)	+	5	5	5	19.2	19.2	19.2	48.535	0	34.179	257360000	20	3.25746	0.00289755	25.2804	25.1062	25.2622	25.1715	25.1148	25.1734	25.6292	25.7347	25.9035
tr|A0A251SXR3|A0A251SXR3_HELAN;tr|A0A251UX80|A0A251UX80_HELAN;tr|A0A251VCN8|A0A251VCN8_HELAN	A0A251SXR3	Putative oxysterol-binding family protein	Helianthus annuus (Common sunflower)	+	5	5	5	18.6	18.6	18.6	51.736	0	36.369	351010000	28	5.80939	8.15051e-05	25.9367	25.926	25.9722	25.5499	25.5098	25.564	25.7527	25.7505	25.7387
tr|A0A251SYI3|A0A251SYI3_HELAN;tr|A0A251SDY8|A0A251SDY8_HELAN	A0A251SYI3	Putative enoyl-CoA hydratase/isomerase family	Helianthus annuus (Common sunflower)	+	14	14	6	24.4	24.4	10.2	78.338	0	111.05	1071700000	78	3.5308	0.00192898	27.3421	27.3834	27.2462	27.4768	27.4607	27.5164	27.7294	27.6776	27.6581
tr|A0A251SYY4|A0A251SYY4_HELAN	A0A251SYY4	Putative mitochondrial-processing peptidase subunit alpha	Helianthus annuus (Common sunflower)	+	13	10	9	43.1	35.6	33.6	54.23	0	151.17	1116000000	68	2.75901	0.00651463	27.2362	27.2834	27.3318	27.5648	27.5318	27.466	27.4237	27.3973	27.4614
tr|A0A251SZD9|A0A251SZD9_HELAN;tr|A0A251TP24|A0A251TP24_HELAN	A0A251SZD9	Purple acid phosphatase (EC 3.1.3.2)	Helianthus annuus (Common sunflower)	+	11	11	11	33.8	33.8	33.8	56.347	0	291.56	1431300000	78	3.53223	0.00192863	27.7278	27.6211	27.6675	27.9175	27.8867	27.8713	27.993	28.028	27.9367
tr|A0A251SZI8|A0A251SZI8_HELAN	A0A251SZI8	Putative artemisinic aldehyde Delta(11(13)) reductase	Helianthus annuus (Common sunflower)	+	7	7	6	24.2	24.2	21.9	43.544	0	72.074	402730000	33	4.02528	0.000939882	26.5371	26.425	26.2282	24.8697	24.9404	25.0036	26.007	25.7063	25.5825
tr|A0A251SZZ3|A0A251SZZ3_HELAN	A0A251SZZ3	Putative purple acid phosphatase 29	Helianthus annuus (Common sunflower)	+	5	5	5	18.8	18.8	18.8	42.3	0	35.835	407320000	14	4.91745	0.000279343	26.3499	26.4097	26.3763	25.0916	25.2812	25.2206	25.8192	25.5906	25.7674
tr|A0A251T006|A0A251T006_HELAN	A0A251T006	Putative HSP20-like chaperones superfamily protein	Helianthus annuus (Common sunflower)	+	4	4	4	29.4	29.4	29.4	21.312	0	27.045	102310000	11	4.06009	0.000910634	21.3788	22.3789	22.4077	25.5847	25.4818	25.1949	23.2595	23.3613	23.5104
tr|A0A251UJY3|A0A251UJY3_HELAN;tr|A0A251T0C4|A0A251T0C4_HELAN;tr|A0A251S8R0|A0A251S8R0_HELAN	A0A251UJY3	Uncharacterized protein	Helianthus annuus (Common sunflower)	+	4	4	4	20.9	20.9	20.9	15.674	0	50.422	445320000	31	4.05058	0.00091711	26.3386	26.557	26.4175	25.3895	25.1614	25.4036	26.3789	26.6399	26.3248
tr|A0A251T0F0|A0A251T0F0_HELAN	A0A251T0F0	Putative acylaminoacyl-peptidase-related protein	Helianthus annuus (Common sunflower)	+	7	7	7	14.3	14.3	14.3	89.887	0	49.037	295600000	16	5.07991	0.000213261	25.9882	25.9499	25.8071	25.0067	25.0471	25.0645	25.1681	25.2177	25.0922
tr|A0A251UUK1|A0A251UUK1_HELAN;tr|A0A251U250|A0A251U250_HELAN;tr|A0A251VCK3|A0A251VCK3_HELAN;tr|A0A251T0G3|A0A251T0G3_HELAN;tr|A0A251TPC9|A0A251TPC9_HELAN;tr|A0A251UNY5|A0A251UNY5_HELAN;tr|A0A251UUJ1|A0A251UUJ1_HELAN;tr|A0A251USS4|A0A251USS4_HELAN;tr|A0A251UH42|A0A251UH42_HELAN	A0A251UUK1	Serine/threonine-protein phosphatase 2A 55 kDa regulatory subunit B	Helianthus annuus (Common sunflower)	+	3	3	3	10.4	10.4	10.4	56.768	0	17.693	74355000	4	2.85058	0.00569133	24.3801	23.8811	23.9707	21.8785	21.3926	22.1303	22.3904	22.2199	23.2311
tr|A0A251T0K0|A0A251T0K0_HELAN	A0A251T0K0	Putative peroxiredoxin IIF	Helianthus annuus (Common sunflower)	+	5	5	5	30.5	30.5	30.5	21.405	0	37.889	938370000	21	2.98903	0.00461622	27.4808	27.4218	27.4819	27.1718	27.1436	27.0638	27.074	27.1132	26.8988
tr|A0A251T0L1|A0A251T0L1_HELAN;tr|B6ZAV4|B6ZAV4_HELPE;tr|B6ZAS7|B6ZAS7_HELAN;tr|A0A0D5W7D8|A0A0D5W7D8_HELAN;tr|B6ZAU7|B6ZAU7_HELAN;tr|A0A251SR95|A0A251SR95_HELAN	A0A251T0L1	Putative V-type proton ATPase catalytic subunit A	Helianthus annuus (Common sunflower)	+	34	34	1	67.9	67.9	2.1	68.75	0	323.31	7904600000	334	3.39388	0.00231254	30.2525	30.2472	30.2418	30.1244	30.1865	30.1725	30.3297	30.3122	30.2956
tr|A0A251T0N0|A0A251T0N0_HELAN;tr|A0A251RTQ9|A0A251RTQ9_HELAN;tr|A0A251TNA6|A0A251TNA6_HELAN	A0A251T0N0	Putative GDP-fucose protein O-fucosyltransferase	Helianthus annuus (Common sunflower)	+	3	3	3	9.1	9.1	9.1	46.474	0	23.94	75852000	13	2.52628	0.00973057	23.7993	23.8956	23.6933	23.2908	23.2932	23.2526	23.7254	24.0959	23.7707
tr|A0A251T0P6|A0A251T0P6_HELAN;tr|A0A251RVT5|A0A251RVT5_HELAN	A0A251T0P6	Putative alanine aminotransferase 2	Helianthus annuus (Common sunflower)	+	16	16	8	40.1	40.1	21.6	59.834	0	323.31	5821300000	142	2.92128	0.00519531	29.5725	29.6591	29.7352	29.8459	29.8424	29.767	29.9568	29.9698	29.9786
tr|A0A251T0V5|A0A251T0V5_HELAN	A0A251T0V5	Putative hydroxyphenylpyruvate reductase	Helianthus annuus (Common sunflower)	+	3	3	3	23.3	23.3	23.3	34.602	0	36.714	187280000	13	2.5807	0.00874791	25.3233	25.0815	25.1255	24.2993	24.5902	24.5155	24.4338	24.3949	24.7379
tr|A0A251T146|A0A251T146_HELAN;tr|A0A251SBA0|A0A251SBA0_HELAN;tr|A0A251S640|A0A251S640_HELAN;tr|A0A251UKY8|A0A251UKY8_HELAN;tr|A0A251U0C8|A0A251U0C8_HELAN	A0A251T146	Putative SKU5-similar 6	Helianthus annuus (Common sunflower)	+	4	1	1	11.1	3.9	3.9	59.958	0	21.046	406980000	15	2.71899	0.00694566	25.8792	25.7492	25.7071	26.1833	26.0529	26.1301	26.1364	26.1386	26.2959
tr|A0A251T155|A0A251T155_HELAN	A0A251T155	Uncharacterized protein	Helianthus annuus (Common sunflower)	+	6	6	2	10.3	10.3	3.6	64.886	0	37.063	302670000	21	5.07847	0.000211389	25.2796	25.1187	25.266	25.5993	25.6307	25.6082	26.21	26.1181	26.2849
tr|A0A251T168|A0A251T168_HELAN	A0A251T168	Putative START-like domain, Major latex protein domain protein	Helianthus annuus (Common sunflower)	+	2	2	2	11.2	11.2	11.2	26.966	0	16.871	236350000	11	3.47713	0.00207909	24.5524	24.5556	24.6159	25.2088	25.6588	25.7029	25.7289	25.6111	25.745
tr|A0A251T171|A0A251T171_HELAN;tr|A0A251S947|A0A251S947_HELAN	A0A251T171	Putative OPC-8:0 CoA ligase1	Helianthus annuus (Common sunflower)	+	6	6	6	17.2	17.2	17.2	59.64	0	57.054	200000000	21	3.43574	0.00221469	25.0274	25.0662	25.1163	24.5189	24.5271	24.4548	25.0613	24.8181	25.0364
tr|A0A251T196|A0A251T196_HELAN	A0A251T196	Putative cupredoxin	Helianthus annuus (Common sunflower)	+	4	4	4	17.1	17.1	17.1	31.514	0	43.64	862550000	18	5.85951	8.06902e-05	27.3146	27.3652	27.4518	25.889	25.8331	25.9166	27.2925	27.4692	27.2081
tr|A0A251T1C2|A0A251T1C2_HELAN	A0A251T1C2	Putative ribosomal protein L28e, Ribosomal L28e/Mak16	Helianthus annuus (Common sunflower)	+	2	2	2	20.6	20.6	20.6	14.05	0	39.123	1072100000	21	3.21198	0.00313917	27.5112	27.8754	27.699	27.5154	27.1703	27.4237	26.1625	26.4021	26.6529
tr|A0A251T1J1|A0A251T1J1_HELAN	A0A251T1J1	Putative regulatory particle non-ATPase 10	Helianthus annuus (Common sunflower)	+	7	7	3	24.9	24.9	11.6	42.124	0	51.072	856040000	40	2.93702	0.00503118	26.8471	26.891	26.812	27.1825	27.3258	27.3807	27.0493	27.1983	27.1023
tr|A0A251T1J2|A0A251T1J2_HELAN;tr|A0A251UQU0|A0A251UQU0_HELAN;tr|A0A251VIK5|A0A251VIK5_HELAN	A0A251T1J2	Exocyst subunit Exo70 family protein	Helianthus annuus (Common sunflower)	+	3	3	3	5.4	5.4	5.4	73.3	0	21.348	46950000	8	3.06013	0.00412214	22.9385	23.0814	23.1591	22.0902	22.2591	21.5016	23.3688	23.3005	23.4788
tr|A0A251V3V2|A0A251V3V2_HELAN;tr|A0A251UJB5|A0A251UJB5_HELAN;tr|Q7XA13|Q7XA13_HELAN;tr|A8CVC8|A8CVC8_HELAN;tr|A0A251UHR5|A0A251UHR5_HELAN;tr|A0A251UHM4|A0A251UHM4_HELAN;tr|A0A251T1N4|A0A251T1N4_HELAN;tr|A0A251UEN0|A0A251UEN0_HELAN;tr|A0A251UI88|A0A251UI88_HELAN;tr|A0A251UL63|A0A251UL63_HELAN;tr|A0A251UKM2|A0A251UKM2_HELAN	A0A251V3V2	Putative fatty acid desaturase	Helianthus annuus (Common sunflower)	+	5	5	5	14.8	14.8	14.8	43.206	0	36.107	107340000	10	3.55575	0.001856	25.0632	24.5196	25.0429	22.8197	21.8208	21.996	23.0224	23.0554	23.1774
tr|A0A251T275|A0A251T275_HELAN	A0A251T275	Putative ADF/Cofilin/Destrin, ADF-H/Gelsolin-like domain protein	Helianthus annuus (Common sunflower)	+	2	2	2	23.7	23.7	23.7	15.983	0	13.904	64931000	14	3.18004	0.00333006	23.2667	23.2062	23.1542	23.8757	23.6785	23.5831	20.6563	21.531	21.9071
tr|A0A251T326|A0A251T326_HELAN	A0A251T326	Putative glutamine--tRNA ligase	Helianthus annuus (Common sunflower)	+	16	16	7	26.4	26.4	12.4	89.274	0	151.1	633450000	77	3.53753	0.00191722	26.8952	26.8894	26.8922	26.5485	26.4554	26.3915	26.5773	26.514	26.4288
tr|A0A251T350|A0A251T350_HELAN	A0A251T350	Putative heat shock protein 70 family	Helianthus annuus (Common sunflower)	+	18	4	3	27.9	7.5	5.7	93.075	0	29.74	128770000	15	3.92286	0.0010729	22.9374	22.9928	22.8898	25.0059	24.3373	24.9874	25.167	24.9801	24.7373
tr|A0A251T377|A0A251T377_HELAN	A0A251T377	Putative aminopeptidase P1	Helianthus annuus (Common sunflower)	+	12	7	7	30.8	21.5	21.5	71.258	0	67.326	215970000	25	4.10857	0.000875429	25.2824	25.3456	25.3171	24.8707	24.7157	24.7614	25.0263	24.9313	24.9938
tr|A0A251T3D2|A0A251T3D2_HELAN;tr|G4XU32|G4XU32_HELAN	A0A251T3D2	Glyceraldehyde-3-phosphate dehydrogenase (EC 1.2.1.-)	Helianthus annuus (Common sunflower)	+	17	7	4	61.2	33.8	18.2	36.835	0	323.31	7708700000	106	5.13857	0.000195872	30.6094	30.5182	30.6569	30.009	30.0726	29.905	29.6148	29.6853	29.663
tr|A0A251T3R1|A0A251T3R1_HELAN;tr|A0A251T6B3|A0A251T6B3_HELAN;tr|A0A251U1M9|A0A251U1M9_HELAN;tr|A0A251RVM6|A0A251RVM6_HELAN	A0A251T3R1	Putative ribosomal protein L30/L7 family protein	Helianthus annuus (Common sunflower)	+	11	11	1	44.4	44.4	4.4	28.932	0	264.49	10586000000	118	3.30241	0.00270017	30.8882	30.8173	30.8979	30.4035	30.5558	30.4469	30.5981	30.5349	30.6382
tr|A0A251T4N3|A0A251T4N3_HELAN	A0A251T4N3	Putative monodehydroascorbate reductase	Helianthus annuus (Common sunflower)	+	18	18	18	55.6	55.6	55.6	46.955	0	277.9	8403000000	187	3.48269	0.0020711	30.4747	30.4624	30.4272	30.2924	30.3054	30.2234	30.2229	30.2534	30.2563
tr|A0A251TBM0|A0A251TBM0_HELAN;tr|A0A251T4T5|A0A251T4T5_HELAN	A0A251TBM0	Putative ribosomal protein S25	Helianthus annuus (Common sunflower)	+	2	2	2	17.6	17.6	17.6	11.937	0	70.339	2049000000	20	4.10175	0.000861645	28.4149	28.5719	28.5159	27.8636	28.0057	27.8466	27.8242	27.8126	27.6816
tr|A0A251T4Z5|A0A251T4Z5_HELAN;tr|A0A251TMC3|A0A251TMC3_HELAN;tr|A0A251SJ49|A0A251SJ49_HELAN;tr|A0A1Y3BZZ9|A0A1Y3BZZ9_HELAN;tr|A0A251U9G7|A0A251U9G7_HELAN;tr|A0A251S4S5|A0A251S4S5_HELAN;tr|A0A251VK15|A0A251VK15_HELAN;tr|A0A251VK39|A0A251VK39_HELAN;tr|A0A251SB04|A0A251SB04_HELAN;tr|A0A2P9JZB7|A0A2P9JZB7_HELTU;tr|A0A251TLQ4|A0A251TLQ4_HELAN;tr|A0A251S006|A0A251S006_HELAN	A0A251T4Z5	Putative caffeoyl-CoA O-methyltransferase	Helianthus annuus (Common sunflower)	+	8	8	8	42.5	42.5	42.5	27.729	0	70.724	1226500000	63	6.27861	5.03038e-05	26.8949	27.0478	26.967	27.388	27.4918	27.3351	28.563	28.4506	28.5161
tr|A0A251T503|A0A251T503_HELAN;tr|A0A251U6V9|A0A251U6V9_HELAN	A0A251T503	Putative SPFH/Band 7/PHB domain-containing membrane-associated protein family	Helianthus annuus (Common sunflower)	+	9	9	7	39	39	34	41.567	0	116.69	758440000	60	4.27419	0.000681705	26.8853	26.8813	26.8628	26.5112	26.4747	26.4046	26.7417	26.8075	26.7166
tr|A0A251T5U2|A0A251T5U2_HELAN;tr|A0A251TUS3|A0A251TUS3_HELAN;tr|A0A251S3A7|A0A251S3A7_HELAN;tr|A0A251TVQ3|A0A251TVQ3_HELAN	A0A251T5U2	Putative T-complex protein 1 subunit alpha	Helianthus annuus (Common sunflower)	+	19	19	19	44.3	44.3	44.3	58.95	0	274.26	3206000000	123	4.10674	0.000874459	28.8815	28.8215	28.8207	28.9201	28.9536	28.8907	29.1213	29.1227	29.0889
tr|A0A251T5W7|A0A251T5W7_HELAN	A0A251T5W7	Putative RNA-binding KH domain-containing protein	Helianthus annuus (Common sunflower)	+	2	2	2	7.5	7.5	7.5	51.008	0	14.651	61538000	3	3.68872	0.00152099	23.9061	23.5291	23.6984	21.3474	21.7898	21.4173	22.1133	22.8438	22.4028
tr|A0A251T6S4|A0A251T6S4_HELAN;tr|A0A251ULT1|A0A251ULT1_HELAN;tr|A0A251SIX4|A0A251SIX4_HELAN	A0A251T6S4	Putative ATP-citrate lyase A-1	Helianthus annuus (Common sunflower)	+	8	8	8	22.2	22.2	22.2	46.462	0	63.097	447380000	39	3.20278	0.00319855	26.254	26.2782	26.208	25.974	26.057	26.1026	25.9332	25.91	25.82
tr|A0A251T6U2|A0A251T6U2_HELAN	A0A251T6U2	Putative jacalin-like lectin domain-containing protein	Helianthus annuus (Common sunflower)	+	11	11	11	42.2	42.2	42.2	38.734	0	225.78	4672700000	122	5.42109	0.000137439	29.0581	28.9423	28.9068	29.955	29.9342	29.8646	29.59	29.589	29.6792
tr|A0A251T725|A0A251T725_HELAN	A0A251T725	Putative heat shock protein 70 family	Helianthus annuus (Common sunflower)	+	18	3	3	29.4	6.5	6.5	92.721	0	23.248	171630000	18	4.25107	0.000706064	24.4399	24.4167	24.4777	24.5658	24.8153	24.5705	25.3681	25.2532	25.3212
tr|A0A251T7H6|A0A251T7H6_HELAN	A0A251T7H6	Putative NAD(P)-binding Rossmann-fold superfamily protein	Helianthus annuus (Common sunflower)	+	4	4	4	17.8	17.8	17.8	41.551	0	33.295	217790000	23	4.8027	0.000306555	24.8998	24.8715	24.846	25.0242	25.0676	25.0014	25.5755	25.4179	25.5302
tr|A0A251T7I8|A0A251T7I8_HELAN;tr|Q84VQ7|Q84VQ7_HELAN	A0A251T7I8	Alpha-galactosidase (EC 3.2.1.22) (Melibiase)	Helianthus annuus (Common sunflower)	+	6	6	6	17.5	17.5	17.5	46.205	0	74.432	357790000	37	3.19715	0.00321684	25.7443	25.8786	25.7395	25.5661	25.4999	25.6664	26.0483	26.0308	25.9925
tr|A0A251T7P7|A0A251T7P7_HELAN	A0A251T7P7	Peptidyl-prolyl cis-trans isomerase (PPIase) (EC 5.2.1.8)	Helianthus annuus (Common sunflower)	+	4	4	4	20	20	20	24.417	0	25.427	312220000	15	3.6608	0.00157741	25.4441	25.448	25.3914	25.7668	25.7255	25.7668	25.6039	25.5334	25.4831
tr|A0A251T806|A0A251T806_HELAN	A0A251T806	Putative glycosyl hydrolases family 31 protein	Helianthus annuus (Common sunflower)	+	8	8	8	10.1	10.1	10.1	106.34	0	64.429	432250000	36	4.05579	0.00091514	26.2412	26.3871	26.3456	25.503	25.5836	25.666	26.0687	26.1872	26.2567
tr|A0A251T816|A0A251T816_HELAN;tr|A0A251T9S6|A0A251T9S6_HELAN	A0A251T816	Glyceraldehyde-3-phosphate dehydrogenase (EC 1.2.1.-)	Helianthus annuus (Common sunflower)	+	10	8	6	34.5	31.2	26	44.494	0	72.663	4643800000	61	3.0424	0.00422719	28.8488	28.8224	28.9659	29.0163	29.0725	29.2076	29.3067	29.4264	29.4534
tr|A0A251UQC2|A0A251UQC2_HELAN;tr|A0A251T837|A0A251T837_HELAN;tr|A0A251UR74|A0A251UR74_HELAN	A0A251UQC2	Putative V-type proton ATPase subunit B 2	Helianthus annuus (Common sunflower)	+	23	23	23	64.4	64.4	64.4	53.382	0	323.31	4521100000	181	2.81922	0.0059686	29.4384	29.4487	29.4199	29.4268	29.4586	29.379	29.5914	29.5381	29.5781
tr|A0A251T8E6|A0A251T8E6_HELAN	A0A251T8E6	Uncharacterized domain, di-copper centre, Polyphenol oxidase	Helianthus annuus (Common sunflower)	+	7	5	5	12.1	9.5	9.5	67.856	0	35.687	218350000	25	4.47188	0.000521447	24.7479	24.8274	24.8469	24.9693	24.9607	25.1066	25.6691	25.5666	25.508
tr|A0A251T8U1|A0A251T8U1_HELAN;tr|A0A251T7W6|A0A251T7W6_HELAN;tr|A0A251UMG7|A0A251UMG7_HELAN;tr|A0A251UW93|A0A251UW93_HELAN	A0A251T8U1	Putative 14-3-3-like protein	Helianthus annuus (Common sunflower)	+	12	7	2	54.4	33.6	14.7	29.219	0	158.39	4582100000	66	2.52264	0.00976688	29.3633	29.2693	29.3218	29.7197	29.7828	29.5543	29.3783	29.3442	29.2211
tr|A0A251T8W6|A0A251T8W6_HELAN;tr|A0A251V618|A0A251V618_HELAN	A0A251T8W6	Putative acetoacetyl-CoA thiolase 2	Helianthus annuus (Common sunflower)	+	9	9	8	28.5	28.5	26.6	47.824	0	80.945	1395100000	65	2.68751	0.00729127	27.7831	27.661	27.7958	27.4716	27.5514	27.5162	27.8617	27.8212	27.745
tr|A0A251T8Y0|A0A251T8Y0_HELAN	A0A251T8Y0	Putative universal stress protein A	Helianthus annuus (Common sunflower)	+	6	2	2	29.8	12.6	12.6	25.943	0	13.813	171350000	17	3.42853	0.00223252	24.6168	24.4692	24.4825	25.0566	25.0038	24.9698	24.7552	24.786	24.6468
tr|A0A251T943|A0A251T943_HELAN	A0A251T943	Putative EXORDIUM like 2	Helianthus annuus (Common sunflower)	+	6	6	6	18.4	18.4	18.4	32.238	0	36.376	504370000	15	2.60782	0.00829721	26.2887	26.4342	26.306	26.3675	26.6118	26.3461	26.0091	25.8696	25.9445
tr|A0A251T9H9|A0A251T9H9_HELAN	A0A251T9H9	Uncharacterized domain, di-copper centre, Polyphenol oxidase	Helianthus annuus (Common sunflower)	+	8	8	5	20.5	20.5	13.7	67.582	0	61.36	5699500000	75	5.29376	0.000157169	29.8267	29.8418	29.7617	29.1743	29.2436	29.1258	29.7371	29.7771	29.8069
tr|A0A251T9T6|A0A251T9T6_HELAN	A0A251T9T6	Putative 3-methylcrotonyl-CoA carboxylase	Helianthus annuus (Common sunflower)	+	6	6	6	16.7	16.7	16.7	63.064	0	52.448	265790000	20	2.85919	0.00562281	25.6232	25.4375	25.7657	24.8504	25.0017	24.9288	25.2885	25.5192	25.4274
tr|A0A251T9X3|A0A251T9X3_HELAN	A0A251T9X3	Putative acyl-CoA oxidase 4	Helianthus annuus (Common sunflower)	+	6	6	6	20.7	20.7	20.7	48.449	0	41.871	320330000	19	4.13046	0.000855271	25.5098	25.5237	25.4628	25.9422	25.8866	25.8995	25.5964	25.7148	25.6825
tr|A0A251TBG5|A0A251TBG5_HELAN;tr|A0A251TCU6|A0A251TCU6_HELAN	A0A251TBG5	Putative aldo/keto reductase/potassium channel subunit beta	Helianthus annuus (Common sunflower)	+	11	10	3	40.7	36.9	14.5	37.839	0	323.31	4695100000	150	5.09491	0.00021117	29.7546	29.7333	29.7692	29.0556	29.0906	28.9469	28.9502	29.0716	29.0665
tr|A0A251TBJ2|A0A251TBJ2_HELAN;tr|A0A251U8N0|A0A251U8N0_HELAN;tr|A0A251UNA4|A0A251UNA4_HELAN;tr|A0A251UID3|A0A251UID3_HELAN;tr|A0A251ST28|A0A251ST28_HELAN	A0A251TBJ2	Tubulin beta chain	Helianthus annuus (Common sunflower)	+	17	17	5	47.4	47.4	16.6	49.996	0	323.31	8557200000	206	2.86775	0.00555607	30.191	30.2742	30.2823	30.4379	30.5329	30.5284	30.4109	30.4401	30.4739
tr|A0A251TBN8|A0A251TBN8_HELAN	A0A251TBN8	Putative pyridoxal phosphate-dependent transferase	Helianthus annuus (Common sunflower)	+	5	2	2	13.6	6.4	6.4	52.731	0	12.547	64799000	7	2.59571	0.00849113	23.8944	24.0395	23.4131	22.7519	22.3454	22.7709	23.4192	23.3868	23.3999
tr|A0A251TBS4|A0A251TBS4_HELAN;tr|A0A251TEG3|A0A251TEG3_HELAN	A0A251TBS4	Putative eukaryotic translation initiation factor 2 gamma subunit	Helianthus annuus (Common sunflower)	+	8	8	2	26.5	26.5	8.2	50.646	0	102.5	977130000	64	3.24138	0.00298451	27.2895	27.2168	27.3579	27.1037	27.0628	27.0372	27.4708	27.6117	27.4565
tr|A0A251TC00|A0A251TC00_HELAN;tr|A0A251TBJ0|A0A251TBJ0_HELAN;tr|A0A251TBU7|A0A251TBU7_HELAN	A0A251TC00	Putative rubber elongation factor	Helianthus annuus (Common sunflower)	+	2	2	2	14	14	14	25.361	0	13.999	94119000	5	3.55861	0.00184968	22.6486	23.1384	22.5385	24.5726	25.129	24.5746	24.0507	24.1822	24.0152
tr|A0A251TC82|A0A251TC82_HELAN	A0A251TC82	Putative Xaa-Pro aminopeptidase P	Helianthus annuus (Common sunflower)	+	13	13	8	28.3	28.3	19	71.072	0	101.71	694650000	59	4.667	0.000386761	26.929	26.9479	27.0138	26.3609	26.3548	26.4227	26.5881	26.6034	26.7041
tr|A0A251TCM7|A0A251TCM7_HELAN;tr|A0A251VB88|A0A251VB88_HELAN	A0A251TCM7	Nucleoside diphosphate kinase (EC 2.7.4.6)	Helianthus annuus (Common sunflower)	+	5	2	2	33.8	11.5	11.5	16.192	0	56.043	2358700000	32	4.31696	0.000637201	27.3621	27.6013	27.4434	28.0627	27.8262	28.0167	29.5584	29.2633	29.9175
tr|A0A251TCM9|A0A251TCM9_HELAN	A0A251TCM9	Putative NAD(P)-linked oxidoreductase superfamily protein	Helianthus annuus (Common sunflower)	+	5	4	3	19.2	15	12.1	37.115	0	31.606	5141900000	24	2.77035	0.00642667	30.1257	29.8503	29.9923	29.209	29.509	29.3352	29.7295	29.739	29.7746
tr|A0A251TDC7|A0A251TDC7_HELAN	A0A251TDC7	Putative RNA-binding protein 45A	Helianthus annuus (Common sunflower)	+	5	5	5	25.4	25.4	25.4	45.64	0	52.775	337020000	24	2.62488	0.00808109	26.001	25.7525	26.0244	25.6525	25.6576	25.6845	25.4889	25.2576	25.3406
tr|A0A251TDE8|A0A251TDE8_HELAN	A0A251TDE8	Putative 10 kDa chaperonin	Helianthus annuus (Common sunflower)	+	3	3	2	52.7	52.7	36.3	9.4246	0	62.305	560890000	20	3.83789	0.001202	26.159	26.2726	26.08	26.6644	26.6251	26.6148	26.7066	26.6237	26.6226
tr|A0A251TDP9|A0A251TDP9_HELAN	A0A251TDP9	Putative aldolase-type TIM barrel	Helianthus annuus (Common sunflower)	+	5	3	3	40.4	21.2	21.2	22.084	0	21.002	100440000	15	4.02981	0.000939029	24.1383	24.0816	24.0127	23.6684	23.6728	23.5881	24.1359	24.2275	24.0957
tr|A0A251TEF8|A0A251TEF8_HELAN;tr|A0A251VUJ0|A0A251VUJ0_HELAN	A0A251TEF8	Putative acyl-activating enzyme 7	Helianthus annuus (Common sunflower)	+	5	5	5	15.5	15.5	15.5	62.547	0	30.778	163090000	19	2.60271	0.008382	24.6599	24.7286	24.8338	24.7421	24.9797	24.7793	24.3073	24.4235	24.3945
tr|A0A251TEY7|A0A251TEY7_HELAN	A0A251TEY7	Putative class II aminoacyl-tRNA and biotin synthetases superfamily protein	Helianthus annuus (Common sunflower)	+	18	18	18	37.5	37.5	37.5	60.068	0	245.38	2601700000	126	3.12858	0.00363566	28.6456	28.5825	28.5947	28.7643	28.7604	28.7394	28.6758	28.6841	28.6493
tr|A0A251TF03|A0A251TF03_HELAN	A0A251TF03	Putative glycoside hydrolase family 17	Helianthus annuus (Common sunflower)	+	7	7	4	39.4	39.4	22.4	37.167	0	49.182	406080000	16	4.60049	0.000435869	26.4495	26.2779	26.5506	25.3312	25.3657	25.4024	25.3775	25.2257	25.4587
tr|A0A251TFV1|A0A251TFV1_HELAN	A0A251TFV1	Putative DEAD-box ATP-dependent RNA helicase 15	Helianthus annuus (Common sunflower)	+	11	11	1	28	28	4.7	53.547	0	93.79	1590500000	73	2.70627	0.0070786	27.8332	27.8815	27.866	28.1349	28.1072	28.0606	27.8894	27.7302	27.6998
tr|A0A251TG28|A0A251TG28_HELAN;tr|A0A251TIM9|A0A251TIM9_HELAN	A0A251TG28	Succinate--CoA ligase [ADP-forming] subunit beta, mitochondrial (EC 6.2.1.5) (Succinyl-CoA synthetase beta chain) (SCS-beta)	Helianthus annuus (Common sunflower)	+	16	16	5	46.3	46.3	16.3	45.384	0	199.56	2961200000	93	3.95883	0.00102257	28.8414	28.9056	28.9019	28.7127	28.8303	28.798	28.4758	28.5251	28.4478
tr|A0A251TG61|A0A251TG61_HELAN;tr|A0A251TER1|A0A251TER1_HELAN	A0A251TG61	Peroxidase (EC 1.11.1.7)	Helianthus annuus (Common sunflower)	+	10	10	10	33.5	33.5	33.5	39.181	0	129.58	10831000000	87	6.95794	1.6541e-05	30.1168	30.1557	30.0805	31.0625	31.1502	31.1148	30.948	30.9576	30.9078
tr|A0A251TGA8|A0A251TGA8_HELAN;tr|A0A251S6F7|A0A251S6F7_HELAN	A0A251TGA8	Putative stress-related protein	Helianthus annuus (Common sunflower)	+	7	7	7	36.6	36.6	36.6	26.997	0	84.153	892200000	44	3.54671	0.00188307	26.9859	26.9352	26.9205	27.2305	27.175	27.2641	27.2354	27.3397	27.2454
tr|A0A251TGF0|A0A251TGF0_HELAN	A0A251TGF0	Putative chaperonin Cpn60/TCP-1 family	Helianthus annuus (Common sunflower)	+	22	5	5	38.2	10	10	73.202	0	57.129	254630000	20	2.82819	0.00589066	25.3878	25.2889	25.3035	25.1566	25.2322	25.2177	25.0928	25.0669	25.1226
tr|A0A251THA9|A0A251THA9_HELAN;tr|A0A251UMF8|A0A251UMF8_HELAN	A0A251THA9	Putative proteasome component (PCI) domain-containing protein	Helianthus annuus (Common sunflower)	+	11	11	6	36.4	36.4	23.5	50.528	0	82.072	732520000	46	3.2222	0.00309628	26.922	26.8423	26.8954	26.9606	26.9459	26.9982	26.6587	26.4855	26.6278
tr|A0A251THL9|A0A251THL9_HELAN	A0A251THL9	Putative acetyl Co-enzyme a carboxylase carboxyltransferase alpha subunit	Helianthus annuus (Common sunflower)	+	8	8	2	17.1	17.1	4.2	84.074	0	72.23	383390000	35	2.56139	0.00904535	26.0547	25.9481	25.8107	25.666	25.4303	25.6087	26.0483	26.0308	26.1345
tr|A0A251THV1|A0A251THV1_HELAN	A0A251THV1	Phospho-2-dehydro-3-deoxyheptonate aldolase (EC 2.5.1.54)	Helianthus annuus (Common sunflower)	+	13	13	2	33.5	33.5	7.2	61.143	0	184.98	3257400000	95	6.45366	3.89242e-05	28.6918	28.702	28.6553	28.6091	28.7586	28.7065	29.7286	29.7089	29.7842
tr|A0A251TIE6|A0A251TIE6_HELAN	A0A251TIE6	Eukaryotic translation initiation factor 3 subunit H (eIF3h)	Helianthus annuus (Common sunflower)	+	8	8	8	27.8	27.8	27.8	46.694	0	78.373	614300000	46	2.62426	0.00807947	26.4745	26.5306	26.4418	26.7748	26.7236	26.6323	26.7186	26.6768	26.7098
tr|A0A251TIK4|A0A251TIK4_HELAN	A0A251TIK4	Putative insulinase (Peptidase family M16) family protein	Helianthus annuus (Common sunflower)	+	9	9	9	17	17	17	110.82	0	65.364	293570000	36	2.5662	0.0089738	25.5394	25.6824	25.6542	25.4371	25.5839	25.5639	25.1235	25.0121	25.2909
tr|A0A251TK63|A0A251TK63_HELAN;tr|A0A251TIN9|A0A251TIN9_HELAN;tr|A0A251UTL4|A0A251UTL4_HELAN	A0A251TK63	Putative glyoxylate carboligase	Helianthus annuus (Common sunflower)	+	8	7	3	19	17.7	7.1	65.06	0	128.93	1113800000	74	3.98791	0.000991436	27.0972	27.0797	26.9399	27.6806	27.7862	27.6712	27.2483	27.3727	27.3762
tr|A0A251TIU1|A0A251TIU1_HELAN;tr|A0A251RZX9|A0A251RZX9_HELAN	A0A251TIU1	Putative alanine-glyoxylate aminotransferase 2 (EC 2.6.1.40)	Helianthus annuus (Common sunflower)	+	3	3	3	7.4	7.4	7.4	56.246	0	21.461	46150000	8	4.49108	0.000514016	23.3254	23.6231	23.6183	21.7218	22.041	22.0983	22.0709	22.1391	21.9946
tr|A0A251TIU8|A0A251TIU8_HELAN;tr|A0A251SV37|A0A251SV37_HELAN	A0A251TIU8	Putative aldolase-type TIM barrel family protein	Helianthus annuus (Common sunflower)	+	10	10	10	38.4	38.4	38.4	35.904	0	276.95	4526900000	117	4.94785	0.000272438	29.7167	29.6534	29.6387	29.3419	29.3968	29.3131	29.1801	29.2217	29.1897
tr|A0A251TJA5|A0A251TJA5_HELAN	A0A251TJA5	Putative ribosomal protein L18e/L15P	Helianthus annuus (Common sunflower)	+	7	7	6	55	55	47.7	12.325	0	64.594	926610000	44	2.64621	0.00780754	27.2848	27.3568	27.3787	27.0492	26.9597	27.3151	26.7318	26.7507	26.5214
tr|A0A251TJC1|A0A251TJC1_HELAN;tr|A0A251TKN3|A0A251TKN3_HELAN;tr|A0A251TK08|A0A251TK08_HELAN;tr|A0A251TLQ1|A0A251TLQ1_HELAN	A0A251TJC1	Peroxidase (EC 1.11.1.7)	Helianthus annuus (Common sunflower)	+	10	10	9	38.8	38.8	35.9	34.345	0	214.58	6802700000	100	4.88354	0.000280455	30.1659	30.2707	30.1849	29.9194	29.9063	29.9134	29.6334	29.5028	29.548
tr|A0A251TK23|A0A251TK23_HELAN	A0A251TK23	Ribulose-phosphate 3-epimerase (EC 5.1.3.1)	Helianthus annuus (Common sunflower)	+	2	2	1	17.5	17.5	9.2	24.605	0	17.534	243900000	11	4.91576	0.000277389	24.9638	24.8892	24.9653	25.1795	25.4762	25.1218	22.7079	22.678	22.0837
tr|A0A251TK66|A0A251TK66_HELAN;tr|A0A251UCJ3|A0A251UCJ3_HELAN	A0A251TK66	Putative RAB GTPase 11C	Helianthus annuus (Common sunflower)	+	8	8	6	51.6	51.6	41.9	23.74	0	205.34	1351400000	56	3.05907	0.00412292	27.5692	27.5427	27.4334	27.6885	27.7482	27.8046	28.1138	27.925	27.9605
tr|A0A251TK70|A0A251TK70_HELAN	A0A251TK70	Importin subunit alpha	Helianthus annuus (Common sunflower)	+	10	4	4	29.8	14.7	14.7	58.939	0	39.803	107720000	14	3.97224	0.00101853	24.3502	24.7117	24.7623	23.5252	23.4593	23.4973	23.3147	23.4624	23.5423
tr|A0A251TL74|A0A251TL74_HELAN	A0A251TL74	Putative glycoside hydrolase, family 19, Lysozyme-like domain protein	Helianthus annuus (Common sunflower)	+	2	2	2	13.9	13.9	13.9	28.71	0	15.744	102030000	11	3.71662	0.0014365	22.7386	22.9224	22.9928	24.7368	24.7249	24.3282	24.6823	24.5363	25.231
tr|A0A251TLG2|A0A251TLG2_HELAN	A0A251TLG2	Putative universal stress protein A	Helianthus annuus (Common sunflower)	+	7	6	6	35.8	31.5	31.5	18.427	0	67.259	927380000	44	3.08006	0.00399115	27.5819	27.3634	27.4716	27.2619	27.1107	27.1079	26.9085	26.9675	26.9836
tr|A0A251TLI4|A0A251TLI4_HELAN	A0A251TLI4	Putative leucine-rich repeat protein, plant-type	Helianthus annuus (Common sunflower)	+	3	3	2	4.5	4.5	3.5	127.1	0	22.374	75598000	15	3.40108	0.00229958	23.0802	22.9212	23.1289	24.2594	24.2288	23.8676	23.5567	23.6667	23.4721
tr|A0A251TLM9|A0A251TLM9_HELAN	A0A251TLM9	Uncharacterized protein	Helianthus annuus (Common sunflower)	+	10	10	10	36.4	36.4	36.4	39.38	0	269.42	4186300000	111	4.38672	0.000582975	29.4854	29.4949	29.5416	29.3703	29.3289	29.2753	29.1215	29.0584	29.0365
tr|T1WMS6|T1WMS6_HELPE;tr|T1WKY2|T1WKY2_HELAN;tr|T1WMR0|T1WMR0_HELAN;tr|T1WKZ2|T1WKZ2_HELAN;tr|T1WLF9|T1WLF9_HELAN;tr|A0A251TLZ7|A0A251TLZ7_HELAN	T1WMS6	Gly-rich RNA binding protein (Fragment)	Helianthus petiolaris (Prairie sunflower)	+	4	4	2	29.2	29.2	17.5	12.491	0	152.58	745780000	20	6.10932	5.44739e-05	27.4896	28.1865	28.1008	23.081	23.1336	23.0937	23.9216	23.5911	23.9739
tr|A0A251TM21|A0A251TM21_HELAN	A0A251TM21	Putative aldolase-type TIM barrel family protein	Helianthus annuus (Common sunflower)	+	3	2	2	9.8	7.1	7.1	40.67	0	18.235	135970000	17	2.63988	0.00785767	24.4524	24.4092	24.3335	24.1337	24.2902	24.2535	24.6748	24.6632	24.5202
tr|A0A251TM72|A0A251TM72_HELAN;tr|B5KU41|B5KU41_HELAN;tr|A0A251UJ12|A0A251UJ12_HELAN	A0A251TM72	Putative ADP,ATP carrier protein	Helianthus annuus (Common sunflower)	+	11	11	6	39.9	39.9	25.8	35.368	0	247.43	7373900000	163	2.82801	0.00588207	30.2544	30.1556	30.2292	30.198	30.2022	30.1273	29.9103	29.9864	29.828
tr|A0A251TM90|A0A251TM90_HELAN	A0A251TM90	D-3-phosphoglycerate dehydrogenase (EC 1.1.1.95)	Helianthus annuus (Common sunflower)	+	12	12	6	33.2	33.2	21	62.799	0	169.72	3927900000	166	3.93636	0.00106276	28.9832	28.9996	28.885	29.3343	29.4024	29.2864	29.5702	29.6195	29.7766
tr|A0A251TMQ5|A0A251TMQ5_HELAN	A0A251TMQ5	Putative 60S acidic ribosomal protein P1	Helianthus annuus (Common sunflower)	+	2	2	2	36.9	36.9	36.9	11.174	0	17.674	440870000	13	4.56825	0.000447285	26.4413	26.4408	26.4003	25.8921	25.6967	25.6929	25.7095	25.6571	25.735
tr|A0A251TNK0|A0A251TNK0_HELAN	A0A251TNK0	Putative cytochrome P450	Helianthus annuus (Common sunflower)	+	6	6	6	16.6	16.6	16.6	58.667	0	45.067	147130000	16	6.26306	4.98712e-05	25.2887	25.2744	25.278	23.166	22.8607	23.1535	23.9824	24.0115	23.9528
tr|A0A251TNK6|A0A251TNK6_HELAN	A0A251TNK6	Putative subtilase family protein	Helianthus annuus (Common sunflower)	+	7	7	7	16.1	16.1	16.1	83.669	0	91.947	1564600000	37	2.88124	0.00544982	27.7427	27.7864	27.7832	28.4564	28.3846	28.1546	27.8382	27.9163	27.7185
tr|A0A251TNL9|A0A251TNL9_HELAN;tr|A0A251TPG6|A0A251TPG6_HELAN;tr|A0A251TCF5|A0A251TCF5_HELAN	A0A251TNL9	Putative alpha/beta-Hydrolases superfamily protein	Helianthus annuus (Common sunflower)	+	4	4	3	23.9	23.9	20.9	25.182	0	30.578	189110000	16	4.84522	0.000288653	25.2582	25.2062	25.2788	24.5841	24.782	24.5662	24.2828	24.1584	24.2361
tr|A0A251TNR9|A0A251TNR9_HELAN;tr|A0A251U4W4|A0A251U4W4_HELAN;tr|A0A251TPY6|A0A251TPY6_HELAN;tr|A0A251T3M8|A0A251T3M8_HELAN;tr|A0A251RP21|A0A251RP21_HELAN	A0A251TNR9	Putative ras-related protein	Helianthus annuus (Common sunflower)	+	9	9	2	60.2	60.2	21.8	23.02	0	111.2	2002300000	74	2.51097	0.010002	28.124	28.0454	28.1909	28.0965	28.0519	27.9645	28.3412	28.3078	28.2958
tr|A0A251TP39|A0A251TP39_HELAN;tr|A0A251SZ87|A0A251SZ87_HELAN	A0A251TP39	Putative alpha/Beta hydrolase fold protein	Helianthus annuus (Common sunflower)	+	3	2	2	14.5	11.6	11.6	26.09	0	18.273	151510000	10	3.19448	0.00322893	24.7574	24.5858	24.907	24.6361	24.419	24.5723	24.0741	23.9676	23.9583
tr|A0A251TP60|A0A251TP60_HELAN	A0A251TP60	Uncharacterized protein	Helianthus annuus (Common sunflower)	+	4	4	2	22.6	22.6	10.1	31.841	0	95.75	633840000	52	3.61413	0.00172088	27.0499	27.15	27.0556	25.9346	25.8543	26.4012	25.8145	25.7292	25.8249
tr|A0A251TPA8|A0A251TPA8_HELAN	A0A251TPA8	Putative regulatory particle triple-A 1A	Helianthus annuus (Common sunflower)	+	18	18	18	44.8	44.8	44.8	47.703	0	209.76	1728400000	92	2.98176	0.00467415	28.0242	28.0647	27.9726	28.1836	28.1589	28.2611	27.8359	27.8908	27.9491
tr|A0A251TPR9|A0A251TPR9_HELAN;tr|A0A251UA70|A0A251UA70_HELAN	A0A251TPR9	Putative UDP-glucose 4-epimerase 1	Helianthus annuus (Common sunflower)	+	6	6	5	26.4	26.4	23.3	38.78	0	55.583	405610000	29	3.53294	0.00193151	26.2841	26.265	26.0828	25.9882	25.993	25.9681	25.3895	25.4518	25.6349
tr|A0A251TPU8|A0A251TPU8_HELAN;tr|A0A251TWG5|A0A251TWG5_HELAN	A0A251TPU8	Uncharacterized protein	Helianthus annuus (Common sunflower)	+	4	4	4	13.8	13.8	13.8	41.172	0	28.534	192340000	18	3.41789	0.00225577	25.4219	25.0328	25.3045	24.4947	24.5673	24.4167	24.3321	24.3215	24.4778
tr|A0A251TPX4|A0A251TPX4_HELAN	A0A251TPX4	Putative chaperonin 60 beta	Helianthus annuus (Common sunflower)	+	16	16	11	35.3	35.3	23.3	63.811	0	182.89	1595100000	72	2.52546	0.00971882	27.8735	27.8735	27.8249	28.0672	28.0467	28.1542	28.0006	28.0194	27.9205
tr|A0A251TQ44|A0A251TQ44_HELAN;tr|A0A251T0B8|A0A251T0B8_HELAN	A0A251TQ44	Putative glycoside hydrolase, family 79	Helianthus annuus (Common sunflower)	+	6	6	6	17.6	17.6	17.6	60.655	0	49.028	325430000	26	4.69577	0.000371497	25.952	25.9824	26.0613	24.9933	24.9732	24.7928	25.1421	25.0556	25.2699
tr|A0A251TQ62|A0A251TQ62_HELAN	A0A251TQ62	Peroxidase (EC 1.11.1.7)	Helianthus annuus (Common sunflower)	+	6	6	6	19.9	19.9	19.9	40.868	0	45.68	442410000	24	4.90565	0.000277881	26.4386	26.4103	26.2889	25.6608	25.6349	25.6138	26.1124	26.0313	26.0085
tr|A0A251TQB2|A0A251TQB2_HELAN	A0A251TQB2	Putative transferase, Chloramphenicol acetyltransferase-like domain protein	Helianthus annuus (Common sunflower)	+	9	9	3	27.7	27.7	10.7	48.351	0	80.655	629430000	47	5.56065	0.000109071	26.512	26.5539	26.4944	26.0106	26.2337	26.1364	27.2396	27.2838	27.2458
tr|A0A251TQC4|A0A251TQC4_HELAN;tr|A0A251V5D0|A0A251V5D0_HELAN;tr|A0A251SZK5|A0A251SZK5_HELAN;tr|A0A251SZ61|A0A251SZ61_HELAN	A0A251TQC4	Putative leucine aminopeptidase 2, chloroplastic (EC 3.4.11.5)	Helianthus annuus (Common sunflower)	+	20	20	14	49.3	49.3	37.6	61.045	0	204.75	5018700000	139	4.18499	0.000793589	29.6722	29.6786	29.6131	29.3213	29.3257	29.3756	29.3235	29.3273	29.3989
tr|A0A251TQF1|A0A251TQF1_HELAN	A0A251TQF1	Putative FAD-binding Berberine family protein	Helianthus annuus (Common sunflower)	+	6	6	4	12.6	12.6	9	64.882	0	41.64	214910000	22	5.83457	7.88865e-05	24.9317	24.9144	24.782	24.5161	24.4761	24.5524	25.8825	25.9071	25.7405
tr|A0A251TQJ6|A0A251TQJ6_HELAN	A0A251TQJ6	Putative aldehyde dehydrogenase 6B2	Helianthus annuus (Common sunflower)	+	9	9	9	28.3	28.3	28.3	57.376	0	129.32	1039200000	38	4.23235	0.000728452	27.332	27.2421	27.3279	27.0786	27.1125	27.0836	27.4717	27.5732	27.5602
tr|A0A251TR72|A0A251TR72_HELAN;tr|A0A251UJR9|A0A251UJR9_HELAN;tr|A0A251RS17|A0A251RS17_HELAN	A0A251TR72	Putative glyoxysomal fatty acid beta-oxidation multifunctional protein MFP-a (EC 1.1.1.35) (EC 5.1.2.3) (EC 5.3.3.8)	Helianthus annuus (Common sunflower)	+	13	5	5	25.4	11.2	11.2	78.45	0	47.834	192700000	17	4.8827	0.000278163	24.4335	24.2874	24.4601	24.8543	25.0179	24.8393	25.6639	25.5137	25.6917
tr|A0A251V4W2|A0A251V4W2_HELAN;tr|A0A251TRF1|A0A251TRF1_HELAN;tr|A0A251UYI1|A0A251UYI1_HELAN;tr|A0A251UGK2|A0A251UGK2_HELAN	A0A251V4W2	Putative ribosomal protein L31e family protein	Helianthus annuus (Common sunflower)	+	2	2	2	21.7	21.7	21.7	13.867	0	85.135	749520000	20	2.7164	0.0069511	27.0314	27.1548	27.2868	26.8614	26.4652	26.8575	26.4106	26.2608	26.1936
tr|A0A251TRT5|A0A251TRT5_HELAN;tr|A0A251TPN6|A0A251TPN6_HELAN	A0A251TRT5	Putative K(+)-stimulated pyrophosphate-energized sodium pump	Helianthus annuus (Common sunflower)	+	9	9	4	14.2	14.2	7.5	80.334	0	133.85	2083700000	53	3.8775	0.00115641	28.3529	28.6204	28.4042	27.9546	27.795	27.891	28.684	28.6534	28.6665
tr|A0A251TRV2|A0A251TRV2_HELAN;REV__tr|A0A251TZF3|A0A251TZF3_HELAN	A0A251TRV2	Putative metallopeptidase M24 family protein	Helianthus annuus (Common sunflower)	+	4	4	4	10.1	10.1	10.1	57.165	0	31.538	208400000	26	3.83841	0.0012101	25.3246	25.2194	25.3309	24.7766	24.648	24.532	24.7712	24.7709	24.7944
tr|A0A251TSF9|A0A251TSF9_HELAN	A0A251TSF9	Putative ribosomal protein S5/Elongation factor G/III/V family protein	Helianthus annuus (Common sunflower)	+	10	10	10	14.8	14.8	14.8	104.33	0	73.699	322110000	38	2.68067	0.00736962	25.6695	25.6735	25.6775	25.8139	25.7419	25.6454	25.2133	25.3308	25.4469
tr|A0A251TSN4|A0A251TSN4_HELAN	A0A251TSN4	Putative NDR1/HIN1-like 3	Helianthus annuus (Common sunflower)	+	2	2	2	10.9	10.9	10.9	27.643	0	37.425	142570000	10	4.72019	0.000360681	22.5947	21.8308	21.6862	24.9494	25.1605	25.1189	25.1463	25.3395	25.1274
tr|A0A251TSR0|A0A251TSR0_HELAN	A0A251TSR0	Putative 2-oxoglutarate dehydrogenase, E1 component	Helianthus annuus (Common sunflower)	+	16	5	5	22.5	9.8	9.8	115.02	0	51.249	228740000	23	4.58536	0.000436881	25.489	25.3943	25.5555	24.7543	24.8061	24.8035	24.7237	24.8755	24.8503
tr|A0A251TT89|A0A251TT89_HELAN	A0A251TT89	Putative peptidase M17, leucine aminopeptidase/peptidase B	Helianthus annuus (Common sunflower)	+	15	12	12	35.8	28.4	28.4	62.136	0	144.88	1133000000	73	3.64597	0.00162105	27.6155	27.6983	27.6725	27.2112	27.1575	27.297	27.2861	27.3949	27.3692
tr|A0A251TTN9|A0A251TTN9_HELAN	A0A251TTN9	Putative eukaryotic aspartyl protease family protein	Helianthus annuus (Common sunflower)	+	3	3	2	10.5	10.5	8.2	50.604	0	25.068	110100000	7	3.56951	0.00181537	24.4595	24.3195	24.1349	22.3289	22.6737	23.1812	22.4431	22.2248	22.1222
tr|A0A251TTP4|A0A251TTP4_HELAN	A0A251TTP4	Putative aluminum induced protein with YGL and LRDR motifs	Helianthus annuus (Common sunflower)	+	10	10	9	40	40	37.2	27.139	0	115.15	1506000000	66	2.82874	0.00589435	27.7917	27.795	27.8181	27.9416	27.984	27.91	27.7054	27.7996	27.7143
tr|A0A251TTR0|A0A251TTR0_HELAN	A0A251TTR0	Putative ribosomal protein L29	Helianthus annuus (Common sunflower)	+	6	6	2	34.1	34.1	8.1	14.162	0	41.203	1819700000	41	3.44383	0.0022055	28.3469	28.2593	28.2666	27.8624	27.9007	27.7453	28.1669	28.0788	28.1906
tr|A0A251TU05|A0A251TU05_HELAN	A0A251TU05	Dihydrolipoyl dehydrogenase (EC 1.8.1.4)	Helianthus annuus (Common sunflower)	+	14	14	7	37.8	37.8	22.3	52.622	0	209.92	3061600000	120	2.91857	0.00519569	28.7227	28.7554	28.8378	29.0727	29.1671	28.9826	28.507	28.6583	28.6626
tr|A0A251TU34|A0A251TU34_HELAN;tr|A0A251T5X1|A0A251T5X1_HELAN;tr|A0A251V6S7|A0A251V6S7_HELAN	A0A251TU34	Proteasome subunit beta (EC 3.4.25.1)	Helianthus annuus (Common sunflower)	+	9	9	6	54.4	54.4	29.9	27.616	0	134.61	1369300000	74	4.41605	0.000567933	27.8538	27.9243	27.928	27.5807	27.4913	27.5795	27.2253	27.3482	27.3473
tr|A0A251TUA4|A0A251TUA4_HELAN	A0A251TUA4	Putative HOPW1-1-interacting 2	Helianthus annuus (Common sunflower)	+	8	8	1	35.2	35.2	7.6	31.038	0	105.09	1318300000	51	5.4213	0.000139786	27.5622	27.5838	27.5532	27.606	27.6131	27.6781	27.9872	28.0477	28.0411
tr|A0A251TUJ1|A0A251TUJ1_HELAN	A0A251TUJ1	Putative remorin	Helianthus annuus (Common sunflower)	+	4	4	3	25.5	25.5	21.5	21.831	0	57.685	2024700000	29	2.64995	0.00776618	28.0393	28.1589	28.1163	27.8589	27.7689	28.233	28.6541	28.6541	28.7802
tr|A0A251TUL0|A0A251TUL0_HELAN	A0A251TUL0	Putative peptidase C13, legumain	Helianthus annuus (Common sunflower)	+	4	4	4	20	20	20	55.125	0	28.691	306780000	21	5.80615	8.01115e-05	26.3337	26.4958	26.3879	24.1932	24.0639	24.3188	23.9449	23.546	23.8897
tr|A0A251TV05|A0A251TV05_HELAN	A0A251TV05	Uncharacterized protein	Helianthus annuus (Common sunflower)	+	15	15	15	6	6	6	451.69	0	110.35	541200000	40	2.97664	0.0046995	26.6935	26.6802	26.6761	25.691	25.7862	26.0519	26.3997	26.3848	26.6968
tr|A0A251TV65|A0A251TV65_HELAN	A0A251TV65	Chorismate synthase (EC 4.2.3.5)	Helianthus annuus (Common sunflower)	+	7	7	4	27.3	27.3	14.6	47.574	0	63.956	345610000	33	3.39395	0.00231846	25.7514	25.7694	25.7186	25.553	25.4515	25.7064	26.0816	26.1191	26.1712
tr|A0A251TV75|A0A251TV75_HELAN;tr|Q6DU59|Q6DU59_HELAN	A0A251TV75	Putative alpha/Beta hydrolase fold protein	Helianthus annuus (Common sunflower)	+	5	5	5	22.4	22.4	22.4	36.669	0	35.027	127210000	12	2.85115	0.00569477	23.9199	23.9311	23.5265	24.5419	24.4114	23.894	25.0871	25.1062	25.2434
tr|A0A251TVN0|A0A251TVN0_HELAN;tr|A0A251SG57|A0A251SG57_HELAN;tr|A0A251SAF8|A0A251SAF8_HELAN	A0A251TVN0	Putative plasma-membrane associated cation-binding protein 1	Helianthus annuus (Common sunflower)	+	7	7	7	40.5	40.5	40.5	23.761	0	59.174	912590000	44	6.13394	5.32474e-05	27.3127	27.3545	27.3537	26.8299	26.846	26.8093	27.1991	27.1947	27.2525
tr|A0A251TVP3|A0A251TVP3_HELAN	A0A251TVP3	Putative AMP-dependent synthetase and ligase family protein	Helianthus annuus (Common sunflower)	+	7	7	7	12.9	12.9	12.9	63.979	0	57.014	642530000	35	4.84894	0.000288972	24.7763	25.3535	24.7932	27.8	27.7635	27.4806	26.6627	26.6875	26.6392
tr|A0A251TWC6|A0A251TWC6_HELAN	A0A251TWC6	Putative aspartate aminotransferase	Helianthus annuus (Common sunflower)	+	10	10	6	30.3	30.3	18.7	51.762	0	100.97	821520000	61	4.50287	0.000504073	26.6702	26.6703	26.7938	27.1533	27.1364	27.0393	27.3377	27.296	27.3278
tr|A0A251TWL8|A0A251TWL8_HELAN	A0A251TWL8	Putative isoflavone reductase	Helianthus annuus (Common sunflower)	+	4	3	3	19.8	15.9	15.9	33.61	0	18.977	116450000	13	4.1902	0.000788694	22.445	22.1869	22.4597	24.1132	25.0164	24.7942	25.0184	25.1085	24.8908
tr|A0A251TWM3|A0A251TWM3_HELAN	A0A251TWM3	Succinate dehydrogenase [ubiquinone] flavoprotein subunit, mitochondrial (EC 1.3.5.1)	Helianthus annuus (Common sunflower)	+	17	17	2	41.5	41.5	3.7	69.14	0	180.47	2039400000	126	2.99375	0.0045958	28.4037	28.4341	28.388	28.2134	28.2412	28.1661	28.3196	28.2582	28.2465
tr|A0A251TWQ3|A0A251TWQ3_HELAN;tr|A0A251V721|A0A251V721_HELAN	A0A251TWQ3	Putative stromal 70 kDa heat shock-related protein	Helianthus annuus (Common sunflower)	+	19	19	2	30.2	30.2	2.8	73.91	0	287.83	2695700000	117	4.1819	0.000794661	28.4792	28.535	28.452	28.7292	28.7266	28.8641	28.9941	28.9859	29.019
tr|A0A251TWW3|A0A251TWW3_HELAN	A0A251TWW3	Protein-lysine N-methyltransferase HannXRQ_Chr09g0262441 (EC 2.1.1.-)	Helianthus annuus (Common sunflower)	+	6	6	6	23.8	23.8	23.8	37.146	0	55.689	257160000	24	2.5766	0.00880297	25.5702	25.2976	25.5677	24.9452	24.9648	24.9142	25.2936	25.4641	25.2571
tr|A0A251TWZ3|A0A251TWZ3_HELAN;tr|A0A251S3K4|A0A251S3K4_HELAN;tr|A0A251S9S9|A0A251S9S9_HELAN	A0A251TWZ3	Alpha-mannosidase (EC 3.2.1.-)	Helianthus annuus (Common sunflower)	+	9	8	8	13.9	12.4	12.4	114.95	0	86.706	277450000	32	2.78031	0.00633806	25.6836	25.5843	25.5608	25.036	25.2452	24.937	25.542	25.4327	25.4982
tr|A0A251TXG2|A0A251TXG2_HELAN	A0A251TXG2	Putative thioredoxin	Helianthus annuus (Common sunflower)	+	4	4	4	27.5	27.5	27.5	20.869	0	38.937	206550000	20	3.60446	0.00173049	25.1413	25.3361	25.1978	24.6854	24.6275	24.5709	25.2509	25.0885	25.1064
tr|A0A251TXH3|A0A251TXH3_HELAN;tr|A0A251T900|A0A251T900_HELAN;tr|A0A251T7E5|A0A251T7E5_HELAN;tr|A0A251S3M9|A0A251S3M9_HELAN;tr|A0A251SAC1|A0A251SAC1_HELAN;tr|A0A251S573|A0A251S573_HELAN;tr|A0A251S3I2|A0A251S3I2_HELAN;tr|A0A251T910|A0A251T910_HELAN	A0A251TXH3	Putative cytochrome P450	Helianthus annuus (Common sunflower)	+	5	5	5	10.8	10.8	10.8	56.585	0	29.821	107460000	14	2.76368	0.00649107	22.2968	23.4608	23.5336	23.9746	23.9646	24.0635	25.3095	25.2569	25.2375
tr|A0A251TXX1|A0A251TXX1_HELAN	A0A251TXX1	Glutamate dehydrogenase	Helianthus annuus (Common sunflower)	+	12	12	12	36.7	36.7	36.7	45.566	0	133.01	1705200000	90	3.73143	0.00141349	27.7562	27.7283	27.7268	28.2122	28.386	28.286	28.348	28.2204	28.4428
tr|A0A251TY44|A0A251TY44_HELAN	A0A251TY44	Putative granulin repeat cysteine protease family protein	Helianthus annuus (Common sunflower)	+	6	6	6	14.2	14.2	14.2	50.231	0	86.163	1250700000	39	4.38414	0.000582511	27.656	27.6391	27.5475	27.2388	27.2502	27.3556	27.9012	27.8924	28.0037
tr|A0A251TYJ2|A0A251TYJ2_HELAN;tr|A0A251UBN3|A0A251UBN3_HELAN	A0A251TYJ2	Putative ribosomal protein L26/L24P, eukaryotic/archaeal	Helianthus annuus (Common sunflower)	+	3	2	2	22.1	12.8	12.8	16.907	0	51.207	1131700000	24	3.41824	0.00226028	27.2701	27.4352	27.4385	26.8706	26.8881	26.7586	27.0645	26.9468	27.0347
tr|A0A251TYP0|A0A251TYP0_HELAN	A0A251TYP0	Thioredoxin	Helianthus annuus (Common sunflower)	+	5	5	5	45.5	45.5	45.5	13.192	0	33.682	1770800000	46	3.31259	0.00265127	27.3601	27.7845	27.6642	28.474	28.4225	28.5725	28.2361	28.2912	28.2659
tr|A0A251TYV4|A0A251TYV4_HELAN	A0A251TYV4	Putative chaperone protein ClpB	Helianthus annuus (Common sunflower)	+	32	8	8	43.5	13	13	101.14	0	74.029	731810000	44	4.3956	0.000578999	26.4686	26.4041	26.4902	27.4495	27.2969	27.3115	26.7571	26.7031	26.9204
tr|A0A251TYX0|A0A251TYX0_HELAN	A0A251TYX0	Uncharacterized domain, di-copper centre, Polyphenol oxidase	Helianthus annuus (Common sunflower)	+	7	6	5	14.8	13.5	11.8	67.504	0	45.379	627260000	40	3.04438	0.00421736	26.326	26.2935	26.4081	27.0267	26.9381	26.8813	26.5517	26.7358	26.838
tr|A0A251TZX0|A0A251TZX0_HELAN;tr|A0A251RVE1|A0A251RVE1_HELAN;tr|A0A2P9JZB6|A0A2P9JZB6_HELTU	A0A251TZX0	Putative shikimate O-hydroxycinnamoyltransferase	Helianthus annuus (Common sunflower)	+	3	3	3	7.6	7.6	7.6	47.99	0	24.223	116020000	20	2.84507	0.00573103	23.6888	22.4786	23.5706	23.655	23.5982	23.4089	25.3066	25.2977	25.2649
tr|A0A251U0A5|A0A251U0A5_HELAN	A0A251U0A5	Putative 2-oxoglutarate (2OG) and Fe(II)-dependent oxygenase superfamily protein	Helianthus annuus (Common sunflower)	+	7	7	7	28.7	28.7	28.7	38.16	0	76.386	589890000	47	3.36031	0.00245817	26.6221	26.66	26.6555	26.3667	26.1704	26.2612	26.3315	26.3296	26.3397
tr|A0A251U0S0|A0A251U0S0_HELAN	A0A251U0S0	Glyceraldehyde-3-phosphate dehydrogenase (EC 1.2.1.-)	Helianthus annuus (Common sunflower)	+	18	18	7	63	63	26.3	36.668	0	323.31	92911000000	640	3.4823	0.00206062	33.6791	33.6937	33.6878	33.8218	33.8536	33.8514	33.5736	33.6675	33.6423
tr|A0A251U0T8|A0A251U0T8_HELAN	A0A251U0T8	Pectinesterase (EC 3.1.1.11)	Helianthus annuus (Common sunflower)	+	5	3	3	16.5	11.4	11.4	62.31	0	27.61	212880000	30	4.01793	0.000951413	24.5166	24.4917	24.6808	25.6066	25.3872	25.4612	25.295	25.1053	25.1927
tr|A0A251U0T9|A0A251U0T9_HELAN	A0A251U0T9	Pectinesterase (EC 3.1.1.11)	Helianthus annuus (Common sunflower)	+	9	9	7	23.3	23.3	17.8	62.663	0	106.09	2215600000	81	2.73324	0.00673308	28.0148	27.9822	28.0497	28.4647	28.7418	28.7724	28.4371	28.5787	28.3316
tr|A0A251U0X1|A0A251U0X1_HELAN;tr|A0A251RVR4|A0A251RVR4_HELAN;tr|A0A251VE03|A0A251VE03_HELAN	A0A251U0X1	Putative glutamate-1-semialdehyde 2,1-aminomutase protein	Helianthus annuus (Common sunflower)	+	6	6	6	20.3	20.3	20.3	50.674	0	71.641	452780000	22	2.9454	0.00496581	25.8885	25.912	26.008	26.2699	26.3611	26.1879	26.4164	26.291	26.3056
tr|A0A251U0Y5|A0A251U0Y5_HELAN	A0A251U0Y5	Glyceraldehyde-3-phosphate dehydrogenase (EC 1.2.1.-)	Helianthus annuus (Common sunflower)	+	16	5	5	53.1	16.1	16.1	36.946	0	164.01	2604900000	88	3.3265	0.00258784	28.9126	28.7664	28.9375	28.5642	28.729	28.4814	28.2399	28.1968	28.2699
tr|A0A251U122|A0A251U122_HELAN	A0A251U122	Putative adenine nucleotide alpha hydrolases-like superfamily protein	Helianthus annuus (Common sunflower)	+	5	5	5	36.7	36.7	36.7	20.234	0	34.302	236990000	21	3.05493	0.0041531	25.4053	25.4581	25.4879	25.0244	25.1206	24.977	25.5325	25.4721	25.3327
tr|A0A251U139|A0A251U139_HELAN	A0A251U139	Putative 26S proteasome, regulatory subunit Rpn7,Proteasome component (PCI) domain protein	Helianthus annuus (Common sunflower)	+	8	2	2	25.4	7	7	44.409	0	13.711	172260000	8	4.11301	0.000875901	24.7539	24.8277	24.6283	25.2433	25.1917	25.0976	22.6042	21.9387	21.359
tr|A0A251U1C3|A0A251U1C3_HELAN	A0A251U1C3	Putative ATP-dependent caseinolytic (Clp) protease/crotonase family protein	Helianthus annuus (Common sunflower)	+	6	6	6	19.6	19.6	19.6	42.393	0	37.749	137530000	16	3.43129	0.00222469	24.5911	24.7032	24.5568	24.2117	24.3956	24.3322	24.1106	24.1244	24.1214
tr|A0A251U1H7|A0A251U1H7_HELAN	A0A251U1H7	Putative HSP20-like chaperone	Helianthus annuus (Common sunflower)	+	4	4	3	17.8	17.8	13.5	26.481	0	24.654	170980000	14	6.00947	6.04903e-05	22.3618	22.2488	21.735	25.7102	25.7811	25.6434	25.4852	25.3984	25.5445
tr|A0A251U252|A0A251U252_HELAN;tr|A0A251V6C5|A0A251V6C5_HELAN	A0A251U252	Putative aspartic peptidase A1 family	Helianthus annuus (Common sunflower)	+	3	3	3	8.5	8.5	8.5	32.823	0	22.556	398880000	14	3.25663	0.00289587	26.1432	26.2028	26.1859	25.7305	25.8274	25.8018	26.0264	26.2077	26.1019
tr|A0A251U261|A0A251U261_HELAN;tr|A0A251VC45|A0A251VC45_HELAN	A0A251U261	Putative transducin family protein / WD-40 repeat family protein	Helianthus annuus (Common sunflower)	+	5	5	5	25.9	25.9	25.9	50.664	0	57.852	282300000	13	3.17804	0.00332953	25.5775	25.5395	25.7586	25.8072	25.7235	25.8843	25.2748	25.18	25.2815
tr|A0A251U2B5|A0A251U2B5_HELAN;tr|A0A251UAR1|A0A251UAR1_HELAN	A0A251U2B5	Putative lysm domain GPI-anchored protein 1	Helianthus annuus (Common sunflower)	+	2	2	2	8.8	8.8	8.8	43.283	0	67.457	158880000	16	3.27815	0.00279763	24.7386	24.4702	24.6029	24.8865	24.8316	24.6861	23.5321	22.7226	23.312
tr|A0A251U2E4|A0A251U2E4_HELAN	A0A251U2E4	Putative membrane-associated progesterone binding protein 3	Helianthus annuus (Common sunflower)	+	4	4	3	36.7	36.7	30.1	24.468	0	27.368	1044600000	22	2.80836	0.00604054	27.7096	27.7167	27.8155	28.0104	28.0666	27.8516	27.59	27.4785	27.4392
tr|A0A251U2Q4|A0A251U2Q4_HELAN;tr|A0A251RUU7|A0A251RUU7_HELAN	A0A251U2Q4	Putative phosphoenolpyruvate carboxylase 4	Helianthus annuus (Common sunflower)	+	17	17	17	23.7	23.7	23.7	117.39	0	157.25	818740000	71	4.6297	0.000414369	27.1955	27.2045	27.0729	26.6862	26.7065	26.6502	26.7174	26.718	26.7174
tr|A0A251U2V5|A0A251U2V5_HELAN	A0A251U2V5	Uncharacterized protein	Helianthus annuus (Common sunflower)	+	8	8	8	31.5	31.5	31.5	38.304	0	113.18	1199400000	56	2.9023	0.00528577	27.8123	27.7407	27.735	27.2668	27.2503	27.0906	27.4031	27.4571	27.652
tr|A0A251U3I4|A0A251U3I4_HELAN;tr|A0A251S8L5|A0A251S8L5_HELAN;tr|A0A251UAC3|A0A251UAC3_HELAN	A0A251U3I4	Uncharacterized protein	Helianthus annuus (Common sunflower)	+	10	4	4	24.9	9.9	9.9	65.37	0	30.512	439970000	29	2.67305	0.00747501	26.0336	25.9934	26.0024	26.2747	26.2616	26.2993	26.1025	25.9254	26.0726
tr|A0A251U3M4|A0A251U3M4_HELAN	A0A251U3M4	Putative ubiquitin specific protease domain protein	Helianthus annuus (Common sunflower)	+	9	9	2	25.8	25.8	6.2	54.028	0	66.956	943710000	52	3.42133	0.00225063	27.4096	27.4302	27.3764	27.0333	27.0408	26.9878	26.9653	27.1375	26.9643
tr|A0A251U3W2|A0A251U3W2_HELAN	A0A251U3W2	Putative transducin family protein / WD-40 repeat family protein	Helianthus annuus (Common sunflower)	+	8	8	8	16.6	16.6	16.6	80.292	0	70.249	406330000	32	3.00337	0.00451461	26.1379	25.9788	26.0989	25.7884	25.8293	25.8469	26.1193	26.0876	26.1188
tr|A0A251U4J9|A0A251U4J9_HELAN	A0A251U4J9	Putative cold-regulated 47	Helianthus annuus (Common sunflower)	+	8	8	8	34.2	34.2	34.2	26.48	0	323.31	41755000000	140	3.93413	0.00106358	32.1398	32.3457	32.2293	32.8772	33.0056	32.8425	32.3018	32.3737	32.2741
tr|A0A251U4K7|A0A251U4K7_HELAN	A0A251U4K7	Delta-1-pyrroline-5-carboxylate synthase [Includes: Glutamate 5-kinase (GK) (EC 2.7.2.11) (Gamma-glutamyl kinase); Gamma-glutamyl phosphate reductase (GPR) (EC 1.2.1.41) (Glutamate-5-semialdehyde dehydrogenase) (Glutamyl-gamma-semialdehyde dehydrogenase)]	Helianthus annuus (Common sunflower)	+	9	6	5	18.3	13.5	10.9	80.128	0	52.873	126740000	13	5.33017	0.000148909	25.239	25.1751	25.1918	21.9464	21.8489	21.9147	23.5051	23.0396	22.769
tr|A0A251U4K8|A0A251U4K8_HELAN;tr|A0A251U3R3|A0A251U3R3_HELAN	A0A251U4K8	Putative NAD(P)-binding Rossmann-fold superfamily protein	Helianthus annuus (Common sunflower)	+	4	4	3	14.6	14.6	9	36.226	0	23.396	294980000	13	4.16547	0.000820582	25.6777	25.6845	25.4791	25.8663	26.0166	26.0463	22.5035	20.8553	21.1773
tr|A0A251U5C0|A0A251U5C0_HELAN	A0A251U5C0	Putative FAD-binding Berberine family protein	Helianthus annuus (Common sunflower)	+	3	2	2	7.2	4.6	4.6	60.179	0	13.266	53928000	6	4.14072	0.000854063	23.2045	22.9738	23.3909	22.0574	21.7919	22.1116	23.721	24.1132	23.7717
tr|A0A251U5F7|A0A251U5F7_HELAN	A0A251U5F7	Glycerol-3-phosphate dehydrogenase (EC 1.1.5.3)	Helianthus annuus (Common sunflower)	+	2	2	2	4.3	4.3	4.3	68.757	0	14.502	48125000	10	2.65765	0.007706	22.1702	22.0887	21.848	21.4662	22.8573	22.4807	24.25	23.957	24.0636
tr|A0A251U5Q5|A0A251U5Q5_HELAN	A0A251U5Q5	Putative cytochrome b5-like heme/steroid binding domain-containing protein	Helianthus annuus (Common sunflower)	+	6	6	5	36.6	36.6	36.6	21.884	0	77.088	1915700000	50	5.18464	0.000183203	27.8889	27.9356	27.8599	28.473	28.4757	28.5865	28.4765	28.4494	28.416
tr|A0A251U614|A0A251U614_HELAN	A0A251U614	60S ribosomal protein L13	Helianthus annuus (Common sunflower)	+	5	1	1	32.6	14	14	19.487	0	43.141	775630000	21	2.58263	0.0087229	26.7704	26.659	26.7886	27.2472	27.0857	27.1226	26.8283	26.995	26.8357
tr|A0A251U6N1|A0A251U6N1_HELAN;tr|A0A251U5T1|A0A251U5T1_HELAN;tr|A0A251U7E8|A0A251U7E8_HELAN	A0A251U6N1	Putative caffeic acid 3-O-methyltransferase	Helianthus annuus (Common sunflower)	+	9	9	4	35.3	35.3	18.4	39.788	0	67.573	1021700000	39	6.10236	5.35688e-05	26.3119	26.2087	26.0324	27.644	27.5883	27.6473	28.1397	28.213	28.0405
tr|A0A251U6S0|A0A251U6S0_HELAN;tr|A0A251RWK8|A0A251RWK8_HELAN	A0A251U6S0	Putative papain family cysteine protease	Helianthus annuus (Common sunflower)	+	3	2	2	11	8.3	8.3	39.875	0	20.217	54576000	3	2.62971	0.00801763	24.1069	24.1834	24.2481	22.2661	21.5823	22.8404	22.4384	21.6197	22.3748
tr|A0A251U6U6|A0A251U6U6_HELAN;tr|A0A251TB48|A0A251TB48_HELAN	A0A251U6U6	Uncharacterized protein	Helianthus annuus (Common sunflower)	+	4	4	4	16.1	16.1	16.1	33.393	0	28.503	131190000	16	3.28738	0.00275265	24.144	24.0299	24.0547	24.5594	24.6117	24.5673	24.4616	24.585	24.35
tr|A0A251U6X2|A0A251U6X2_HELAN	A0A251U6X2	Putative TCP-1/cpn60 chaperonin family protein	Helianthus annuus (Common sunflower)	+	16	16	16	40.6	40.6	40.6	58.811	0	267.27	3486300000	133	2.54423	0.00935112	29.0068	28.9647	29.0212	29.1335	29.1384	29.1881	29.1508	29.1714	29.2636
tr|A0A251UWB5|A0A251UWB5_HELAN;tr|A0A251UVJ5|A0A251UVJ5_HELAN;tr|A0A251U713|A0A251U713_HELAN	A0A251UWB5	Putative heat shock protein 70 family, peptide-binding domain protein	Helianthus annuus (Common sunflower)	+	1	1	1	3.4	3.4	3.4	51.998	0	24.19	5584000000	35	3.32183	0.00260221	29.5133	29.4405	29.565	30.1289	30.2545	29.9787	29.9736	29.911	29.8861
tr|A0A251U721|A0A251U721_HELAN	A0A251U721	Putative insulinase (Peptidase family M16) family protein	Helianthus annuus (Common sunflower)	+	8	8	8	10.6	10.6	10.6	116.16	0	53.782	206600000	28	3.09258	0.00389552	25.3098	25.2189	25.2487	24.6386	24.8478	24.6645	24.8933	24.9227	25.0568
tr|A0A251U857|A0A251U857_HELAN;tr|A0A251U768|A0A251U768_HELAN	A0A251U857	Putative ribonuclease T2-like protein	Helianthus annuus (Common sunflower)	+	2	2	2	9.4	9.4	9.4	29.373	0	76.756	332920000	33	2.81334	0.00599388	25.9662	25.8182	26.2759	25.5995	25.3537	25.2076	24.6176	24.7251	25.0555
tr|A0A251U7D2|A0A251U7D2_HELAN	A0A251U7D2	Peptidylprolyl isomerase (EC 5.2.1.8)	Helianthus annuus (Common sunflower)	+	12	12	9	22.4	22.4	17.1	63.011	0	100.45	1335100000	61	4.07138	0.000896189	27.4969	27.4597	27.38	28.156	28.1158	28.0459	27.7726	27.6596	27.5858
tr|A0A251U7G3|A0A251U7G3_HELAN	A0A251U7G3	Peptidyl-prolyl cis-trans isomerase (PPIase) (EC 5.2.1.8)	Helianthus annuus (Common sunflower)	+	6	6	2	31.4	31.4	10.8	21.921	0	65.201	1173400000	47	3.57739	0.00180588	27.7341	27.6369	27.6089	27.5437	27.5876	27.4478	27.0381	27.0286	27.1974
tr|A0A251U7S9|A0A251U7S9_HELAN;tr|A0A251U976|A0A251U976_HELAN;tr|A0A251UUP7|A0A251UUP7_HELAN	A0A251U7S9	Imidazole glycerol phosphate synthase hisHF [Includes: Glutaminase (EC 3.5.1.2); Cyclase]	Helianthus annuus (Common sunflower)	+	8	8	8	20.3	20.3	20.3	63.608	0	53.057	355770000	27	2.68255	0.0073501	25.4534	25.7034	25.7028	25.6328	25.6408	25.5663	26.0113	26.0642	26.2164
tr|A0A251U971|A0A251U971_HELAN;tr|A0A251U7U3|A0A251U7U3_HELAN;tr|A0A251T5Y5|A0A251T5Y5_HELAN;tr|A0A251TQH2|A0A251TQH2_HELAN;tr|A0A251VNI2|A0A251VNI2_HELAN;tr|A0A251U7T8|A0A251U7T8_HELAN	A0A251U971	Putative RNAse l inhibitor protein 2	Helianthus annuus (Common sunflower)	+	7	7	7	16.9	16.9	16.9	68.209	0	104.36	435360000	58	2.66103	0.00765905	25.8133	25.921	25.8676	25.8848	26.0116	26.1248	26.2336	26.3687	26.4169
tr|A0A251U8D0|A0A251U8D0_HELAN	A0A251U8D0	Putative FASCICLIN-like arabinogalactan 1	Helianthus annuus (Common sunflower)	+	7	7	7	27.2	27.2	27.2	43.979	0	54.168	385080000	40	4.29152	0.00066724	26.3438	26.3778	26.1681	25.5962	25.6029	25.5961	25.1182	25.3347	25.0241
tr|A0A251U8Y5|A0A251U8Y5_HELAN;tr|A0A251VCY3|A0A251VCY3_HELAN;tr|A0A251UVD9|A0A251UVD9_HELAN;tr|A0A251TQ75|A0A251TQ75_HELAN	A0A251U8Y5	Plasma membrane ATPase (EC 7.1.2.1)	Helianthus annuus (Common sunflower)	+	15	10	3	17.9	12.9	3.8	105.33	0	83.278	902280000	42	3.44176	0.0022032	27.1379	27.1619	27.0402	26.8698	26.9159	26.9439	27.3161	27.2255	27.2769
tr|A0A251U9E1|A0A251U9E1_HELAN;tr|A0A251SRS2|A0A251SRS2_HELAN	A0A251U9E1	Putative thioredoxin superfamily protein	Helianthus annuus (Common sunflower)	+	6	6	6	51.6	51.6	51.6	23.139	0	62.425	460460000	20	3.73549	0.00141057	26.1553	26.333	26.3482	26.6171	26.5321	26.3903	25.3556	25.181	25.5842
tr|A0A251U9X2|A0A251U9X2_HELAN	A0A251U9X2	Putative K-like domain protein	Helianthus annuus (Common sunflower)	+	6	5	5	15.7	12.9	12.9	61.301	0	42.265	182260000	16	5.3081	0.000154332	24.4185	24.5132	24.4018	25.0529	25.0061	25.0194	25.0776	25.1619	25.0716
tr|A0A251U9Y3|A0A251U9Y3_HELAN	A0A251U9Y3	Putative berberine/berberine-like, FAD-binding, type 2	Helianthus annuus (Common sunflower)	+	6	6	5	12.6	12.6	10.1	62.76	0	47.282	265640000	37	4.13449	0.000852042	25.4023	25.6579	25.4013	24.4468	24.7557	24.5647	25.8943	25.9355	25.7478
tr|A0A251UA11|A0A251UA11_HELAN;tr|A0A251SHD1|A0A251SHD1_HELAN	A0A251UA11	Isocitrate dehydrogenase [NADP] (EC 1.1.1.42)	Helianthus annuus (Common sunflower)	+	22	22	12	49.8	49.8	28.4	46.43	0	323.31	10040000000	231	3.17348	0.00334869	30.5453	30.5689	30.5247	30.7015	30.6778	30.6276	30.4824	30.4389	30.3952
tr|A0A251UA71|A0A251UA71_HELAN	A0A251UA71	Putative selenium-binding protein 1	Helianthus annuus (Common sunflower)	+	11	11	5	35.4	35.4	19.9	54.3	0	178.51	1735100000	74	2.7639	0.00649941	28.2113	28.1039	28.1507	27.9951	27.9972	28.025	27.9494	27.9285	27.8424
tr|A0A251UAG5|A0A251UAG5_HELAN	A0A251UAG5	Putative voltage dependent anion channel 1	Helianthus annuus (Common sunflower)	+	7	7	4	32.2	32.2	21.4	29.323	0	84.032	1977300000	70	4.47206	0.000525096	28.5068	28.499	28.5697	27.8151	27.922	27.8648	28.1861	28.1585	28.3097
tr|A0A251UAI4|A0A251UAI4_HELAN	A0A251UAI4	Putative phosphoenolpyruvate carboxylase family protein	Helianthus annuus (Common sunflower)	+	6	6	6	16.8	16.8	16.8	53.948	0	46.666	245780000	21	5.23209	0.000168739	25.5435	25.5247	25.5974	24.6071	24.619	24.664	25.3278	25.3544	25.5231
tr|A0A251UAM3|A0A251UAM3_HELAN	A0A251UAM3	Putative inositol-3-phosphate synthase	Helianthus annuus (Common sunflower)	+	13	13	13	40.2	40.2	40.2	56.335	0	133.96	1815000000	89	4.55029	0.000462526	28.2289	28.0446	28.0585	27.7114	27.7916	27.6234	28.6155	28.5697	28.5771
tr|A0A251UB50|A0A251UB50_HELAN;tr|A0A251RYY0|A0A251RYY0_HELAN;tr|A0A251T6B5|A0A251T6B5_HELAN;tr|A0A251U3D7|A0A251U3D7_HELAN;tr|A0A251UPM5|A0A251UPM5_HELAN	A0A251UB50	Putative calcium-binding EF-hand family protein	Helianthus annuus (Common sunflower)	+	8	8	5	18.5	18.5	10.2	70.078	0	91.568	294260000	37	2.73767	0.00668792	25.6013	25.5245	25.6155	25.1847	24.937	25.1595	25.3656	25.4791	25.5063
tr|A0A251UBA3|A0A251UBA3_HELAN	A0A251UBA3	Putative calcium-dependent protein kinase 6	Helianthus annuus (Common sunflower)	+	3	3	3	8.9	8.9	8.9	59.113	0	25.455	119430000	19	2.91826	0.00518871	24.0187	24.0775	24.06	24.0872	24.1013	24.331	24.5287	24.4797	24.5366
tr|A0A251UBD2|A0A251UBD2_HELAN;tr|A0A251TA90|A0A251TA90_HELAN	A0A251UBD2	Putative 26S proteasome non-ATPase regulatory subunit 11	Helianthus annuus (Common sunflower)	+	16	16	1	44.7	44.7	5	54.06	0	171.94	1943400000	114	3.79679	0.00128589	28.1648	28.1492	28.1339	28.3217	28.3121	28.3519	28.0915	28.1386	28.1647
tr|A0A251UBL3|A0A251UBL3_HELAN	A0A251UBL3	Putative START-like domain-containing protein	Helianthus annuus (Common sunflower)	+	8	8	8	51.7	51.7	51.7	17.003	0	62.238	2490800000	57	5.63289	9.98947e-05	29.1303	29.077	29.0464	27.6791	27.8399	27.8502	27.8937	28.0173	27.824
tr|A0A251UBR0|A0A251UBR0_HELAN;tr|A0A251SV87|A0A251SV87_HELAN;tr|A0A251T868|A0A251T868_HELAN	A0A251UBR0	Putative glycosyl hydrolase family protein	Helianthus annuus (Common sunflower)	+	6	6	6	12.6	12.6	12.6	75.243	0	39.703	366150000	24	5.25577	0.000164286	26.0448	25.9814	25.9707	25.5995	25.5579	25.5581	25.9283	25.9052	25.9568
tr|A0A251UBX3|A0A251UBX3_HELAN	A0A251UBX3	Arogenate dehydratase (EC 4.2.1.91)	Helianthus annuus (Common sunflower)	+	8	2	2	25.8	8.4	8.4	45.288	0	24.058	80212000	18	4.75398	0.000336713	23.9113	23.7591	23.9216	23.1347	22.7802	23.1831	24.6982	24.7664	24.8042
tr|A0A251UCA6|A0A251UCA6_HELAN	A0A251UCA6	Putative casein lytic proteinase B4	Helianthus annuus (Common sunflower)	+	16	14	14	23.4	21.6	21.6	109.33	0	136.32	642040000	64	2.8183	0.00597002	26.5624	26.5113	26.54	26.7	26.8242	26.7519	26.7046	26.6737	26.6703
tr|A0A251UCJ2|A0A251UCJ2_HELAN;tr|A0A251TC40|A0A251TC40_HELAN	A0A251UCJ2	Putative formate--tetrahydrofolate ligase	Helianthus annuus (Common sunflower)	+	13	13	13	32.6	32.6	32.6	67.564	0	103.04	1971200000	79	2.74719	0.00663529	28.3839	28.3698	28.3378	28.1542	28.1835	28.0986	28.197	28.1893	28.2822
tr|A0A251UCM0|A0A251UCM0_HELAN	A0A251UCM0	Putative glycosyl hydrolase family 81 protein	Helianthus annuus (Common sunflower)	+	4	4	4	9.7	9.7	9.7	75.737	0	36.139	132560000	16	2.77758	0.00635494	24.1802	24.0325	24.2384	24.4181	24.5792	24.4268	24.6237	24.6862	24.5583
tr|A0A251UCP2|A0A251UCP2_HELAN;tr|I6QKZ9|I6QKZ9_HELAN	A0A251UCP2	Phenylalanine ammonia-lyase (EC 4.3.1.24)	Helianthus annuus (Common sunflower)	+	13	4	2	27	6.1	3	77.118	0	26.693	215940000	15	5.33223	0.000150484	24.1524	23.8281	24.1147	24.2415	24.6866	24.3976	26.4208	26.403	26.4148
tr|A0A251UD01|A0A251UD01_HELAN	A0A251UD01	Delta-1-pyrroline-5-carboxylate synthase [Includes: Glutamate 5-kinase (GK) (EC 2.7.2.11) (Gamma-glutamyl kinase); Gamma-glutamyl phosphate reductase (GPR) (EC 1.2.1.41) (Glutamate-5-semialdehyde dehydrogenase) (Glutamyl-gamma-semialdehyde dehydrogenase)]	Helianthus annuus (Common sunflower)	+	10	10	2	21.8	21.8	5.4	77.219	0	93.384	510740000	44	2.69017	0.00725902	26.5663	26.4727	26.5056	26.0537	25.8894	25.8231	26.3487	26.0761	26.1085
tr|A0A251UD22|A0A251UD22_HELAN	A0A251UD22	Glutamate decarboxylase (EC 4.1.1.15)	Helianthus annuus (Common sunflower)	+	7	7	5	17	17	12.8	64.623	0	84.071	1518700000	78	3.82355	0.00122786	27.5997	27.4317	27.5703	28.0394	28.1386	28.0438	27.9944	27.9018	27.9763
tr|A0A251UD50|A0A251UD50_HELAN	A0A251UD50	Putative sieve element occlusion	Helianthus annuus (Common sunflower)	+	7	7	5	10.3	10.3	6.9	97.362	0	51.815	295580000	28	3.13877	0.00356792	25.1212	24.6583	25.164	26.1683	26.2617	26.2923	24.9548	25.3873	24.9712
tr|A0A251UDA3|A0A251UDA3_HELAN	A0A251UDA3	Ferritin (EC 1.16.3.1)	Helianthus annuus (Common sunflower)	+	5	3	3	22.2	9.7	9.7	27.862	0	26.58	644310000	21	3.72066	0.00142827	26.3455	26.1748	26.444	26.9664	27.0214	27.0037	26.5621	26.6381	26.6284
tr|A0A251UDD9|A0A251UDD9_HELAN	A0A251UDD9	Putative NAD(P)-binding Rossmann-fold superfamily protein	Helianthus annuus (Common sunflower)	+	11	11	11	52.9	52.9	52.9	29.141	0	130.79	1013700000	62	3.88313	0.00115107	26.9672	26.8544	26.9652	27.7201	27.6495	27.8418	27.4005	27.4149	27.2138
tr|A0A251UDV0|A0A251UDV0_HELAN;tr|A0A251SCR9|A0A251SCR9_HELAN;tr|A0A251TUI4|A0A251TUI4_HELAN;tr|A0A251TQ17|A0A251TQ17_HELAN	A0A251UDV0	Putative nucleotide-diphospho-sugar transferase	Helianthus annuus (Common sunflower)	+	3	3	3	12.2	12.2	12.2	36.052	0	21.817	181510000	12	2.89299	0.00535717	24.8781	25.0014	24.9714	24.4735	24.5452	24.4891	24.9006	24.7374	24.9806
tr|A0A251UE14|A0A251UE14_HELAN	A0A251UE14	Putative casein lytic proteinase B3	Helianthus annuus (Common sunflower)	+	23	21	8	31.3	29.3	12.5	110.14	0	177.15	1152100000	101	7.24563	1.08544e-05	26.7052	26.7219	26.7773	28.0468	28.0753	27.959	27.8404	27.8562	27.8896
tr|A0A251UE79|A0A251UE79_HELAN	A0A251UE79	Pectinesterase (EC 3.1.1.11)	Helianthus annuus (Common sunflower)	+	6	6	5	11.4	11.4	8.8	63.822	0	104.18	735700000	29	3.93084	0.00106704	26.9522	27.1032	26.9985	26.2359	26.3064	26.4324	27.029	26.9052	26.8807
tr|A0A251UEF1|A0A251UEF1_HELAN;tr|A0A251T123|A0A251T123_HELAN;tr|A0A251T161|A0A251T161_HELAN;tr|A0A251T1C4|A0A251T1C4_HELAN;tr|A0A251UF03|A0A251UF03_HELAN	A0A251UEF1	Putative cytochrome P450	Helianthus annuus (Common sunflower)	+	3	3	2	7.9	7.9	4.2	59.281	0	38.615	126060000	16	3.34108	0.00254897	24.7047	24.4998	24.5609	23.7619	23.9105	23.6539	23.9006	24.0264	24.1512
tr|A0A251UER2|A0A251UER2_HELAN	A0A251UER2	Putative alpha-amylase/subtilisin inhibitor	Helianthus annuus (Common sunflower)	+	5	5	3	25	25	17.5	21.747	0	85.372	6886400000	66	5.83948	8.22147e-05	30.8504	30.9392	30.821	29.7333	29.6927	29.7888	29.9352	29.8135	29.9691
tr|A0A251UF36|A0A251UF36_HELAN;tr|A0A251THX4|A0A251THX4_HELAN	A0A251UF36	Putative glycoside hydrolase, family 32	Helianthus annuus (Common sunflower)	+	10	2	2	19.5	2.7	2.7	70.9	0	146.42	299740000	14	4.29958	0.000659072	26.4324	26.3189	26.4773	21.7325	23.0589	22.4842	24.7036	24.8082	24.9299
tr|A0A251UFB1|A0A251UFB1_HELAN;tr|A0A251S6D1|A0A251S6D1_HELAN	A0A251UFB1	Putative small GTPase superfamily, Ran GTPase, P-loop containing nucleoside triphosphate hydrolase	Helianthus annuus (Common sunflower)	+	6	6	3	30.9	30.9	14.5	22.965	0	55.571	1124700000	40	4.33443	0.000615948	27.2492	27.2364	27.2772	27.2475	27.3331	27.3043	27.612	27.5433	27.59
tr|A0A251UFL3|A0A251UFL3_HELAN	A0A251UFL3	Putative dynamin central domain-containing protein	Helianthus annuus (Common sunflower)	+	10	10	4	21.1	21.1	9.7	72.298	0	66.829	382890000	33	2.79442	0.0062032	25.9498	25.9357	25.9573	25.9275	25.9714	25.86	26.2021	26.2017	26.0931
tr|A0A251UFR4|A0A251UFR4_HELAN	A0A251UFR4	Putative 22.0 kDa class IV heat shock protein	Helianthus annuus (Common sunflower)	+	7	7	7	45	45	45	21.594	0	63.365	518870000	30	7.87848	9.26893e-06	22.59	22.8886	22.7015	27.6614	27.6389	27.4419	26.3223	26.3283	26.1752
tr|A0A251UFV0|A0A251UFV0_HELAN;tr|A0A251SKD7|A0A251SKD7_HELAN;tr|A0A251V9P3|A0A251V9P3_HELAN	A0A251UFV0	Putative P-loop containing nucleoside triphosphate hydrolases superfamily protein	Helianthus annuus (Common sunflower)	+	16	16	16	29.8	29.8	29.8	90.521	0	123.58	651420000	54	7.20248	1.01439e-05	27.0279	27.0098	27.1094	26.4544	26.5395	26.5641	24.8549	24.9084	25.0334
tr|A0A251UFW4|A0A251UFW4_HELAN	A0A251UFW4	Putative lipase/lipooxygenase, PLAT/LH2 family protein	Helianthus annuus (Common sunflower)	+	2	2	1	16.5	16.5	11.4	18.838	0	39.189	635010000	28	2.56164	0.00905423	26.4514	26.6722	26.5599	26.408	26.5375	26.4798	27.0241	26.8173	27.0634
tr|A0A251UFX0|A0A251UFX0_HELAN	A0A251UFX0	Putative groES-like zinc-binding alcohol dehydrogenase family protein	Helianthus annuus (Common sunflower)	+	20	20	18	81.7	81.7	72.2	38.737	0	323.31	9480600000	151	4.85655	0.000286735	30.3384	30.3109	30.1829	30.9954	30.9422	30.8817	30.2863	30.2994	30.3207
tr|A0A251UG14|A0A251UG14_HELAN;tr|A0A251UZG1|A0A251UZG1_HELAN	A0A251UG14	Putative 60S ribosomal protein L18	Helianthus annuus (Common sunflower)	+	8	8	2	49.7	49.7	10.2	21.007	0	139.32	7311600000	86	3.57676	0.00180266	30.4635	30.3058	30.3445	30.2699	30.2154	30.2218	29.865	29.6157	29.6895
tr|A0A251UG26|A0A251UG26_HELAN	A0A251UG26	Cysteine synthase (EC 2.5.1.47)	Helianthus annuus (Common sunflower)	+	13	13	7	46.2	46.2	26.4	40.018	0	207.24	2853800000	115	4.39719	0.00058086	28.6086	28.5541	28.6511	29.0378	29.0922	29.0394	28.7006	28.7891	28.7067
tr|A0A251UG85|A0A251UG85_HELAN;tr|A0A251V2H7|A0A251V2H7_HELAN;tr|A0A251RUB2|A0A251RUB2_HELAN;tr|A0A251RSX0|A0A251RSX0_HELAN;tr|A0A251RSW1|A0A251RSW1_HELAN;tr|A0A251RSR0|A0A251RSR0_HELAN	A0A251UG85	Glycosyltransferase (EC 2.4.1.-)	Helianthus annuus (Common sunflower)	+	4	4	3	11.1	11.1	8.7	51.546	0	25.223	53873000	11	3.57441	0.0018066	23.7309	23.5207	23.5857	21.4474	21.7818	22.3041	23.5279	23.7166	23.5051
tr|A0A251UGV1|A0A251UGV1_HELAN;tr|A0A251UGD2|A0A251UGD2_HELAN	A0A251UGV1	Putative lumazine-binding protein	Helianthus annuus (Common sunflower)	+	2	2	1	7.3	7.3	3.5	28.91	0	18.367	90775000	10	2.56791	0.00895253	23.0472	23.6232	24.6135	22.0721	22.3966	21.9843	24.4726	24.4328	24.4396
tr|A0A251UGR0|A0A251UGR0_HELAN;tr|A0A251RLD3|A0A251RLD3_HELAN	A0A251UGR0	Putative signal recognition particle 19 kDa protein	Helianthus annuus (Common sunflower)	+	2	2	2	15.7	15.7	15.7	15.352	0	12.034	51702000	9	2.74047	0.00667985	21.6537	22.6533	21.6744	23.6485	23.9221	23.63	23.6642	23.6726	23.3628
tr|A0A251UHA7|A0A251UHA7_HELAN;tr|A0A251VLC8|A0A251VLC8_HELAN	A0A251UHA7	Putative berberine/berberine-like, FAD-binding, type 2	Helianthus annuus (Common sunflower)	+	6	5	4	12.7	10.5	8.8	61.735	0	93.153	1821200000	37	3.87721	0.00115241	28.1333	28.1849	28.0728	27.9674	27.9715	27.9301	28.4313	28.3579	28.3188
tr|A0A251UHC3|A0A251UHC3_HELAN;tr|A0A251SA75|A0A251SA75_HELAN	A0A251UHC3	Uncharacterized protein	Helianthus annuus (Common sunflower)	+	14	10	10	15.9	10.2	10.2	205.6	0	92.912	341330000	19	2.80026	0.00613164	25.7202	25.5449	25.7422	25.6622	25.5301	25.6196	25.9643	26.0662	26.0014
tr|A0A251UHJ4|A0A251UHJ4_HELAN	A0A251UHJ4	Putative berberine/berberine-like, FAD-binding, type 2	Helianthus annuus (Common sunflower)	+	11	6	5	18.3	10.8	9.5	61.386	0	61.667	2707100000	46	3.28299	0.00277361	28.3614	28.2966	28.4587	28.8155	28.9911	28.8449	28.5531	28.5853	28.4909
tr|A0A251UHM5|A0A251UHM5_HELAN	A0A251UHM5	Putative ribosomal protein L38e	Helianthus annuus (Common sunflower)	+	3	3	3	36.2	36.2	36.2	8.0114	0	24.689	372000000	28	4.90714	0.000279905	26.3639	26.3542	26.4594	25.6439	25.5407	25.683	24.7791	24.7269	25.0648
tr|A0A251UHS4|A0A251UHS4_HELAN;tr|A0A251UXY9|A0A251UXY9_HELAN;tr|A0A251TH41|A0A251TH41_HELAN;tr|A0A251SNM6|A0A251SNM6_HELAN;tr|A0A251TJ30|A0A251TJ30_HELAN;tr|A0A251TV99|A0A251TV99_HELAN;tr|A0A251UK92|A0A251UK92_HELAN	A0A251UHS4	Putative alpha-soluble NSF attachment protein	Helianthus annuus (Common sunflower)	+	6	6	3	25.5	25.5	13.1	32.876	0	42.358	425110000	18	2.7592	0.0065234	25.7582	25.825	25.7873	26.2336	26.1962	26.1304	26.2394	26.0489	26.3114
tr|A0A251UHS8|A0A251UHS8_HELAN	A0A251UHS8	Methylenetetrahydrofolate reductase (EC 1.5.1.20)	Helianthus annuus (Common sunflower)	+	12	12	5	27	27	11.4	67.073	0	144.43	1012300000	72	5.7965	7.99621e-05	26.6919	26.5601	26.7005	27.6399	27.6382	27.6808	27.8075	27.7196	27.6525
tr|A0A251UHT4|A0A251UHT4_HELAN;tr|A0A251VBW3|A0A251VBW3_HELAN;tr|A0A251VH04|A0A251VH04_HELAN	A0A251UHT4	Ketol-acid reductoisomerase (EC 1.1.1.86) (Acetohydroxy-acid reductoisomerase) (Alpha-keto-beta-hydroxylacyl reductoisomerase)	Helianthus annuus (Common sunflower)	+	15	15	4	34.5	34.5	8.2	63.564	0	286.68	5047700000	171	3.41319	0.00226122	29.5069	29.5004	29.5964	29.72	29.7911	29.7459	29.4376	29.4988	29.4315
tr|A0A251UI81|A0A251UI81_HELAN;tr|A0A251UHF8|A0A251UHF8_HELAN;tr|A0A251RMV2|A0A251RMV2_HELAN	A0A251UI81	Uncharacterized protein	Helianthus annuus (Common sunflower)	+	4	4	4	21.3	21.3	21.3	31.276	0	26.415	190630000	7	2.8896	0.00536713	24.7507	24.7097	24.7058	25.297	25.08	25.1263	25.0891	24.9699	25.1167
tr|Q8LSM7|Q8LSM7_HELAN;tr|A0A251UIV8|A0A251UIV8_HELAN;tr|A0A251UK67|A0A251UK67_HELAN;tr|A0A251UHG1|A0A251UHG1_HELAN;tr|A0A251UNQ0|A0A251UNQ0_HELAN;tr|A0A251UMB0|A0A251UMB0_HELAN;tr|A0A251UF21|A0A251UF21_HELAN;tr|A0A251UI78|A0A251UI78_HELAN	Q8LSM7	Carbohydrate oxidase	Helianthus annuus (Common sunflower)	+	12	7	3	18.3	12.2	4.4	61.409	0	109.37	3472500000	50	3.03717	0.00425021	28.8323	28.887	28.7935	29.3211	29.2212	29.4234	29.2589	29.0916	29.2263
tr|A0A251UIW3|A0A251UIW3_HELAN;tr|A0A251UL03|A0A251UL03_HELAN;tr|A0A0N9HGW7|A0A0N9HGW7_HELAN;tr|A0A251UI17|A0A251UI17_HELAN	A0A251UIW3	Putative glutathione S-transferase, alpha cla, S-crystallin	Helianthus annuus (Common sunflower)	+	2	2	2	9.2	9.2	9.2	24.5	0	13.156	290170000	19	5.08229	0.000214712	24.8424	24.8387	25.0144	25.868	25.8887	25.7682	25.9675	26.028	25.8673
tr|A0A251UYG3|A0A251UYG3_HELAN;tr|A0A251UIX6|A0A251UIX6_HELAN;tr|A0A251T8T9|A0A251T8T9_HELAN	A0A251UYG3	Putative ribosomal protein S8	Helianthus annuus (Common sunflower)	+	6	6	6	37.7	37.7	37.7	19.803	0	125.98	5398600000	88	2.83822	0.00581109	29.9463	29.8437	29.8641	29.4774	29.3213	29.3237	29.4871	29.7226	29.6293
tr|A0A251UIY6|A0A251UIY6_HELAN;tr|A0A251V3H0|A0A251V3H0_HELAN	A0A251UIY6	Putative adenylate kinase/UMP-CMP kinase, P-loop containing nucleoside triphosphate hydrolase	Helianthus annuus (Common sunflower)	+	6	4	4	32.4	24.1	24.1	26.492	0	36	278920000	23	2.73713	0.00668466	25.547	25.6225	25.7501	25.2032	25.0932	25.0943	25.6074	25.461	25.3741
tr|A0A251UJW3|A0A251UJW3_HELAN;tr|A0A251UJ05|A0A251UJ05_HELAN	A0A251UJW3	Putative ARM repeat superfamily protein	Helianthus annuus (Common sunflower)	+	14	14	14	23.3	23.3	23.3	105.37	0	149.21	1014400000	67	3.38561	0.00234422	27.4339	27.3327	27.4838	27.1402	27.1756	27.2168	27.0424	26.9889	26.9162
tr|A0A251UJM5|A0A251UJM5_HELAN;tr|A0A251SER0|A0A251SER0_HELAN	A0A251UJM5	Putative ATP-sulfurylase	Helianthus annuus (Common sunflower)	+	4	4	4	10.8	10.8	10.8	52.543	0	30.491	47603000	11	3.13296	0.00360759	22.8072	23.0586	22.9761	22.3479	22.5057	22.5779	23.7364	24.0208	23.4259
tr|A0A251UJZ0|A0A251UJZ0_HELAN	A0A251UJZ0	Putative ERBB-3 BINDING PROTEIN 1	Helianthus annuus (Common sunflower)	+	8	8	4	28.9	28.9	19.3	48.245	0	251.08	1907700000	70	2.84708	0.00571548	28.3244	28.368	28.2524	28.016	28.2926	28.1058	28.6346	28.6287	28.7502
tr|A0A251UK13|A0A251UK13_HELAN;tr|A0A251VPI2|A0A251VPI2_HELAN;tr|A0A251UIS4|A0A251UIS4_HELAN	A0A251UK13	Putative temperature-induced lipocalin	Helianthus annuus (Common sunflower)	+	3	3	3	14.6	14.6	14.6	21.257	0	67.549	2881400000	43	3.21732	0.00311597	28.5955	28.6974	28.6528	28.9007	28.9683	28.9334	28.9979	28.916	29.0666
tr|A0A251UKC4|A0A251UKC4_HELAN;tr|A0A251UK37|A0A251UK37_HELAN	A0A251UKC4	Peptidyl-prolyl cis-trans isomerase (PPIase) (EC 5.2.1.8)	Helianthus annuus (Common sunflower)	+	3	3	3	16.1	16.1	16.1	26.518	0	38.489	737950000	30	4.33875	0.000617667	27.1678	27.0975	27.1952	26.3888	26.5258	26.3346	26.6348	26.5105	26.6108
tr|A0A251UKN4|A0A251UKN4_HELAN	A0A251UKN4	Reticulon-like protein	Helianthus annuus (Common sunflower)	+	3	2	2	12.8	8.8	8.8	25.548	0	12.543	190170000	10	3.19743	0.00322253	24.7739	25.0459	25.0107	24.9956	25.0696	25.0714	24.5023	24.3809	24.2917
tr|A0A251UKW7|A0A251UKW7_HELAN	A0A251UKW7	Putative WD40/YVTN repeat-like-containing domain, Ancestral coatomer element 1, Sec16/Sec31	Helianthus annuus (Common sunflower)	+	15	15	9	17.2	17.2	11	119.89	0	115.34	480570000	59	3.95625	0.00102412	25.919	26.008	25.9733	26.603	26.4742	26.5213	26.3056	26.471	26.397
tr|A0A251UKY7|A0A251UKY7_HELAN	A0A251UKY7	Putative tetrapyrrole (Corrin/Porphyrin) methylase	Helianthus annuus (Common sunflower)	+	5	5	5	26.8	26.8	26.8	30.483	0	33.037	188600000	14	4.15666	0.000827942	25.5445	25.4184	25.4411	24.203	24.4906	24.0438	24.3463	24.2238	24.1682
tr|A0A251UL15|A0A251UL15_HELAN;tr|A0A251VEM2|A0A251VEM2_HELAN	A0A251UL15	Putative trans-cinnamate 4-monooxygenase	Helianthus annuus (Common sunflower)	+	18	8	8	41.2	20.2	20.2	57.874	0	68.606	437790000	40	4.27806	0.000679799	25.4714	25.5973	25.3993	25.9812	26.3529	26.2837	26.8221	26.7964	26.765
tr|A0A251ULK4|A0A251ULK4_HELAN;REV__tr|A0A251TEV9|A0A251TEV9_HELAN	A0A251ULK4	Putative NADH-ubiquinone oxidoreductase B8 subunit, putative	Helianthus annuus (Common sunflower)	+	3	3	3	27.6	27.6	27.6	10.958	0	16.814	80588000	6	3.45891	0.00214272	23.6787	23.5812	23.5237	23.9321	24.0414	23.8785	23.3006	23.0294	23.0013
tr|A0A251ULW2|A0A251ULW2_HELAN	A0A251ULW2	Putative glucose/ribitol dehydrogenase	Helianthus annuus (Common sunflower)	+	6	6	4	26.6	26.6	20.3	31.004	0	64.606	286430000	17	6.59198	2.98797e-05	24.4296	24.4326	24.3934	26.4977	26.6249	26.4415	25.2105	25.2414	25.0342
tr|A0A251ULZ4|A0A251ULZ4_HELAN	A0A251ULZ4	Mitogen-activated protein kinase (EC 2.7.11.24)	Helianthus annuus (Common sunflower)	+	11	11	11	40.4	40.4	40.4	42.523	0	97.658	646950000	43	3.29224	0.00273597	26.7197	26.6992	26.6548	26.4136	26.4933	26.5261	26.8225	26.844	26.9659
tr|A0A251UM08|A0A251UM08_HELAN;tr|A0A251TNM8|A0A251TNM8_HELAN	A0A251UM08	Calcium-transporting ATPase (EC 3.6.3.8)	Helianthus annuus (Common sunflower)	+	6	6	3	8.2	8.2	4.6	118.28	0	82.917	253150000	25	3.70424	0.0014728	25.3776	25.3244	25.2812	25.5505	25.5987	25.3847	24.9149	24.8426	24.9522
tr|A0A251VNQ5|A0A251VNQ5_HELAN;tr|A0A251UMT7|A0A251UMT7_HELAN	A0A251VNQ5	Proliferating cell nuclear antigen	Helianthus annuus (Common sunflower)	+	3	3	2	20.8	20.8	15.2	29.315	0	23.885	146510000	14	4.89919	0.000273319	24.773	24.6196	24.7243	24.5697	24.383	24.5781	23.7537	23.7395	23.7051
tr|A0A251UN02|A0A251UN02_HELAN;tr|A0A251V5J3|A0A251V5J3_HELAN	A0A251UN02	Putative glycoside hydrolase family 17, X8 domain-containing protein	Helianthus annuus (Common sunflower)	+	6	6	6	15.7	15.7	15.7	52.93	0	44.052	300730000	28	3.41639	0.00225091	25.8578	25.8514	25.702	25.0924	25.1021	25.068	25.5852	25.4977	25.2955
tr|A0A251UN16|A0A251UN16_HELAN	A0A251UN16	Putative pyridoxal phosphate-dependent transferase	Helianthus annuus (Common sunflower)	+	5	5	4	34	34	28.6	22.743	0	33.706	296380000	26	2.97255	0.00473392	25.7038	25.7136	25.5459	25.2631	25.0872	24.985	25.7543	25.8455	25.6333
tr|A0A251UN40|A0A251UN40_HELAN	A0A251UN40	Putative heat shock cognate 70 kDa protein	Helianthus annuus (Common sunflower)	+	24	2	2	55.5	6	6	71.327	0	18.649	128060000	6	3.3821	0.00235047	22.2093	23.3597	23.2115	25.4943	25.5263	25.5037	22.6341	22.8387	23.3628
tr|A0A251UN59|A0A251UN59_HELAN;tr|A0A0F7LED0|A0A0F7LED0_HELTU;tr|A0A0C5DAA6|A0A0C5DAA6_HELTU;tr|A0A251UGM3|A0A251UGM3_HELAN	A0A251UN59	Putative berberine/berberine-like, FAD-binding, type 2	Helianthus annuus (Common sunflower)	+	14	14	8	24.8	24.8	16.1	61.815	0	190.36	4189500000	110	4.47684	0.000523228	28.847	28.7643	28.8375	29.2958	29.2231	29.2433	29.2769	29.2557	29.3696
tr|A0A251UNL5|A0A251UNL5_HELAN	A0A251UNL5	Putative regulatory particle triple-A ATPase 6A	Helianthus annuus (Common sunflower)	+	15	15	1	44.8	44.8	3.6	47.27	0	159.37	2738300000	110	2.65636	0.00771604	28.7706	28.7456	28.6688	28.9286	28.9231	28.7966	28.588	28.5266	28.6165
tr|A0A251UNN0|A0A251UNN0_HELAN;tr|A0A251UIM1|A0A251UIM1_HELAN	A0A251UNN0	Plasma membrane ATPase (EC 7.1.2.1)	Helianthus annuus (Common sunflower)	+	16	16	6	18.8	18.8	8.8	105.04	0	116.92	858810000	73	3.03443	0.00426763	27.1133	27.0482	27.1163	26.8201	26.9518	26.8191	27.305	27.3404	27.1856
tr|Q96561|Q96561_HELTU;tr|A0A251UNP6|A0A251UNP6_HELAN;tr|A0A251T2J0|A0A251T2J0_HELAN	Q96561	NADPH-ferrihemoprotein reductase (EC 1.6.2.4) (Fragment)	Helianthus tuberosus (Jerusalem artichoke) (Helianthus tomentosus)	+	4	3	3	11.9	9.2	9.2	65.98	0	21.141	62214000	8	2.68321	0.00735145	23.2012	23.1604	22.8822	23.0529	22.8926	23.0795	23.6524	23.5385	23.5739
tr|A0A251UNT2|A0A251UNT2_HELAN	A0A251UNT2	Putative ribosomal protein L15	Helianthus annuus (Common sunflower)	+	6	5	5	29.9	25.8	25.8	21.89	0	43.418	1093800000	38	2.9918	0.00459667	27.5251	27.5436	27.5279	27.2109	27.4827	27.3944	26.8423	26.8489	27.0557
tr|A0A251UPG2|A0A251UPG2_HELAN	A0A251UPG2	Putative ILITYHIA	Helianthus annuus (Common sunflower)	+	34	34	34	19.2	19.2	19.2	285.56	0	323.31	1503500000	165	4.33584	0.000617871	27.9005	27.9101	27.9186	27.6293	27.6636	27.6629	27.9458	27.8609	27.9295
tr|A0A251UQ21|A0A251UQ21_HELAN	A0A251UQ21	Pyruvate kinase (EC 2.7.1.40)	Helianthus annuus (Common sunflower)	+	19	14	6	49.9	38.5	15.4	57.494	0	307.02	2535000000	118	2.65141	0.00776582	28.4786	28.4511	28.5251	28.6233	28.7248	28.6838	28.5064	28.4022	28.4319
tr|A0A251UQ28|A0A251UQ28_HELAN;tr|A0A251TYS1|A0A251TYS1_HELAN	A0A251UQ28	Xylose isomerase (EC 5.3.1.5)	Helianthus annuus (Common sunflower)	+	14	14	14	37.3	37.3	37.3	54.372	0	141.56	1805100000	76	4.92284	0.0002821	28.293	28.2398	28.1881	27.7176	27.6978	27.6209	28.1128	28.0654	28.0958
tr|A0A251UQ78|A0A251UQ78_HELAN	A0A251UQ78	Putative adenine nucleotide alpha hydrolases-like superfamily protein	Helianthus annuus (Common sunflower)	+	4	4	4	29.8	29.8	29.8	17.707	0	49.393	678120000	27	4.71715	0.000359967	26.4865	26.5266	26.3886	27.204	27.274	27.1918	26.3618	26.1171	26.2215
tr|A0A251UQB7|A0A251UQB7_HELAN	A0A251UQB7	Putative heme peroxidase	Helianthus annuus (Common sunflower)	+	11	11	11	41.2	41.2	41.2	40.609	0	98.834	1092200000	81	4.03443	0.000933563	27.5488	27.5299	27.5372	27.3995	27.2246	27.3693	26.9391	27.0331	26.9882
tr|A0A251UQE5|A0A251UQE5_HELAN	A0A251UQE5	Putative target of Myb protein 1	Helianthus annuus (Common sunflower)	+	4	4	4	15.5	15.5	15.5	43.077	0	51.156	264560000	20	5.45915	0.000130405	25.397	25.4339	25.4152	25.0259	25.0175	25.0928	25.6817	25.7807	25.7926
tr|A0A251URW1|A0A251URW1_HELAN	A0A251URW1	Uncharacterized protein	Helianthus annuus (Common sunflower)	+	5	3	3	20.4	12.2	12.2	44.669	0	34.495	207820000	34	3.88333	0.00115537	24.9354	24.8999	24.9205	24.4428	24.5048	24.3447	24.6784	24.7656	24.6711
tr|A0A251URZ3|A0A251URZ3_HELAN	A0A251URZ3	Putative betaine aldehyde dehydrogenase protein	Helianthus annuus (Common sunflower)	+	13	13	12	39.6	39.6	39.6	54.384	0	323.31	2192800000	98	2.98542	0.00464485	28.5827	28.7093	28.6646	27.971	28.1498	27.7929	28.0895	28.1903	28.0073
tr|A0A251US54|A0A251US54_HELAN	A0A251US54	Putative initiation factor eIF-4 gamma, MA3, Armadillo-type fold protein	Helianthus annuus (Common sunflower)	+	6	4	4	13.5	8.4	8.4	73.278	0	39.322	221990000	28	2.89175	0.00535119	25.2755	25.3341	25.4379	24.9457	24.8031	24.8029	24.872	25.0655	25.0312
tr|A0A251USB3|A0A251USB3_HELAN	A0A251USB3	Putative chaperone protein dnaK2	Helianthus annuus (Common sunflower)	+	16	6	6	29.6	17.1	17.1	74.349	0	48.745	260870000	33	4.9926	0.00024862	24.8017	24.8507	24.7053	25.9348	25.8676	25.8179	25.3799	25.4726	25.5915
tr|A0A251USF1|A0A251USF1_HELAN	A0A251USF1	Putative G protein coupled receptor	Helianthus annuus (Common sunflower)	+	5	5	5	13.6	13.6	13.6	45.243	0	40.783	547180000	21	3.06684	0.0040681	26.2883	26.128	26.0902	26.7823	26.6234	26.8259	26.3608	26.3485	26.4644
tr|A0A251USQ9|A0A251USQ9_HELAN	A0A251USQ9	Putative ribosomal protein L15	Helianthus annuus (Common sunflower)	+	6	5	5	26.2	22.6	22.6	24.891	0	44.041	976260000	23	3.39525	0.00231789	27.3283	27.5195	27.4503	27.0914	27.0557	27.0055	26.8662	26.9982	26.9616
tr|A0A251UT38|A0A251UT38_HELAN	A0A251UT38	Putative SGNH hydrolase-type esterase domain-containing protein	Helianthus annuus (Common sunflower)	+	2	2	2	5.4	5.4	5.4	45.234	0	12.973	81435000	6	3.73363	0.00141147	24.1928	24.1655	24.3789	21.5604	21.8509	20.5742	23.8635	23.9817	24.005
tr|A0A251UTF5|A0A251UTF5_HELAN	A0A251UTF5	Putative 4-coumarate--CoA ligase 2	Helianthus annuus (Common sunflower)	+	6	6	3	20.6	20.6	15.2	58.833	0	56.78	541090000	38	5.58088	0.000106108	25.765	25.8658	25.8285	26.3655	26.5449	26.4419	27.1669	27.3784	27.3265
tr|A0A251UTX9|A0A251UTX9_HELAN	A0A251UTX9	Phospho-2-dehydro-3-deoxyheptonate aldolase (EC 2.5.1.54)	Helianthus annuus (Common sunflower)	+	12	2	1	29.5	4.7	2.4	59.038	0	37.313	476770000	27	6.03612	5.86135e-05	25.743	25.6033	25.6206	26.2335	26.1753	26.1096	26.9448	26.8591	26.9294
tr|A0A251UU47|A0A251UU47_HELAN	A0A251UU47	Putative adenine nucleotide alpha hydrolases-like superfamily protein	Helianthus annuus (Common sunflower)	+	5	5	5	27.1	27.1	27.1	17.847	0	30.078	251090000	14	4.79247	0.000310982	25.3213	25.4178	25.6133	25.3226	25.7148	25.4118	22.4961	21.5079	22.0388
tr|A0A251UU60|A0A251UU60_HELAN;tr|A0A251T2Y9|A0A251T2Y9_HELAN;tr|A0A251SZI7|A0A251SZI7_HELAN;tr|A0A251T0A5|A0A251T0A5_HELAN	A0A251UU60	Pectinesterase (EC 3.1.1.11)	Helianthus annuus (Common sunflower)	+	6	5	3	14	11.6	7.8	58.283	0	62.933	341430000	32	3.03929	0.00424817	25.1055	25.3886	25.5736	25.5503	25.614	25.8779	26.4454	26.3082	26.4963
tr|A0A251UUD4|A0A251UUD4_HELAN;tr|A0A251VMJ6|A0A251VMJ6_HELAN	A0A251UUD4	Putative flavoprotein WrbA, Flavoprotein-like domain protein	Helianthus annuus (Common sunflower)	+	6	5	3	37.6	31.6	23.1	25.131	0	50.502	1070500000	35	3.827	0.0012277	26.9766	27.0828	27.0892	27.4877	27.4658	27.4852	27.7469	27.6652	27.9311
tr|A0A251UUF2|A0A251UUF2_HELAN	A0A251UUF2	Carboxypeptidase (EC 3.4.16.-)	Helianthus annuus (Common sunflower)	+	6	6	6	13.2	13.2	13.2	52.494	0	60.87	365440000	34	3.01377	0.00443663	25.6991	25.8102	25.7578	25.6832	25.7097	25.6246	25.9765	26.1718	26.0645
tr|A0A251UUJ2|A0A251UUJ2_HELAN;tr|A0A251VAP0|A0A251VAP0_HELAN	A0A251UUJ2	Putative alpha/Beta hydrolase fold protein	Helianthus annuus (Common sunflower)	+	5	5	5	17.9	17.9	17.9	50.262	0	45.125	167240000	16	4.70656	0.000365586	25.2113	25.2947	25.3864	23.6547	23.9129	23.9263	24.3514	24.1908	24.0926
tr|A0A251UUL0|A0A251UUL0_HELAN;tr|A0A251TCQ9|A0A251TCQ9_HELAN;tr|A0A251TTE5|A0A251TTE5_HELAN	A0A251UUL0	Putative adenylate kinase 4	Helianthus annuus (Common sunflower)	+	9	9	7	45.7	45.7	37.6	26.794	0	120.31	2250400000	84	2.88398	0.00542623	28.7242	28.5812	28.5967	28.0693	28.0723	28.1719	28.5286	28.3286	28.5809
tr|B5KV77|B5KV77_HELAN;tr|B5KV60|B5KV60_HELAN;tr|A0A251V2Z9|A0A251V2Z9_HELAN;tr|A0A251UUW4|A0A251UUW4_HELAN;tr|A0A251TVB5|A0A251TVB5_HELAN;tr|A0A251RZD1|A0A251RZD1_HELAN	B5KV77	40S ribosomal protein S16 (Fragment)	Helianthus annuus (Common sunflower)	+	6	6	6	43.4	43.4	43.4	14.671	0	42.413	3470800000	75	3.12254	0.00366952	29.1511	29.2548	29.2006	28.8703	28.849	28.9235	28.9929	28.9325	29.0559
tr|A0A251UV35|A0A251UV35_HELAN;tr|A0A251VDU7|A0A251VDU7_HELAN;tr|A0A251VL82|A0A251VL82_HELAN	A0A251UV35	Putative re-mRNA-processing-splicing factor 8A	Helianthus annuus (Common sunflower)	+	15	15	15	8.8	8.8	8.8	276.08	0	101.53	281470000	47	3.97041	0.0010182	25.5538	25.598	25.6362	25.6369	25.4329	25.5503	24.7882	24.6281	24.9054
tr|A0A251UVK3|A0A251UVK3_HELAN;tr|A9P745|A9P745_HELAN	A0A251UVK3	Putative enolase 1	Helianthus annuus (Common sunflower)	+	8	8	8	29.9	29.9	29.9	52.119	0	112.99	541650000	41	3.92993	0.0010601	26.5095	26.4104	26.432	25.9264	25.9709	25.7929	26.5673	26.8056	26.7329
tr|A0A251UVZ7|A0A251UVZ7_HELAN;tr|A0A251UGI2|A0A251UGI2_HELAN;tr|A0A251UG91|A0A251UG91_HELAN	A0A251UVZ7	Putative GDSL-like Lipase/Acylhydrolase superfamily protein	Helianthus annuus (Common sunflower)	+	2	2	2	6.5	6.5	6.5	40.391	0	13.051	271890000	9	2.55533	0.00914369	25.4903	25.8834	25.5394	25.2354	25.1635	25.1112	25.0549	24.9577	25.0189
tr|A0A251UWA2|A0A251UWA2_HELAN	A0A251UWA2	Phosphoglycerate kinase (EC 2.7.2.3)	Helianthus annuus (Common sunflower)	+	22	22	3	52.9	52.9	9	49.877	0	323.31	38804000000	448	3.62268	0.00170452	32.6474	32.5652	32.5724	32.5946	32.5799	32.6796	32.3086	32.3438	32.294
tr|A0A251UX69|A0A251UX69_HELAN;tr|A0A251UJ00|A0A251UJ00_HELAN	A0A251UX69	Putative ubiquitin/SUMO-activating enzyme E1	Helianthus annuus (Common sunflower)	+	17	17	13	23.2	23.2	18.6	115.34	0	125.66	466890000	54	3.73956	0.00140767	26.2436	26.2028	26.2167	26.031	26.0261	26.0159	26.2278	26.3091	26.2248
tr|A0A251UX82|A0A251UX82_HELAN	A0A251UX82	Putative hyaluronan/mRNA-binding protein, Stm1	Helianthus annuus (Common sunflower)	+	6	6	3	27.5	27.5	17	38.984	0	61.071	1212900000	37	3.91381	0.00108619	27.7828	27.4346	27.7889	27.7336	27.6655	27.6803	26.7729	26.7345	26.6105
tr|A0A251UXE7|A0A251UXE7_HELAN;tr|A0A251UXC2|A0A251UXC2_HELAN;tr|A0A251UAT5|A0A251UAT5_HELAN	A0A251UXE7	Coatomer subunit alpha	Helianthus annuus (Common sunflower)	+	23	6	6	24.6	6.2	6.2	136.86	0	42.837	173810000	17	3.21476	0.00312674	24.8516	24.9094	24.9008	24.3569	24.5098	24.5152	24.64	24.7273	24.6121
tr|A0A251UXD9|A0A251UXD9_HELAN;tr|A0A251S478|A0A251S478_HELAN;tr|A0A251VAX6|A0A251VAX6_HELAN	A0A251UXD9	Putative S-adenosyl-L-methionine-dependent methyltransferases superfamily protein	Helianthus annuus (Common sunflower)	+	13	13	7	21.6	21.6	13.2	87.203	0	82.826	543180000	50	4.01283	0.000958131	26.0388	25.9424	25.885	26.6068	26.5509	26.6381	26.8889	26.6209	26.7548
tr|A0A251UXL3|A0A251UXL3_HELAN	A0A251UXL3	Formate dehydrogenase, mitochondrial (FDH) (EC 1.17.1.9) (NAD-dependent formate dehydrogenase)	Helianthus annuus (Common sunflower)	+	13	13	13	56	56	56	42.487	0	129.54	5207400000	162	3.04984	0.00418328	29.697	29.7172	29.6753	29.6282	29.6232	29.6939	29.4216	29.5234	29.4437
tr|A0A251UY42|A0A251UY42_HELAN	A0A251UY42	Putative pfkB-like carbohydrate kinase family protein	Helianthus annuus (Common sunflower)	+	5	4	2	17.9	15.3	7.5	37.224	0	30.269	166670000	14	2.61914	0.00812271	24.2801	24.4981	24.1083	24.5664	24.657	24.9505	25.3282	25.3556	25.0583
tr|A0A251UYI3|A0A251UYI3_HELAN	A0A251UYI3	Peptidylprolyl isomerase (EC 5.2.1.8)	Helianthus annuus (Common sunflower)	+	9	6	6	18.7	13.4	13.4	63.212	0	73.029	430680000	21	5.60035	0.000105514	22.105	21.1003	21.4506	27.1461	27.4616	27.0973	26.7336	26.1338	26.5441
tr|A0A251UYY0|A0A251UYY0_HELAN	A0A251UYY0	Putative zinc finger, CCHC-type, Nucleic acid-binding, OB-fold protein	Helianthus annuus (Common sunflower)	+	2	2	2	19.6	19.6	19.6	19.759	0	48.147	551130000	22	3.17404	0.00335227	26.8293	26.7184	26.6627	26.0175	26.2029	26.1822	26.2928	26.1692	26.0443
tr|A0A251UZ30|A0A251UZ30_HELAN;tr|A0A251UBW8|A0A251UBW8_HELAN	A0A251UZ30	Putative molybdate-anion transporter, Major facilitator superfamily domain protein	Helianthus annuus (Common sunflower)	+	3	3	3	5.9	5.9	5.9	49.997	0	17.555	133620000	13	4.16354	0.000819554	23.749	23.9574	24.1007	24.272	24.3103	24.4901	25.1152	25.1285	25.086
tr|A0A251UZB2|A0A251UZB2_HELAN	A0A251UZB2	Putative heat shock protein 70 family	Helianthus annuus (Common sunflower)	+	28	16	4	59.3	33.5	7.7	71.16	0	323.31	15833000000	282	2.74163	0.00667374	31.0677	31.1177	31.2173	31.2685	31.13	31.204	31.4436	31.4223	31.4694
tr|A0A251UZK3|A0A251UZK3_HELAN	A0A251UZK3	Putative peptidase S24/S26A/S26B/S26C family protein	Helianthus annuus (Common sunflower)	+	3	3	3	19	19	19	23.574	0	21.742	87895000	16	3.15919	0.00344428	24.2386	24.2179	24.2041	23.6119	23.5927	23.2982	22.0233	22.5961	22.871
tr|A0A251UZX2|A0A251UZX2_HELAN	A0A251UZX2	Putative cytochrome b5	Helianthus annuus (Common sunflower)	+	3	3	2	32.8	32.8	19.1	14.587	0	26.516	410570000	20	2.91762	0.00518582	25.1849	25.5876	25.5747	26.1381	26.1464	26.2871	26.2505	26.572	26.6363
tr|A0A251UZZ2|A0A251UZZ2_HELAN	A0A251UZZ2	Putative TMPIT-like protein	Helianthus annuus (Common sunflower)	+	2	2	2	6.3	6.3	6.3	43.381	0	14.288	36083000	7	2.86207	0.00561822	21.8812	22.1435	21.7729	21.6798	21.095	22.1028	23.3335	23.2109	23.361
tr|A0A251V0M2|A0A251V0M2_HELAN	A0A251V0M2	Putative MALE GAMETOPHYTE DEFECTIVE 1	Helianthus annuus (Common sunflower)	+	13	13	5	43.5	43.5	18.4	27.518	0	132.86	3028200000	105	3.16176	0.00343208	28.8797	28.9127	28.973	28.7325	28.8508	28.7652	28.6074	28.6425	28.5718
tr|A0A251V0U1|A0A251V0U1_HELAN	A0A251V0U1	Pyruvate dehydrogenase E1 component subunit alpha (EC 1.2.4.1)	Helianthus annuus (Common sunflower)	+	11	11	3	27.2	27.2	10.9	43.653	0	129.35	1651600000	82	2.8487	0.00570513	28.1096	28.2258	28.3085	27.9138	27.8035	27.7338	27.7936	27.856	27.8439
tr|A0A251V0V3|A0A251V0V3_HELAN	A0A251V0V3	Putative pectin lyase-like superfamily protein	Helianthus annuus (Common sunflower)	+	6	6	6	19.9	19.9	19.9	50.075	0	59.96	328200000	27	3.11304	0.00373339	25.6689	25.5511	25.4418	25.8367	25.9702	25.9163	25.3803	25.4104	25.2545
tr|A0A251V0W4|A0A251V0W4_HELAN;tr|A0A251VPF6|A0A251VPF6_HELAN	A0A251V0W4	Putative dynamin-like protein 6	Helianthus annuus (Common sunflower)	+	12	12	12	17.8	17.8	17.8	98.879	0	105.45	486400000	40	4.63496	0.000412845	25.8913	25.9185	25.748	26.2426	26.2697	26.1767	26.6874	26.7706	26.6295
tr|A0A251V0W7|A0A251V0W7_HELAN	A0A251V0W7	Peptidyl-prolyl cis-trans isomerase (PPIase) (EC 5.2.1.8)	Helianthus annuus (Common sunflower)	+	6	2	2	33.3	12.7	12.7	21.793	0	16.23	174430000	12	2.62226	0.00809068	24.9394	24.8963	24.9215	25.0113	24.9296	24.9566	24.2151	24.566	24.0703
tr|A0A251V117|A0A251V117_HELAN	A0A251V117	Methylenetetrahydrofolate reductase (EC 1.5.1.20)	Helianthus annuus (Common sunflower)	+	11	4	4	25.5	9.9	9.9	67.106	0	30.764	208250000	14	3.4047	0.00228678	24.2945	24.31	24.1995	25.3948	25.3248	25.59	25.8397	25.5775	25.2205
tr|A0A251V187|A0A251V187_HELAN	A0A251V187	Putative glucose/ribitol dehydrogenase	Helianthus annuus (Common sunflower)	+	4	4	3	20.3	20.3	16.1	33.819	0	38.779	609830000	23	2.96642	0.00478103	26.5397	26.7486	26.6882	26.6528	26.5698	26.7924	26.2236	26.1115	26.1896
tr|A0A251V1Z8|A0A251V1Z8_HELAN	A0A251V1Z8	Putative ribosomal protein S13	Helianthus annuus (Common sunflower)	+	6	6	6	45.4	45.4	45.4	17.616	0	212.85	7174300000	107	3.15489	0.00346218	30.3363	30.3335	30.4241	29.9113	29.7005	29.9528	29.778	29.6151	29.8182
tr|A0A251V2I5|A0A251V2I5_HELAN;tr|A0A251V412|A0A251V412_HELAN	A0A251V2I5	Putative FAS1 domain-containing protein	Helianthus annuus (Common sunflower)	+	9	9	9	40.9	40.9	40.9	41.061	0	111.55	1029100000	61	2.78901	0.0062465	27.3768	27.3359	27.327	27.4068	27.3457	27.5874	27.0775	27.0395	27.0267
tr|A0A251V2W6|A0A251V2W6_HELAN;sp|P93171|CALM_HELAN;tr|C1KQ64|C1KQ64_HELPE;tr|C1KQ50|C1KQ50_HELAN;tr|A0A251UN10|A0A251UN10_HELAN;tr|C1KQ54|C1KQ54_HELAN;tr|C1KQ48|C1KQ48_HELAN;tr|A0A251SVH3|A0A251SVH3_HELAN;tr|A0A251VPK7|A0A251VPK7_HELAN	A0A251V2W6	Putative EF-hand domain pair, Serine/threonine-protein phosphatase with EF-hands (Putative Rho GTPase)	Helianthus annuus (Common sunflower)	+	5	5	5	40.9	40.9	40.9	16.848	0	94.639	2181200000	52	4.0108	0.000958116	28.6497	28.5663	28.5461	28.0173	28.0347	28.041	28.4069	28.5455	28.366
tr|A0A251V351|A0A251V351_HELAN	A0A251V351	Putative lysine-ketoglutarate reductase/saccharopine dehydrogenase bifunctional enzyme	Helianthus annuus (Common sunflower)	+	10	10	10	12.9	12.9	12.9	115.62	0	71.871	252560000	41	2.96935	0.0047589	25.5729	25.5107	25.3167	24.8765	24.8009	24.8482	25.4004	25.5101	25.2301
tr|A0A251V381|A0A251V381_HELAN	A0A251V381	Putative dormancyauxin associated	Helianthus annuus (Common sunflower)	+	2	2	2	13.5	13.5	13.5	21.085	0	18.401	128460000	14	3.17972	0.00332461	24.2097	24.136	24.3374	24.9928	24.7217	24.9155	22.7604	21.2428	22.2012
tr|A0A251V397|A0A251V397_HELAN	A0A251V397	60S ribosomal protein L18a	Helianthus annuus (Common sunflower)	+	6	6	1	36.2	36.2	10.2	21.258	0	88.421	1944800000	65	3.58541	0.00178445	28.3943	28.1985	28.2475	27.8225	28.0098	27.9492	28.5981	28.5388	28.5443
tr|A0A251V3F4|A0A251V3F4_HELAN;tr|A0A251T5W6|A0A251T5W6_HELAN;tr|A0A251VQ78|A0A251VQ78_HELAN	A0A251V3F4	Putative peptidase M28 family protein	Helianthus annuus (Common sunflower)	+	7	7	7	16.1	16.1	16.1	77.959	0	47.504	233800000	27	5.51501	0.000118912	25.3804	25.4449	25.4833	24.6821	24.5949	24.5516	25.3895	25.4134	25.322
tr|A0A251V3J4|A0A251V3J4_HELAN	A0A251V3J4	Putative glutamate synthase 1	Helianthus annuus (Common sunflower)	+	13	13	13	14.1	14.1	14.1	176.94	0	105.51	461960000	44	3.67846	0.00154641	26.3063	26.2263	26.2791	25.7601	25.7496	25.8062	26.3163	26.2031	26.4472
tr|A0A251V3R1|A0A251V3R1_HELAN	A0A251V3R1	Putative peptidase S10, serine carboxypeptidase, Alpha/Beta hydrolase fold protein	Helianthus annuus (Common sunflower)	+	1	1	1	5.1	5.1	5.1	54.897	0	12.081	84327000	6	2.89898	0.00531565	23.773	24.7508	24.5524	22.5195	22.6303	22.6038	23.239	22.9734	23.275
tr|A0A251V4A2|A0A251V4A2_HELAN;tr|A0A251V475|A0A251V475_HELAN;tr|A0A251V1F1|A0A251V1F1_HELAN;tr|A0A251V2G4|A0A251V2G4_HELAN;tr|A0A251V1F8|A0A251V1F8_HELAN;tr|A0A251V368|A0A251V368_HELAN;tr|A0A251V574|A0A251V574_HELAN	A0A251V4A2	Putative cytochrome P450	Helianthus annuus (Common sunflower)	+	4	4	3	8.5	8.5	6.7	56.585	0	45.771	214330000	16	4.00898	0.000957661	24.9781	24.9965	24.8513	24.751	24.6729	24.6517	25.2053	25.1851	25.1887
tr|A0A251V4Q5|A0A251V4Q5_HELAN	A0A251V4Q5	Putative epoxide hydrolase	Helianthus annuus (Common sunflower)	+	6	6	5	25.5	25.5	21.7	35.944	0	44.426	322680000	30	3.49503	0.00203744	25.9677	25.9078	26.0098	25.3413	25.5776	25.4362	25.4728	25.3591	25.4401
tr|A0A251V564|A0A251V564_HELAN	A0A251V564	Putative adenine nucleotide alpha hydrolases-like superfamily protein	Helianthus annuus (Common sunflower)	+	9	9	8	63.8	63.8	59.4	17.877	0	118.11	1758600000	62	3.34734	0.00252592	27.9993	28.0428	27.9859	28.3103	28.3322	28.2552	28.0843	28.0723	27.972
tr|A0A251V581|A0A251V581_HELAN;tr|A0A251V683|A0A251V683_HELAN	A0A251V581	Putative cytolysin/lectin	Helianthus annuus (Common sunflower)	+	3	3	3	18.6	18.6	18.6	23.806	0	20.119	999180000	27	3.93681	0.00106632	26.4034	26.7473	26.5032	27.4933	27.5154	27.6928	27.9201	27.7742	27.6209
tr|A0A251V5M3|A0A251V5M3_HELAN	A0A251V5M3	Putative proteasome component (PCI) domain-containing protein	Helianthus annuus (Common sunflower)	+	7	2	2	18.8	5.9	5.9	50.708	0	13.155	72529000	7	2.87243	0.00552885	23.6754	23.5548	23.8379	23.151	23.2367	23.3335	23.0739	23.0413	23.194
tr|A0A251V6Z4|A0A251V6Z4_HELAN	A0A251V6Z4	Putative FASCICLIN-like arabinogalactan 2	Helianthus annuus (Common sunflower)	+	6	6	6	25.7	25.7	25.7	47.488	0	74.453	1274200000	47	4.2736	0.000678498	27.9096	27.8642	28.0137	27.5318	27.6366	27.5498	27.1439	27.0963	26.9216
tr|A0A251V6Z5|A0A251V6Z5_HELAN	A0A251V6Z5	Putative glutamyl/glutaminyl-tRNA synthetase, class Ic	Helianthus annuus (Common sunflower)	+	14	14	14	24.9	24.9	24.9	81.753	0	129.5	519860000	40	3.61138	0.00171448	26.7223	26.7626	26.7008	26.2019	26.1274	25.8781	25.7257	25.4138	25.3014
tr|A0A251V709|A0A251V709_HELAN	A0A251V709	Putative calreticulin 1b	Helianthus annuus (Common sunflower)	+	11	11	2	34.9	34.9	6	47.497	0	114.74	4304300000	85	2.83205	0.00587179	29.4117	29.431	29.4596	29.3292	29.4619	29.355	29.1754	29.1948	29.2191
tr|A0A251V779|A0A251V779_HELAN	A0A251V779	Ubiquitin carboxyl-terminal hydrolase (EC 3.4.19.12)	Helianthus annuus (Common sunflower)	+	13	13	9	25.6	25.6	19.9	88.256	0	104.15	808850000	60	3.59248	0.00176137	27.057	27.0917	26.9785	27.0508	27.0634	27.0215	26.7802	26.7029	26.7763
tr|A0A251V7E7|A0A251V7E7_HELAN	A0A251V7E7	Putative flavodoxin-like quinone reductase 1	Helianthus annuus (Common sunflower)	+	6	6	4	35	35	20.7	21.767	0	130.61	9094700000	116	3.73821	0.00140688	30.1391	30.2256	30.067	30.5163	30.4748	30.5662	30.6473	30.5533	30.5935
tr|A0A251V7G1|A0A251V7G1_HELAN;tr|A0A251VIB3|A0A251VIB3_HELAN;tr|A0A251TX17|A0A251TX17_HELAN	A0A251V7G1	Aconitate hydratase (Aconitase) (EC 4.2.1.3)	Helianthus annuus (Common sunflower)	+	24	13	7	34.9	21.9	14.2	108.34	0	213.76	2620800000	109	4.07923	0.000889075	28.8191	28.9013	28.8352	28.3438	28.4253	28.2739	28.6907	28.6684	28.7446
tr|A0A251V7K5|A0A251V7K5_HELAN;tr|A0A251SCW3|A0A251SCW3_HELAN	A0A251V7K5	Putative alpha/beta-Hydrolases superfamily protein	Helianthus annuus (Common sunflower)	+	8	8	8	39.6	39.6	39.6	29.579	0	89.383	2339600000	88	2.64139	0.00784323	28.3312	28.3359	28.3905	28.7016	28.7318	28.7626	28.5466	28.4564	28.2955
tr|A0A251V7U8|A0A251V7U8_HELAN;tr|A0A251VGD3|A0A251VGD3_HELAN	A0A251V7U8	Putative isoflavone reductase	Helianthus annuus (Common sunflower)	+	16	16	12	62.7	62.7	52.1	36.681	0	186.94	6667700000	146	2.77432	0.00639129	29.9063	29.8319	29.6622	30.1933	30.3503	30.2457	29.976	29.9787	29.9544
tr|A0A251V7Z7|A0A251V7Z7_HELAN;tr|A0A251TTT1|A0A251TTT1_HELAN	A0A251V7Z7	Putative HEAT SHOCK PROTEIN 89.1	Helianthus annuus (Common sunflower)	+	13	12	7	24.5	23	15.5	91.386	0	150.85	978260000	66	2.85632	0.00563828	27.1255	27.1281	27.0349	27.3572	27.3608	27.3805	27.2131	27.3378	27.3098
tr|A0A251V818|A0A251V818_HELAN;tr|A0A251RSJ0|A0A251RSJ0_HELAN	A0A251V818	Putative phosphoenolpyruvate carboxylase 1	Helianthus annuus (Common sunflower)	+	30	30	7	41.6	41.6	12.5	110.38	0	323.31	5308900000	231	3.42395	0.00224339	29.8331	29.7122	29.7921	29.4793	29.5188	29.5313	29.7513	29.7493	29.7155
tr|A0A251V8M5|A0A251V8M5_HELAN	A0A251V8M5	Putative kynurenine formamidase	Helianthus annuus (Common sunflower)	+	5	4	4	36.4	33.6	33.6	28.672	0	46.792	157600000	21	2.64447	0.00780043	24.4901	24.6694	24.4441	24.6097	24.4045	24.562	24.9505	24.9591	24.9246
tr|A0A251V8M6|A0A251V8M6_HELAN;tr|A0A251UYL9|A0A251UYL9_HELAN;tr|A0A251TUB4|A0A251TUB4_HELAN;tr|A0A251VTF8|A0A251VTF8_HELAN	A0A251V8M6	Putative dynamin-related protein 3A	Helianthus annuus (Common sunflower)	+	11	11	8	19.8	19.8	15.4	92.708	0	87.462	327960000	42	3.38423	0.00234532	25.8599	25.6992	25.7219	25.4329	25.3414	25.4608	25.8774	25.8328	25.942
tr|A0A251V8P9|A0A251V8P9_HELAN;tr|A0A251V8P8|A0A251V8P8_HELAN;tr|A5GXP4|A5GXP4_HELAN;tr|A0A251U7W2|A0A251U7W2_HELAN;tr|A0A251UTV2|A0A251UTV2_HELAN	A0A251V8P9	Putative triose phosphate/phosphoenolpyruvate translocator	Helianthus annuus (Common sunflower)	+	2	2	2	6.4	6.4	6.4	42.401	0	14.349	438300000	12	7.26542	1.26757e-05	25.8925	25.8948	25.9261	26.1975	26.2002	26.2068	26.2758	26.283	26.2935
tr|A0A251V8U3|A0A251V8U3_HELAN;tr|A0A251RR19|A0A251RR19_HELAN;tr|A0A251RN38|A0A251RN38_HELAN;tr|A0A251UCY5|A0A251UCY5_HELAN;tr|A0A251U5E3|A0A251U5E3_HELAN;tr|A0A251T375|A0A251T375_HELAN;tr|A0A251S0B3|A0A251S0B3_HELAN;tr|A0A251T1U5|A0A251T1U5_HELAN;tr|A0A251RSN9|A0A251RSN9_HELAN;tr|A0A251VPB6|A0A251VPB6_HELAN;tr|A0A251V018|A0A251V018_HELAN;tr|A0A251TLE9|A0A251TLE9_HELAN;tr|A0A251SRC7|A0A251SRC7_HE…	A0A251V8U3	Putative RAB GTPase	Helianthus annuus (Common sunflower)	+	6	4	3	33.2	23.5	18.9	24.212	0	31.713	326490000	18	2.69715	0.00717967	25.5508	25.517	25.6439	25.6516	25.7108	25.5613	25.9285	25.8751	26.046
tr|A0A251V904|A0A251V904_HELAN;tr|A0A251UA02|A0A251UA02_HELAN;tr|A0A251UZH8|A0A251UZH8_HELAN;tr|A0A251U6Q5|A0A251U6Q5_HELAN;tr|A0A251UHG5|A0A251UHG5_HELAN	A0A251V904	ATP-dependent 6-phosphofructokinase (ATP-PFK) (Phosphofructokinase) (EC 2.7.1.11) (Phosphohexokinase)	Helianthus annuus (Common sunflower)	+	12	12	11	33.7	33.7	31.9	53.906	0	167.68	2424200000	90	2.73995	0.00667617	28.5773	28.5311	28.5322	28.451	28.4423	28.3564	28.6525	28.597	28.6038
tr|A0A251V929|A0A251V929_HELAN;tr|A0A251SZW8|A0A251SZW8_HELAN;tr|A0A251VDD8|A0A251VDD8_HELAN	A0A251V929	ADP,ATP carrier protein	Helianthus annuus (Common sunflower)	+	5	5	5	8.3	8.3	8.3	67.554	0	87.513	210410000	21	2.92025	0.00518625	25.2047	25.3376	25.3776	24.7035	24.735	24.8212	25.0737	24.8371	25.0273
tr|A0A251VA19|A0A251VA19_HELAN	A0A251VA19	Glutathione peroxidase	Helianthus annuus (Common sunflower)	+	5	2	2	17	7.7	7.7	26.275	0	12.612	565310000	8	3.0891	0.00391792	26.3417	26.3876	26.4471	26.6405	26.5455	26.6189	26.2648	26.2208	26.3342
tr|A0A251VA77|A0A251VA77_HELAN;tr|A0A251SUY5|A0A251SUY5_HELAN;tr|O04223|O04223_HELAN;tr|A0A251SWE6|A0A251SWE6_HELAN;tr|A0A251UM84|A0A251UM84_HELAN	A0A251VA77	Putative heat shock protein 70 family	Helianthus annuus (Common sunflower)	+	25	24	9	41	38.4	15.1	140.01	0	323.31	14454000000	337	4.92231	0.000279307	30.8296	30.7904	30.8809	31.3903	31.4001	31.3222	31.1072	31.0452	31.1035
tr|A0A251VAF9|A0A251VAF9_HELAN;tr|A0A251V9H8|A0A251V9H8_HELAN	A0A251VAF9	Putative tyrosyl-tRNA synthetase, class Ib	Helianthus annuus (Common sunflower)	+	6	6	3	22.5	22.5	11.4	43.323	0	42.597	204560000	18	3.26269	0.00287717	24.9961	24.7957	24.8007	25.3198	25.3126	25.2945	24.9167	24.834	24.9414
tr|A0A251VAG0|A0A251VAG0_HELAN;tr|A0A251SUP5|A0A251SUP5_HELAN;tr|A0A251VBG9|A0A251VBG9_HELAN;tr|A0A251T8R8|A0A251T8R8_HELAN	A0A251VAG0	Putative S-adenosyl-L-methionine-dependent methyltransferases superfamily protein	Helianthus annuus (Common sunflower)	+	6	6	3	13.4	13.4	6.5	69.006	0	48.595	280550000	31	2.96138	0.00481655	25.2627	25.2138	25.1192	25.5346	25.3795	25.3313	26.1878	25.7921	25.9599
tr|A0A251VAH6|A0A251VAH6_HELAN;tr|A0A251VB49|A0A251VB49_HELAN;tr|A0A251SQD5|A0A251SQD5_HELAN;tr|A0A251SPT8|A0A251SPT8_HELAN;tr|A0A251ST80|A0A251ST80_HELAN;tr|A0A251VBC2|A0A251VBC2_HELAN	A0A251VAH6	Putative glucose/ribitol dehydrogenase	Helianthus annuus (Common sunflower)	+	11	10	6	36.6	34	13.5	57.624	0	203.78	11759000000	156	5.37914	0.000139364	30.6647	30.6793	30.663	31.0666	31.08	31.1391	30.7766	30.8284	30.7844
tr|A0A251VAI3|A0A251VAI3_HELAN	A0A251VAI3	Putative aconitase/3-isopropylmalate dehydratase protein	Helianthus annuus (Common sunflower)	+	3	3	3	23.8	23.8	23.8	27.832	0	59.847	143430000	16	4.42703	0.000561663	24.1834	24.2554	24.2625	24.4912	24.3739	24.3536	24.9127	25.0184	24.8634
tr|A0A251VAJ8|A0A251VAJ8_HELAN	A0A251VAJ8	Putative vacuolar H+-ATPase subunit E isoform 3	Helianthus annuus (Common sunflower)	+	9	9	3	40.3	40.3	14.6	26.484	0	122.96	1341100000	44	2.91076	0.0052363	27.4771	27.399	27.4803	27.4325	27.5131	27.6564	28.0052	27.9832	28.2864
tr|A0A251VAN6|A0A251VAN6_HELAN;tr|A0A251V667|A0A251V667_HELAN	A0A251VAN6	Putative aldehyde dehydrogenase 11A3	Helianthus annuus (Common sunflower)	+	8	8	8	23.1	23.1	23.1	53.318	0	93.261	709580000	56	2.87751	0.00547521	26.8728	26.8224	26.8854	26.5084	26.4259	26.5643	26.6663	26.7667	26.8293
tr|A0A251VAT1|A0A251VAT1_HELAN	A0A251VAT1	Putative hsp70-Hsp90 organizing protein	Helianthus annuus (Common sunflower)	+	21	21	15	46.3	46.3	36.1	66.411	0	307.12	2750800000	116	3.8194	0.00123484	28.6118	28.6658	28.6447	28.8888	28.8521	28.8694	28.8238	28.9088	28.8837
tr|W6E675|W6E675_HELTU;tr|A0A251VAV8|A0A251VAV8_HELAN	W6E675	Ornithine aminotransferase (EC 2.6.1.13)	Helianthus tuberosus (Jerusalem artichoke) (Helianthus tomentosus)	+	14	14	14	42	42	42	51.468	0	227.84	3555600000	121	7.48513	1.37573e-05	29.5467	29.4627	29.4735	28.1107	28.202	28.1383	28.917	28.935	28.9194
tr|A0A251VAW4|A0A251VAW4_HELAN	A0A251VAW4	Putative oxygen-dependent coproporphyrinogen-III oxidase protein	Helianthus annuus (Common sunflower)	+	2	2	2	5.8	5.8	5.8	44.702	0	21.303	99947000	8	3.66616	0.00156884	23.7062	23.7717	23.7059	24.1134	23.9795	23.9402	24.2216	24.3531	24.3756
tr|A0A251VAZ4|A0A251VAZ4_HELAN	A0A251VAZ4	Putative arginine-tRNA ligase	Helianthus annuus (Common sunflower)	+	10	10	5	18	18	9.9	78.961	0	75.297	855840000	48	3.77982	0.00132697	27.1284	27.1374	27.1943	26.9916	26.9875	27.055	26.8815	26.8901	26.911
tr|A0A251VB34|A0A251VB34_HELAN;tr|A0A251SV78|A0A251SV78_HELAN;tr|A0A251VJ31|A0A251VJ31_HELAN	A0A251VB34	Putative nucleotide-rhamnose synthase/epimerase-reductase	Helianthus annuus (Common sunflower)	+	9	7	7	39.9	33.9	33.9	33.602	0	61.382	375560000	41	3.8764	0.00114981	25.884	25.9702	25.8493	25.5117	25.5057	25.5243	26.0322	26.1122	25.9382
tr|A0A251VB44|A0A251VB44_HELAN	A0A251VB44	Putative monodehydroascorbate reductase 6	Helianthus annuus (Common sunflower)	+	10	10	10	26.9	26.9	26.9	53.049	0	99.895	788080000	63	3.56999	0.00181922	26.8294	26.8148	26.7511	26.9888	27.0171	27.0144	27.0206	27.1112	27.0597
tr|A0A251VB59|A0A251VB59_HELAN	A0A251VB59	Putative translationally-controlled tumor protein	Helianthus annuus (Common sunflower)	+	6	6	3	60.1	60.1	28	18.902	0	132.68	6284200000	112	2.57743	0.0088	30.0828	29.8751	29.9803	29.7963	29.702	29.7569	29.5432	29.6482	29.6442
tr|A0A251VBM0|A0A251VBM0_HELAN	A0A251VBM0	Putative small heat shock protein	Helianthus annuus (Common sunflower)	+	6	6	6	36.7	36.7	36.7	24.725	0	40.721	321920000	19	2.97829	0.00469158	22.9109	24.3803	22.3241	26.5289	26.6984	26.7016	25.9554	26.2345	26.0281
tr|A0A251VBM3|A0A251VBM3_HELAN	A0A251VBM3	Putative cupredoxin	Helianthus annuus (Common sunflower)	+	10	10	6	23.5	23.5	14.1	132	0	105.98	1010300000	64	5.02234	0.000234895	27.5349	27.5134	27.5514	26.9016	26.9554	26.9675	27.1249	27.1943	27.2534
tr|A0A251VBN2|A0A251VBN2_HELAN	A0A251VBN2	Putative pectinesterase inhibitor domain-containing protein	Helianthus annuus (Common sunflower)	+	1	1	1	8.2	8.2	8.2	20.611	0	10.596	141740000	14	4.07752	0.000888075	24.1204	24.0968	24.3937	24.231	24.0276	24.2159	25.2587	25.1065	25.1795
tr|A0A251VC78|A0A251VC78_HELAN	A0A251VC78	Phospho-2-dehydro-3-deoxyheptonate aldolase (EC 2.5.1.54)	Helianthus annuus (Common sunflower)	+	8	6	4	18.3	13.9	9.5	58.195	0	38.988	329580000	31	4.58741	0.000438333	25.3812	25.4297	25.4039	25.8293	25.8853	25.867	25.9802	25.9548	26.1196
tr|A0A251VCD4|A0A251VCD4_HELAN	A0A251VCD4	Putative S-adenosyl-L-methionine-dependent methyltransferases superfamily protein	Helianthus annuus (Common sunflower)	+	10	10	2	20.7	20.7	4.1	69.943	0	70.248	356430000	35	3.97287	0.00102169	25.4626	25.4584	25.4929	26.2	26.0223	26.0176	26.0337	25.947	26.0987
tr|A0A251VCR1|A0A251VCR1_HELAN;tr|A0A251SV73|A0A251SV73_HELAN;tr|A0A251SYR3|A0A251SYR3_HELAN	A0A251VCR1	Putative glucose/ribitol dehydrogenase	Helianthus annuus (Common sunflower)	+	6	2	1	26.9	9.8	4.4	34.491	0	17.042	980680000	27	3.56167	0.00184255	27.272	27.0471	27.1562	27.545	27.5636	28.0544	26.3564	26.395	26.3411
tr|A0A251VDM0|A0A251VDM0_HELAN;tr|A0A251TP13|A0A251TP13_HELAN	A0A251VDM0	Putative pleiotropic drug resistance protein 1	Helianthus annuus (Common sunflower)	+	24	24	5	19.5	19.5	3.5	161.05	0	283.33	2740100000	165	3.86807	0.0011625	28.5742	28.5716	28.5361	28.6564	28.612	28.6755	28.8629	28.988	28.985
tr|A0A251VDU1|A0A251VDU1_HELAN;tr|A0A251V194|A0A251V194_HELAN;tr|A0A251UG07|A0A251UG07_HELAN;tr|A0A251UH01|A0A251UH01_HELAN	A0A251VDU1	Malic enzyme	Helianthus annuus (Common sunflower)	+	15	15	15	34.2	34.2	34.2	67.138	0	127.85	1099500000	87	3.88425	0.0011578	27.5699	27.534	27.6016	27.1618	27.1805	27.139	27.3646	27.5097	27.4217
tr|A0A251VE88|A0A251VE88_HELAN	A0A251VE88	Putative alpha/beta-Hydrolases superfamily protein	Helianthus annuus (Common sunflower)	+	4	4	4	16.6	16.6	16.6	35.147	0	31.175	237900000	17	3.44234	0.00220663	24.9347	24.8215	24.544	25.9906	26.0012	25.6917	25.0748	24.9905	24.862
tr|A0A251VFG3|A0A251VFG3_HELAN	A0A251VFG3	Putative heat shock protein 70 family	Helianthus annuus (Common sunflower)	+	29	4	1	58.9	8.1	1.8	71.368	0	71.871	2462100000	33	2.75954	0.0065299	28.2403	27.9542	28.2069	29.0358	30.0766	29.0233	27.2046	27.1265	27.5765
tr|A0A251VFS0|A0A251VFS0_HELAN	A0A251VFS0	6-phosphogluconate dehydrogenase, decarboxylating (EC 1.1.1.44)	Helianthus annuus (Common sunflower)	+	19	16	16	60.2	51.7	51.7	53.175	0	183.27	1871300000	121	2.91313	0.00521842	28.1684	28.2713	28.0537	27.9661	28.0067	27.9374	28.4015	28.3593	28.3384
tr|A0A251VFZ0|A0A251VFZ0_HELAN;tr|A0A251UXK5|A0A251UXK5_HELAN;tr|A0A251VI51|A0A251VI51_HELAN	A0A251VFZ0	Putative cellular retinaldehyde binding/alpha-tocopherol transport	Helianthus annuus (Common sunflower)	+	18	18	15	38.9	38.9	35.4	69.096	0	313.03	4977900000	122	4.13586	0.000858857	29.6958	29.735	29.6913	29.617	29.5404	29.4645	29.2632	29.2584	29.2774
tr|A0A251VG84|A0A251VG84_HELAN	A0A251VG84	Putative MALE GAMETOPHYTE DEFECTIVE 1	Helianthus annuus (Common sunflower)	+	11	3	3	42.3	17.2	17.2	27.448	0	26.136	527110000	17	4.40442	0.000579271	26.6392	26.6637	26.5526	26.2854	26.3939	26.3165	25.9342	25.7307	25.8027
tr|A0A251VGF9|A0A251VGF9_HELAN;tr|A0A251VHF9|A0A251VHF9_HELAN;tr|A0A251S3J7|A0A251S3J7_HELAN	A0A251VGF9	Putative ribosomal protein S5 family protein	Helianthus annuus (Common sunflower)	+	14	14	5	50.2	50.2	19.4	29.844	0	323.31	8019000000	139	4.0284	0.000937596	30.3638	30.4349	30.4777	30.2938	30.2355	30.3552	30.0032	29.98	29.9527
tr|A0A251VGH1|A0A251VGH1_HELAN	A0A251VGH1	Uncharacterized protein	Helianthus annuus (Common sunflower)	+	3	3	3	22.2	22.2	22.2	19.022	0	132.42	357720000	8	4.45405	0.000535435	26.5623	26.0848	26.5524	25.0185	24.9467	24.9695	24.6796	24.7022	24.4868
tr|A0A251VGX4|A0A251VGX4_HELAN	A0A251VGX4	Putative pyridoxal phosphate-dependent transferase	Helianthus annuus (Common sunflower)	+	5	5	1	24	24	8.2	23.427	0	87.464	586010000	52	4.90499	0.000275371	26.2141	26.2145	26.0995	26.7297	26.6939	26.6562	26.817	26.7432	26.7493
tr|A0A251VH89|A0A251VH89_HELAN;sp|O04058|PALY_HELAN	A0A251VH89	Phenylalanine ammonia-lyase (EC 4.3.1.24)	Helianthus annuus (Common sunflower)	+	17	17	5	37.1	37.1	12.9	76.941	0	323.31	4042800000	176	7.22844	1.03516e-05	28.4757	28.5067	28.4919	29.1079	29.1098	29.1392	30.1094	30.2685	30.2673
tr|A0A251VHV1|A0A251VHV1_HELAN;tr|A0A251UYS3|A0A251UYS3_HELAN	A0A251VHV1	Putative regulator of chromosome condensation (RCC1) family protein	Helianthus annuus (Common sunflower)	+	4	4	4	8.7	8.7	8.7	55.604	0	28.031	128040000	16	3.22847	0.00305938	24.144	23.7426	24.0465	24.7451	24.8982	24.8203	24.2446	24.2233	24.2903
tr|A0A251VHV2|A0A251VHV2_HELAN	A0A251VHV2	Uricase (EC 1.7.3.3) (Urate oxidase)	Helianthus annuus (Common sunflower)	+	9	9	9	35.5	35.5	35.5	35.169	0	82.86	457240000	37	2.71879	0.00693695	26.0269	25.7284	25.7957	26.2903	26.4875	26.5283	26.4939	26.4231	26.335
tr|A0A251VHZ2|A0A251VHZ2_HELAN	A0A251VHZ2	Putative heat shock protein 70 (Hsp 70) family protein	Helianthus annuus (Common sunflower)	+	30	30	3	59.2	59.2	4.4	71.166	0	323.31	39614000000	505	5.41685	0.000134162	31.9858	32.024	31.9949	32.8704	32.9188	32.8258	32.5231	32.6285	32.4682
tr|A0A251VI07|A0A251VI07_HELAN;tr|A0A251TYL4|A0A251TYL4_HELAN;tr|A0A251VH95|A0A251VH95_HELAN;tr|A0A251U4B5|A0A251U4B5_HELAN;tr|A0A251SN74|A0A251SN74_HELAN	A0A251VI07	Putative bifunctional aspartokinase/homoserine dehydrogenase, chloroplastic (EC 1.1.1.3)	Helianthus annuus (Common sunflower)	+	14	14	14	23	23	23	98.035	0	175.52	996180000	87	3.27033	0.00284126	27.2628	27.3255	27.307	27.1801	27.1912	27.1768	27.402	27.3647	27.3329
tr|A0A251VI87|A0A251VI87_HELAN;tr|A0A251SR24|A0A251SR24_HELAN	A0A251VI87	Putative bifunctional polymyxin resistance protein, ArnA	Helianthus annuus (Common sunflower)	+	11	11	5	38.8	38.8	19.6	43.379	0	103.04	679580000	55	4.4276	0.000564964	26.4517	26.5135	26.398	27.1419	27.0005	27.1597	26.9475	26.9031	26.9518
tr|A0A251VIE1|A0A251VIE1_HELAN	A0A251VIE1	Putative alpha-1,4-glucan-protein synthase [UDP-forming] 2	Helianthus annuus (Common sunflower)	+	16	4	2	55.1	16.9	10.5	40.355	0	46.704	425750000	30	2.64517	0.00781347	25.8344	25.9545	25.9037	26.0459	25.911	26.1471	26.2834	26.291	26.3907
tr|A0A251VIS4|A0A251VIS4_HELAN	A0A251VIS4	Beta-galactosidase (EC 3.2.1.23)	Helianthus annuus (Common sunflower)	+	6	6	6	13.8	13.8	13.8	92.177	0	39.977	182110000	18	3.4408	0.00220171	24.6625	24.8229	24.737	24.2747	24.5393	24.6681	25.4902	25.4815	25.3307
tr|A0A251VIW3|A0A251VIW3_HELAN	A0A251VIW3	Putative selenium-binding protein 1	Helianthus annuus (Common sunflower)	+	11	5	5	37.7	22.1	22.1	53.506	0	40.004	483940000	27	3.01986	0.00438442	26.0541	26.2808	26.306	25.3449	25.4748	25.151	25.4839	25.1783	25.5147
tr|A0A251VJ46|A0A251VJ46_HELAN;tr|A0A251SRZ8|A0A251SRZ8_HELAN	A0A251VJ46	S-adenosylmethionine synthase (EC 2.5.1.6)	Helianthus annuus (Common sunflower)	+	12	4	4	41.8	14.9	14.9	49.893	0	58.897	872420000	42	5.76517	8.02143e-05	26.4588	26.3398	26.261	27.5935	27.4927	27.5385	27.3652	27.4464	27.4734
tr|A0A251VJ51|A0A251VJ51_HELAN;tr|A0A251U1V0|A0A251U1V0_HELAN	A0A251VJ51	26S proteasome non-ATPase regulatory subunit 1 homolog	Helianthus annuus (Common sunflower)	+	17	17	4	23.2	23.2	5.8	108.38	0	224.75	1610500000	101	3.85439	0.0011852	27.7165	27.7017	27.6322	28.093	28.0261	28.1506	28.0703	28.1983	28.1725
tr|A0A251VJ55|A0A251VJ55_HELAN	A0A251VJ55	Putative immunoglobulin E-set superfamily protein	Helianthus annuus (Common sunflower)	+	2	2	2	14	14	14	16.943	0	28.539	297790000	9	3.3905	0.00232428	26.1953	26.3016	26.3638	25.5074	24.0653	25.4959	22.1709	22.3178	20.9224
tr|Q6W6X6|Q6W6X6_HELAN;tr|A0A251VJB1|A0A251VJB1_HELAN	Q6W6X6	Acetoacetyl CoA thiolase (EC 2.3.1.16)	Helianthus annuus (Common sunflower)	+	13	13	12	47.2	47.2	45.2	47.022	0	258.15	2150700000	128	2.6194	0.00813088	28.4722	28.3047	28.4055	28.5382	28.4556	28.4233	28.201	28.0639	28.1045
tr|A0A251VJF5|A0A251VJF5_HELAN;tr|A0A251VJU4|A0A251VJU4_HELAN;tr|A0A251VKH7|A0A251VKH7_HELAN	A0A251VJF5	Putative aldo/keto reductase/potassium channel subunit beta	Helianthus annuus (Common sunflower)	+	8	7	2	28.1	24.9	7.9	37.68	0	54.369	1478900000	34	2.61474	0.00819232	27.6779	27.5395	27.4257	27.9755	27.9356	28.096	27.8831	27.9037	27.8102
tr|A0A251VJV6|A0A251VJV6_HELAN	A0A251VJV6	Protein transport protein Sec61 subunit beta	Helianthus annuus (Common sunflower)	+	2	2	2	30.6	30.6	30.6	10.237	0	33.019	376530000	12	3.83927	0.00121736	25.9657	25.99	25.951	21.1539	21.0087	22.6166	22.0966	22.7511	22.2827
tr|A0A251VJV9|A0A251VJV9_HELAN	A0A251VJV9	Putative CRAL-TRIO lipid binding domain, GOLD domain-containing protein	Helianthus annuus (Common sunflower)	+	4	3	3	10.9	9.4	9.4	54.917	0	19.131	135530000	12	4.69202	0.000368259	23.9465	24.2005	24.11	25.1155	25.1721	24.9236	23.6091	23.5115	23.736
tr|A0A251VKQ9|A0A251VKQ9_HELAN	A0A251VKQ9	Putative S-crystallin, Transcriptional regulator Ure2	Helianthus annuus (Common sunflower)	+	10	10	3	27.1	27.1	5	79.696	0	233.49	4438700000	71	4.61386	0.000426182	29.2126	29.0558	29.1182	29.4679	29.4097	29.3749	29.9352	29.8076	29.91
tr|A0A251VKR1|A0A251VKR1_HELAN	A0A251VKR1	Putative NAD(P)H dehydrogenase B2	Helianthus annuus (Common sunflower)	+	2	2	1	3.8	3.8	2.2	62.082	0	15.308	227810000	12	4.86766	0.000285087	25.067	25.0431	25.0615	24.8738	24.7611	24.8406	25.6472	25.5636	25.4805
tr|A0A251VL14|A0A251VL14_HELAN	A0A251VL14	Putative chaperone DnaJ	Helianthus annuus (Common sunflower)	+	3	3	2	11.6	11.6	8.7	38.719	0	19.125	57541000	6	3.45315	0.00216497	21.2039	22.0201	21.838	23.8351	24.1384	23.7856	21.8228	22.3737	21.7558
tr|A0A251VLG1|A0A251VLG1_HELAN;tr|Q8GST1|Q8GST1_HELAN	A0A251VLG1	Putative cytochrome P450	Helianthus annuus (Common sunflower)	+	8	8	8	17.2	17.2	17.2	57.824	0	53.256	396340000	29	3.47293	0.00209307	25.9036	25.7676	25.6486	25.6815	25.7731	25.6036	26.5787	26.4097	26.3407
tr|A0A251VLP1|A0A251VLP1_HELAN;tr|A0A251STP6|A0A251STP6_HELAN	A0A251VLP1	Putative uridine 5'-monophosphate synthase (EC 4.1.1.23)	Helianthus annuus (Common sunflower)	+	16	16	16	57.2	57.2	57.2	51.346	0	169.14	2163900000	108	4.40125	0.000579451	28.3588	28.342	28.2878	28.562	28.5361	28.5877	28.2594	28.2785	28.298
tr|A0A251VM08|A0A251VM08_HELAN;tr|A0A251SNI1|A0A251SNI1_HELAN;tr|A0A251TKM3|A0A251TKM3_HELAN	A0A251VM08	Putative tubulin binding cofactor C domain-containing protein	Helianthus annuus (Common sunflower)	+	9	9	9	31.6	31.6	31.6	62.585	0	69.647	311010000	39	3.6667	0.00157232	25.7891	25.7644	25.7636	25.324	25.4003	25.4747	25.6766	25.6229	25.6844
tr|A0A251VM51|A0A251VM51_HELAN	A0A251VM51	Putative K-like domain protein	Helianthus annuus (Common sunflower)	+	3	3	3	10.6	10.6	10.6	48.942	0	18.277	143070000	14	2.52596	0.00972273	24.4727	24.7482	24.5478	24.5945	24.4933	24.6814	23.8966	23.9298	24.1994
tr|A0A251VMG9|A0A251VMG9_HELAN;tr|A0A251VMT0|A0A251VMT0_HELAN	A0A251VMG9	Putative glycosyl hydrolase family protein	Helianthus annuus (Common sunflower)	+	11	11	11	19.3	19.3	19.3	73.703	0	94.912	518410000	48	3.76223	0.00135099	26.443	26.3667	26.4366	26.3362	26.3212	26.3919	26.0204	26.1109	26.1022
tr|A0A251VMJ9|A0A251VMJ9_HELAN	A0A251VMJ9	Putative PDI-like 1-4	Helianthus annuus (Common sunflower)	+	9	8	8	20.2	18.9	18.9	63.862	0	58.912	580080000	38	3.52071	0.00195001	26.6967	26.7238	26.6309	26.3159	26.1874	26.2172	26.552	26.5769	26.4554
tr|A0A251VMQ8|A0A251VMQ8_HELAN	A0A251VMQ8	Putative alpha/beta hydrolase domain-containing protein 13	Helianthus annuus (Common sunflower)	+	4	4	2	16	16	8.2	38.057	0	27.295	73641000	12	2.99956	0.00454453	23.5164	23.9458	23.9941	21.199	22.434	21.3338	23.9088	23.8613	23.8127
tr|A0A251VMR6|A0A251VMR6_HELAN	A0A251VMR6	Putative rmlC-like cupins superfamily protein	Helianthus annuus (Common sunflower)	+	12	12	12	44.7	44.7	44.7	38.508	0	323.31	14553000000	178	3.62183	0.00170208	30.9352	30.9758	31.0411	31.236	31.313	31.2254	30.9753	30.9578	30.9762
tr|A0A251VNF4|A0A251VNF4_HELAN	A0A251VNF4	Putative ribosomal protein L14b/L23e	Helianthus annuus (Common sunflower)	+	6	6	6	48.6	48.6	48.6	15.015	0	43.313	1626500000	26	3.15807	0.00344504	28.129	28.2153	28.3026	28.0569	28.1253	28.0004	27.3196	26.8986	27.4087
tr|A0A251VP06|A0A251VP06_HELAN	A0A251VP06	Putative ras-related small GTP-binding family protein	Helianthus annuus (Common sunflower)	+	5	2	2	30.3	13.9	13.9	23.132	0	14.831	47523000	12	3.00606	0.00449646	23.1358	23.1009	22.9089	22.7159	22.9016	23.1186	22.166	21.7307	21.5752
tr|A0A251VP16|A0A251VP16_HELAN;sp|Q96559|NDK_HELAN	A0A251VP16	Nucleoside diphosphate kinase (EC 2.7.4.6)	Helianthus annuus (Common sunflower)	+	7	7	4	56.8	56.8	34.5	16.16	0	323.31	16530000000	144	2.82639	0.00589299	31.1617	31.1651	31.3529	30.8634	31.0106	30.9411	31.3798	31.3297	31.392
tr|A0A251VP85|A0A251VP85_HELAN;tr|A0A251TGS4|A0A251TGS4_HELAN;tr|A0A251TGR4|A0A251TGR4_HELAN;tr|A0A251VN36|A0A251VN36_HELAN;tr|A0A251TGS3|A0A251TGS3_HELAN	A0A251VP85	Peroxidase (EC 1.11.1.7)	Helianthus annuus (Common sunflower)	+	9	9	8	32.6	32.6	30.4	34.6	0	152.61	3798200000	94	2.91344	0.00522527	29.0623	29.1652	29.03	29.2205	29.3398	29.2453	29.4149	29.3874	29.4472
tr|A0A251VPX1|A0A251VPX1_HELAN	A0A251VPX1	Uncharacterized protein	Helianthus annuus (Common sunflower)	+	5	5	5	19.1	19.1	19.1	39.506	0	48.279	208590000	19	4.92506	0.000283848	25.4568	25.5475	25.4926	24.4394	24.2995	24.2536	24.8157	24.61	24.8007
tr|A0A251VQB3|A0A251VQB3_HELAN;tr|A0A251UIK9|A0A251UIK9_HELAN	A0A251VQB3	Malic enzyme	Helianthus annuus (Common sunflower)	+	14	14	14	38	38	38	68.634	0	144.82	715340000	94	4.39467	0.000576289	26.9744	26.9996	27.0039	26.4573	26.5392	26.4101	26.8341	26.8086	26.9187
tr|A0A251VQG7|A0A251VQG7_HELAN	A0A251VQG7	Putative toprim domain-containing protein	Helianthus annuus (Common sunflower)	+	1	1	1	2.2	2.2	2.2	78.189	0.00075472	7.2359	122260000	6	4.34115	0.000618232	24.3994	24.3309	24.4618	21.0431	21.6675	22.1985	24.9244	24.8288	24.9079
tr|A0A251VQI1|A0A251VQI1_HELAN	A0A251VQI1	Cyanate hydratase (Cyanase) (EC 4.2.1.104) (Cyanate hydrolase) (Cyanate lyase)	Helianthus annuus (Common sunflower)	+	4	4	3	33.5	33.5	25.7	18.685	0	30.078	267640000	26	2.8139	0.00599725	25.5874	25.7562	25.7677	24.8555	24.6001	24.822	25.0301	25.3546	25.5022
tr|A0A251VQK0|A0A251VQK0_HELAN;tr|A0A251TDZ0|A0A251TDZ0_HELAN	A0A251VQK0	Putative PAZ domain-containing protein	Helianthus annuus (Common sunflower)	+	12	11	10	17.5	15.7	14.4	107.88	0	103.45	529980000	54	3.61362	0.00171709	26.4928	26.4345	26.544	26.3227	26.2851	26.3138	26.1408	25.9887	26.0599
tr|A0A251VR10|A0A251VR10_HELAN	A0A251VR10	Putative ribosomal protein S17e	Helianthus annuus (Common sunflower)	+	6	2	2	46.1	25.7	25.7	17.122	0	16.377	186970000	8	2.65303	0.00776253	25.0917	25.0372	24.7567	24.4485	24.2912	24.3818	24.6609	24.7015	24.6898
tr|A0A251VR94|A0A251VR94_HELAN;tr|A0A251TFX3|A0A251TFX3_HELAN	A0A251VR94	Putative dimeric alpha-beta barrel	Helianthus annuus (Common sunflower)	+	3	3	3	29.2	29.2	29.2	11.929	0	23.704	268510000	18	3.07954	0.0039868	25.699	25.5312	25.5539	25.3011	25.5113	25.306	25.0294	24.9983	25.0838
tr|A0A251VRB2|A0A251VRB2_HELAN	A0A251VRB2	Putative eukaryotic translation initiation factor 2 subunit 3	Helianthus annuus (Common sunflower)	+	7	1	1	26.9	8.3	8.3	50.026	0.0011001	6.922	99969000	11	2.86076	0.00562428	24.1321	24.0724	24.3669	23.5523	23.41	23.581	24.1518	24.1299	24.4352
tr|A0A251VRQ7|A0A251VRQ7_HELAN	A0A251VRQ7	Adenosylhomocysteinase (EC 3.3.1.1)	Helianthus annuus (Common sunflower)	+	25	25	6	60.8	60.8	21.2	53.116	0	323.31	46183000000	618	2.66846	0.0075418	32.7658	32.7638	32.7721	32.6837	32.7684	32.733	32.63	32.6505	32.6133
tr|A0A251VRT8|A0A251VRT8_HELAN;tr|A0A251VPD3|A0A251VPD3_HELAN	A0A251VRT8	Dihydroorotate dehydrogenase (quinone), mitochondrial (DHOdehase) (EC 1.3.5.2)	Helianthus annuus (Common sunflower)	+	3	3	3	11.3	11.3	11.3	49.048	0	20.421	148510000	10	3.39895	0.00230452	24.7883	24.6179	24.7554	24.3675	24.3097	24.374	24.276	24.334	24.2031
tr|A0A251VRZ2|A0A251VRZ2_HELAN;tr|A0A251TDF8|A0A251TDF8_HELAN;tr|A0A251TY36|A0A251TY36_HELAN	A0A251VRZ2	Putative fructokinase-2	Helianthus annuus (Common sunflower)	+	11	11	11	45.6	45.6	45.6	35.245	0	165.66	746100000	59	4.53286	0.000477735	26.4304	26.4871	26.5785	26.8797	27.0602	26.937	27.3821	27.3452	27.2798
tr|A0A251VS06|A0A251VS06_HELAN;tr|A0A251RV70|A0A251RV70_HELAN;tr|A0A251S8A8|A0A251S8A8_HELAN	A0A251VS06	Biotin carboxylase (EC 6.3.4.14) (EC 6.4.1.2)	Helianthus annuus (Common sunflower)	+	14	14	14	37.4	37.4	37.4	57.42	0	165.41	1767500000	97	2.96613	0.00477419	27.9187	28.0215	28.013	28.0841	28.0502	28.1334	28.2164	28.2731	28.2399
tr|A0A251VS34|A0A251VS34_HELAN	A0A251VS34	Putative histone deacetylase HDT1	Helianthus annuus (Common sunflower)	+	3	3	3	10.8	10.8	10.8	32.472	0	25.913	115000000	8	3.30102	0.00270187	22.6032	22.3455	23.0723	25.0299	24.8567	25.7047	24.4898	25.1374	24.5452
tr|A0A251VS40|A0A251VS40_HELAN;tr|A0A251SSB4|A0A251SSB4_HELAN;tr|A0A251RPQ1|A0A251RPQ1_HELAN	A0A251VS40	Fructose-bisphosphate aldolase (EC 4.1.2.13)	Helianthus annuus (Common sunflower)	+	18	18	10	66.5	66.5	37.7	38.406	0	323.31	37718000000	336	2.58923	0.00860512	32.3236	32.4353	32.2646	32.5742	32.6297	32.7083	32.5841	32.6286	32.6003
tr|A0A251VS60|A0A251VS60_HELAN;tr|A0A251TUD1|A0A251TUD1_HELAN;tr|A0A251TQQ7|A0A251TQQ7_HELAN	A0A251VS60	Putative RNA helicase, ATP-dependent DEAH box, HrpB-type	Helianthus annuus (Common sunflower)	+	11	11	3	23.8	23.8	7.5	67.225	0	91.343	637680000	63	3.84524	0.00120557	26.5995	26.4865	26.6067	26.475	26.4809	26.5326	26.8307	26.8724	26.8623
tr|A0A251VSE2|A0A251VSE2_HELAN	A0A251VSE2	Putative ribosomal protein L6 family	Helianthus annuus (Common sunflower)	+	11	11	1	63.1	63.1	11.3	22.108	0	323.31	5170600000	135	4.05148	0.000919731	29.6987	29.6633	29.7689	29.5086	29.538	29.5295	29.2965	29.1481	29.2037
tr|A0A251VSG2|A0A251VSG2_HELAN	A0A251VSG2	Pyruvate kinase (EC 2.7.1.40)	Helianthus annuus (Common sunflower)	+	21	21	7	55.6	55.6	15.9	57.363	0	323.31	6312900000	244	2.75888	0.00650501	29.9449	29.8644	29.9177	29.7739	29.7126	29.7446	29.8574	29.8951	29.859
tr|A0A251VSU1|A0A251VSU1_HELAN	A0A251VSU1	Putative sucrose-phosphatase 1	Helianthus annuus (Common sunflower)	+	4	4	2	12	12	7.3	48.303	0	31.858	136280000	14	2.89248	0.00535286	24.7384	24.7462	24.7667	24.1891	24.2169	24.1407	24.0199	24.2182	24.3975
tr|A0A251VT73|A0A251VT73_HELAN	A0A251VT73	Isocitrate dehydrogenase [NAD] subunit, mitochondrial	Helianthus annuus (Common sunflower)	+	10	10	4	38.1	38.1	19.3	40.304	0	226.17	2852200000	105	3.96089	0.00102681	28.8808	28.9047	28.9091	28.4977	28.606	28.5941	28.9134	28.8493	28.8496
tr|A6XIG5|A6XIG5_HELAN	A6XIG5	Superoxide dismutase (EC 1.15.1.1)	Helianthus annuus (Common sunflower)	+	6	6	2	40.8	40.8	20.2	25.379	0	71.262	6101400000	75	2.51712	0.00987668	29.7625	29.8355	29.7057	30.2368	30.1236	30.0418	29.7962	29.9046	29.9139
tr|B2KNE6|B2KNE6_HELAN	B2KNE6	Phospholipase D (EC 3.1.4.4)	Helianthus annuus (Common sunflower)	+	24	24	2	42.5	42.5	3.1	91.915	0	323.31	5792500000	188	4.26197	0.000692716	29.9986	29.892	29.9799	29.486	29.3616	29.4291	29.607	29.5248	29.5838
tr|G3LUV1|G3LUV1_HELAN;tr|A0A251SP43|A0A251SP43_HELAN;tr|A0A251VRT3|A0A251VRT3_HELAN	G3LUV1	S-adenosylmethionine synthase (EC 2.5.1.6)	Helianthus annuus (Common sunflower)	+	15	3	1	58.2	10.3	3.6	42.64	0	176.22	1995500000	59	3.19972	0.0032134	28.0393	27.9975	28.1695	28.4886	28.4972	28.3822	28.4241	28.4473	28.5127
tr|K9JSA8|K9JSA8_HELAN;tr|A0A251V343|A0A251V343_HELAN	K9JSA8	Long-chain acyl-CoA synthetase 2	Helianthus annuus (Common sunflower)	+	15	15	15	31.8	31.8	31.8	77.571	0	129.72	915090000	50	2.85868	0.00561856	27.0393	27.0075	27.0438	27.1966	27.284	27.3673	27.2883	27.2792	27.2643
tr|O65815|O65815_HELTU;tr|Q7FPQ4|Q7FPQ4_HELTU;tr|A0A251VEA9|A0A251VEA9_HELAN;tr|A0A251VG65|A0A251VG65_HELAN	O65815	Cytochrome P450	Helianthus tuberosus (Jerusalem artichoke) (Helianthus tomentosus)	+	4	4	4	9.9	9.9	9.9	57.097	0	29.399	121370000	19	3.61064	0.00171168	24.5046	24.2787	24.2004	23.8661	23.7601	23.6617	24.8206	24.7566	24.6089
tr|O81985|O81985_HELTU	O81985	1,2-beta-fructan 1F-fructosyltransferase (EC 2.4.1.100)	Helianthus tuberosus (Jerusalem artichoke) (Helianthus tomentosus)	+	14	14	5	27.6	27.6	13.2	69.257	0	323.31	13849000000	239	5.25061	0.000163941	31.2402	31.1752	31.2695	30.655	30.7327	30.675	31.1171	31.0927	31.1351
tr|O81986|O81986_HELTU	O81986	Sucrose 1F-fructosyltransferase (EC 2.4.1.99)	Helianthus tuberosus (Jerusalem artichoke) (Helianthus tomentosus)	+	12	12	4	27	27	12.5	70.937	0	129.55	1517400000	62	7.81652	8.01774e-06	28.8421	28.6323	28.7779	23.379	23.2003	22.9591	27.0082	27.0068	27.128
tr|Q8S3V5|Q8S3V5_HELTU	Q8S3V5	Tuber agglutinin	Helianthus tuberosus (Jerusalem artichoke) (Helianthus tomentosus)	+	8	3	3	54.4	21.8	21.8	15.395	0	146.94	3348400000	24	6.81224	2.15923e-05	29.9015	29.5804	29.9995	22.287	21.9915	22.871	28.4407	28.402	28.5465
tr|Q9M503|Q9M503_HELAN	Q9M503	Catalase (EC 1.11.1.6)	Helianthus annuus (Common sunflower)	+	21	21	6	63.2	63.2	17.5	56.968	0	323.31	25673000000	384	5.2694	0.000161486	32.0727	32.0975	32.12	31.5922	31.5092	31.5565	32.152	32.105	32.2254
tr|Q9ZQY5|Q9ZQY5_HELTU;tr|Q8S379|Q8S379_HELTU	Q9ZQY5	Lectin 1	Helianthus tuberosus (Jerusalem artichoke) (Helianthus tomentosus)	+	10	6	4	68	47.6	34	15.486	0	323.31	118020000000	311	3.03924	0.00423926	34.2508	34.2605	34.2911	34.0095	33.9325	33.839	34.1522	34.1364	34.2243
tr|U3RF21|U3RF21_HELAN;tr|A0A251UB67|A0A251UB67_HELAN	U3RF21	S-adenosylmethionine synthase (EC 2.5.1.6)	Helianthus annuus (Common sunflower)	+	16	16	3	59.7	59.7	9.2	42.637	0	323.31	15689000000	243	6.21308	4.94974e-05	30.5699	30.6153	30.6624	31.4943	31.5237	31.584	31.7363	31.8189	31.6779
tr|Q39958|Q39958_HELAN;tr|Q39957|Q39957_HELAN;tr|A0A251U1B9|A0A251U1B9_HELAN	Q39958	Aquaporin	Helianthus annuus (Common sunflower)		1	1	1	7.3	7.3	7.3	25.295	0	186.02	2557600000	34	1.2278	0.100003	28.4744	28.947	28.6118	28.7104	28.5809	22.0577	22.8451	23.5187	23.1787
tr|A0A251T8B3|A0A251T8B3_HELAN;sp|O65352|1433_HELAN;tr|A0A251UQF6|A0A251UQF6_HELAN;tr|A0A251TIN6|A0A251TIN6_HELAN;tr|A0A251UPV4|A0A251UPV4_HELAN	A0A251T8B3	Putative 14-3-3-like protein	Helianthus annuus (Common sunflower)		11	2	2	51.4	11.6	11.6	28.947	0	18.056	356940000	12	1.58079	0.0511471	25.9013	26.0777	22.65	22.6933	21.8434	22.8611	25.9455	26.0167	25.8709
tr|W0FC80|W0FC80_HELAN;tr|A0A0K1ZF52|A0A0K1ZF52_9ASTR;tr|A0A0K1ZF15|A0A0K1ZF15_HELPE;tr|A0A0K1ZEZ5|A0A0K1ZEZ5_HELTU;sp|P41248|YMF19_HELAN;tr|A0A1Y3BYV5|A0A1Y3BYV5_HELAN;tr|A0A251TUF7|A0A251TUF7_HELAN;tr|A0A2P1MAA0|A0A2P1MAA0_HELAN	W0FC80	ATPase subunit 8 (Putative ATP synthase protein YMF19)	Helianthus annuus (Common sunflower)		5	5	3	27	27	19.5	18.148	0	62.721	830080000	34	0.424339	0.446509	26.9182	27.0887	26.9206	27.0671	26.9587	26.9064	26.8801	26.8628	26.9384
tr|A0A251U688|A0A251U688_HELAN;sp|P45739|CATA_HELAN;tr|A0A251T0Z2|A0A251T0Z2_HELAN;tr|Q9M504|Q9M504_HELAN	A0A251U688	Catalase (EC 1.11.1.6)	Helianthus annuus (Common sunflower)		9	8	5	29.1	26.8	17.5	56.754	0	67.655	416480000	28	2.29593	0.0143899	26.1357	26.2333	26.3491	25.6188	25.8699	25.7508	25.5383	25.8617	25.7413
sp|Q10993|CYTB_HELAN;tr|A0A251VJ44|A0A251VJ44_HELAN	Q10993	Cysteine proteinase inhibitor B (Cystatin-B) (SCB)	Helianthus annuus (Common sunflower)		2	2	2	29.7	29.7	29.7	11.186	0	27.858	223430000	19	1.49419	0.0600406	24.9908	25.1578	25.2123	25.0024	25.1346	25.0571	25.4384	25.2982	25.2514
tr|A0A170R730|A0A170R730_HELAN;tr|A0A160DQW5|A0A160DQW5_HELDE;tr|A0A159W4G7|A0A159W4G7_9ASTR;tr|A0A142DRZ6|A0A142DRZ6_HELPE;tr|A0A0K1Z736|A0A0K1Z736_9ASTR;tr|A0A0K1Z726|A0A0K1Z726_HELTU;tr|A0A0K0M241|A0A0K0M241_9ASTR;tr|A0A0K0M152|A0A0K0M152_HELPE;sp|Q1KXT4|CLPP_HELAN;tr|A0A251VIF0|A0A251VIF0_HELAN;tr|A0A251TC80|A0A251TC80_HELAN;tr|A0A1Y3BXI8|A0A1Y3BXI8_HELAN;tr|A0A251TKS8|A0A251TKS8_HELAN;tr|A0A…	A0A170R730	ATP-dependent Clp protease proteolytic subunit (EC 3.4.21.92) (Endopeptidase Clp)	Helianthus annuus subsp. texanus		2	2	2	14.8	14.8	14.8	21.863	0	21.83	298890000	8	0.270094	0.594311	25.3476	25.7213	25.4552	25.613	25.316	25.6333	25.8026	25.5865	25.573
tr|A0A251TJ99|A0A251TJ99_HELAN;tr|A0A251VFE3|A0A251VFE3_HELAN;tr|V5QMC9|V5QMC9_HELMX;tr|V5QL62|V5QL62_9ASTR;tr|V5QJQ4|V5QJQ4_HELGR;tr|V5QI01|V5QI01_HELTU;tr|V5QHA5|V5QHA5_9ASTR;tr|V5QGR8|V5QGR8_9ASTR;tr|V5QF94|V5QF94_HELDV;tr|V5QEK3|V5QEK3_9ASTR;tr|A0A172W3U5|A0A172W3U5_HELAN;tr|A0A170R645|A0A170R645_HELAN;tr|A0A160DQV5|A0A160DQV5_HELDE;tr|A0A159W7N5|A0A159W7N5_HELPE;tr|A0A159W4F2|A0A159W4F2_9AST…	A0A251TJ99	Putative acetyl-coenzyme A carboxylase carboxyl transferase subunit beta protein	Helianthus annuus (Common sunflower)		5	5	5	16.2	16.2	16.2	47.397	0	29.862	129500000	14	1.68367	0.0419938	24.1774	24.5034	24.3824	24.0077	23.9753	24.1659	24.4389	24.3919	24.3423
tr|V5QNP9|V5QNP9_HELMX;tr|V5QLZ2|V5QLZ2_9ASTR;tr|V5QLQ5|V5QLQ5_9ASTR;tr|V5QL73|V5QL73_9ASTR;tr|V5QKH7|V5QKH7_HELGR;tr|V5QI99|V5QI99_HELTU;tr|V5QGT6|V5QGT6_HELDV;tr|V5QF00|V5QF00_9ASTR;tr|Q9SCC3|Q9SCC3_HELAN;tr|A0A172W3F5|A0A172W3F5_9ASTR;tr|A0A170R5Z4|A0A170R5Z4_HELAN;tr|A0A160DQU8|A0A160DQU8_HELDE;tr|A0A159W4E7|A0A159W4E7_9ASTR;tr|A0A142DRX8|A0A142DRX8_HELPE;tr|A0A0K1Z678|A0A0K1Z678_9ASTR;tr|A0A…	V5QNP9	ATP synthase subunit beta (EC 7.1.2.2)	Helianthus maximiliani (Maximilian sunflower)		5	4	4	17.1	14.9	14.9	53.567	0	29.972	112300000	14	1.05384	0.136839	24.143	24.2562	24.2643	23.7455	23.9205	24.0678	23.9064	24.0505	24.2354
tr|A0A251VC11|A0A251VC11_HELAN;tr|V5QMJ8|V5QMJ8_HELMX;tr|V5QLM7|V5QLM7_HELTU;tr|V5QL44|V5QL44_9ASTR;tr|V5QKE4|V5QKE4_9ASTR;tr|V5QH92|V5QH92_9ASTR;tr|V5QG01|V5QG01_HELDV;tr|V5QEZ2|V5QEZ2_HELGR;tr|V5QEA7|V5QEA7_9ASTR;tr|A0A172W3U4|A0A172W3U4_HELAN;tr|A0A172W3H3|A0A172W3H3_9ASTR;tr|A0A161I4X4|A0A161I4X4_HELAN;tr|A0A160DQU4|A0A160DQU4_HELDE;tr|A0A159W5V2|A0A159W5V2_9ASTR;tr|A0A142DRW5|A0A142DRW5_HELP…	A0A251VC11	ATP synthase subunit alpha	Helianthus annuus (Common sunflower)		4	2	2	12.1	8.7	8.7	45.863	0	10.846	12529000	2	0.826427	0.210528	21.9979	21.8833	21.7127	22.1254	21.5486	21.4214	22.9619	22.7287	21.7503
tr|A0A075IBX0|A0A075IBX0_HELAN;tr|A0A251VPY1|A0A251VPY1_HELAN	A0A075IBX0	Polygalacturonase-inhibiting protein 1	Helianthus annuus (Common sunflower)		4	4	4	16.9	16.9	16.9	35.923	0	27.444	302800000	19	1.5144	0.0577227	26.1912	25.5095	25.7548	25.0646	25.2851	25.079	25.069	25.4804	25.2436
tr|A0A075IE90|A0A075IE90_HELAN	A0A075IE90	Polygalacturonase-inhibiting protein 4 (Putative polygalacturonase inhibitor)	Helianthus annuus (Common sunflower)		3	2	2	20.4	17.6	17.6	36.094	0	17.536	135850000	10	1.24289	0.0968995	24.4011	24.3754	24.5742	22.1174	22.8986	22.2071	22.6889	21.736	24.4554
tr|B2BW97|B2BW97_HELAN;tr|A0A251TJ33|A0A251TJ33_HELAN;tr|A0A075IGP7|A0A075IGP7_HELAN	B2BW97	Poligalacturonase inhibitor protein (Fragment)	Helianthus annuus (Common sunflower)		2	2	2	16.6	16.6	16.6	20.735	0	27.362	77588000	2	1.11341	0.123675	24.1589	24.2716	22.9398	21.9378	22.2122	22.1561	23.5306	21.3516	22.5086
tr|A0A075III6|A0A075III6_HELAN	A0A075III6	Polygalacturonase-inhibiting protein 3	Helianthus annuus (Common sunflower)		3	3	2	11.4	11.4	8.7	36.9	0	31.995	285870000	14	1.26987	0.0921022	25.5404	25.4046	25.601	25.4243	25.5077	25.5222	25.7897	25.581	25.7253
tr|W0FC62|W0FC62_HELAN;tr|A0A0K1ZFG7|A0A0K1ZFG7_HELTU;tr|A0A0K1ZET5|A0A0K1ZET5_HELPE;tr|A0A0K1ZES7|A0A0K1ZES7_9ASTR;tr|A0A251RU31|A0A251RU31_HELAN;tr|A0A251TUH2|A0A251TUH2_HELAN	W0FC62	ATPase subunit 4 (Putative ATPase, F0 complex, B chain/subunit B/MI25)	Helianthus annuus (Common sunflower)		5	5	5	27.2	27.2	27.2	21.343	0	42.152	1011900000	33	1.65737	0.0441894	27.3567	27.3261	27.3669	27.1394	27.1926	27.143	27.2433	27.4144	27.2369
tr|A0A251TJK0|A0A251TJK0_HELAN;tr|A0A251SZ67|A0A251SZ67_HELAN;tr|Q1RQE5|Q1RQE5_HELAN;tr|A0A0K1ZGG0|A0A0K1ZGG0_HELTU;tr|A0A0K1ZFQ5|A0A0K1ZFQ5_9ASTR;tr|A0A0K1ZFP7|A0A0K1ZFP7_HELPE	A0A251TJK0	Putative NADH:ubiquinone oxidoreductase, 30kDa subunit	Helianthus annuus (Common sunflower)		2	2	2	15.7	15.7	15.7	17.682	0	48.611	385280000	24	0.930364	0.171717	23.0548	25.5949	21.8919	25.1294	25.3812	25.2917	25.696	25.558	25.5384
tr|A0A0N7F298|A0A0N7F298_HELAN;tr|A0A251T6C7|A0A251T6C7_HELAN;tr|A0A251VI50|A0A251VI50_HELAN	A0A0N7F298	Glutathione S-transferase	Helianthus annuus (Common sunflower)		6	6	6	51.1	51.1	51.1	24.734	0	45.965	416340000	28	0.86932	0.194252	26.0398	26.0567	26.1428	25.4196	25.191	26.0344	25.607	25.8481	25.9441
tr|A0A0N9E625|A0A0N9E625_HELAN;tr|A0A251TEC1|A0A251TEC1_HELAN	A0A0N9E625	Glutathione S-transferase (Putative glutathione S-transferase)	Helianthus annuus (Common sunflower)		7	7	7	27.2	27.2	27.2	26.335	0	51.34	1490300000	51	2.12942	0.0193587	27.8464	27.8371	27.9071	27.9093	28.1515	28.0508	27.7514	27.4731	27.5189
tr|A0A0N9HMQ5|A0A0N9HMQ5_HELAN;tr|A0A251SQA5|A0A251SQA5_HELAN	A0A0N9HMQ5	Glutathione S-transferase (Putative glutathione S-transferase THETA 1)	Helianthus annuus (Common sunflower)		3	3	3	15.7	15.7	15.7	27.658	0	21.179	200270000	16	1.94472	0.0265554	25.4742	25.2694	24.9861	24.7493	24.377	24.3004	24.8424	24.6979	24.9019
tr|A0A251TQ72|A0A251TQ72_HELAN;tr|A0A0N9HQ45|A0A0N9HQ45_HELAN;tr|A0A251V3Y7|A0A251V3Y7_HELAN;tr|A0A0N9HTU8|A0A0N9HTU8_HELAN	A0A251TQ72	Putative S-crystallin	Helianthus annuus (Common sunflower)		2	2	2	8.6	8.6	8.6	25.554	0	13.31	43367000	7	0.196059	0.680408	22.537	21.0363	23.188	23.8557	23.7787	21.7419	23.8645	22.3871	22.0883
tr|A0A0U1ZBV6|A0A0U1ZBV6_HELAN;tr|A0A251VP70|A0A251VP70_HELAN;tr|A0A251VP01|A0A251VP01_HELAN	A0A0U1ZBV6	Malonyl-CoA:ACP malonyltransferase (EC 2.3.1.39)	Helianthus annuus (Common sunflower)		2	2	2	9.7	9.7	9.7	39.536	0	11.964	60211000	4	0.376137	0.488447	23.1591	23.3667	23.2585	23.4953	23.5729	23.2714	23.4914	23.2322	21.9403
tr|A0A251UMJ8|A0A251UMJ8_HELAN;tr|A0A142K3L7|A0A142K3L7_HELAN	A0A251UMJ8	Putative cytosolic enolase	Helianthus annuus (Common sunflower)		4	4	4	14.8	14.8	14.8	51.488	0	31.685	91663000	13	0.20233	0.673049	23.8975	23.8565	23.9021	23.8317	22.3066	23.8939	23.9975	23.8941	22.6554
tr|A0A251VLX7|A0A251VLX7_HELAN;tr|A0A1Y3BUQ5|A0A1Y3BUQ5_HELAN	A0A251VLX7	Beta-adaptin-like protein	Helianthus annuus (Common sunflower)		5	5	5	10.9	10.9	10.9	80.677	0	45.689	123980000	7	0.528133	0.368867	24.5486	24.7668	24.8191	22.1775	23.1119	24.3165	24.698	24.3055	21.7776
tr|A0A1Y3BUR7|A0A1Y3BUR7_HELAN	A0A1Y3BUR7	NADH-ubiquinone oxidoreductase chain 1 (EC 7.1.1.2)	Helianthus annuus (Common sunflower)		1	1	1	14.7	14.7	14.7	13.828	0.00041237	9.7135	227490000	8	0.932486	0.171237	25.2848	25.4131	25.221	25.2769	25.3205	25.1776	24.93	24.1454	25.1329
tr|A0A2R4IRX0|A0A2R4IRX0_HELAN;tr|A0A251UBE4|A0A251UBE4_HELAN;tr|A0A251SFJ9|A0A251SFJ9_HELAN;tr|A0A251TJN3|A0A251TJN3_HELAN;tr|A0A1Y3BVB1|A0A1Y3BVB1_HELAN;tr|A0A251V0V7|A0A251V0V7_HELAN;tr|A0A251VSN5|A0A251VSN5_HELAN;tr|A0A251VL59|A0A251VL59_HELAN	A0A2R4IRX0	Putative NADH dehydrogenase subunit 7	Helianthus annuus (Common sunflower)		3	3	3	18.7	18.7	18.7	17.537	0	42.991	432880000	13	0.510327	0.379585	26.0974	25.9283	26.1657	25.9554	25.9716	26.2241	26.1539	26.2974	26.1562
tr|A0A251RKH2|A0A251RKH2_HELAN;tr|A0A251VA01|A0A251VA01_HELAN	A0A251RKH2	Putative BTB/POZ domain-containing protein	Helianthus annuus (Common sunflower)		2	2	2	6.7	6.7	6.7	52.519	0	13.903	24944000	3	0.113549	0.797238	22.535	22.386	22.3485	21.8197	22.8387	22.1756	22.3543	22.6071	22.4059
tr|A0A251RKI2|A0A251RKI2_HELAN	A0A251RKI2	Probable tRNA N6-adenosine threonylcarbamoyltransferase (EC 2.3.1.234) (Glycoprotease 2) (t(6)A37 threonylcarbamoyladenosine biosynthesis protein GCP2) (tRNA threonylcarbamoyladenosine biosynthesis protein GCP2)	Helianthus annuus (Common sunflower)		2	2	2	7.7	7.7	7.7	40.221	0	12.086	31605000	4	0.278282	0.586299	22.7549	22.336	22.3483	22.1781	22.1853	22.1956	22.1305	22.2431	24.0414
tr|A0A251RKI8|A0A251RKI8_HELAN	A0A251RKI8	Putative glucose/ribitol dehydrogenase	Helianthus annuus (Common sunflower)		12	12	5	41.1	41.1	10.6	43.554	0	153.28	1930200000	69	1.15659	0.113973	28.2591	27.9931	28.1435	28.3402	28.2654	28.1084	28.3689	28.3496	28.4356
tr|A0A251RKM4|A0A251RKM4_HELAN;tr|Q6T8D1|Q6T8D1_HELAN;tr|A0A251U1B8|A0A251U1B8_HELAN;tr|A0A251VGP1|A0A251VGP1_HELAN;tr|A0A251SVL5|A0A251SVL5_HELAN;tr|A0A251S477|A0A251S477_HELAN	A0A251RKM4	Putative luminal-binding protein	Helianthus annuus (Common sunflower)		23	7	7	43.6	16.9	16.9	72.461	0	130.06	2385600000	63	2.49315	0.0103095	28.5039	28.3037	28.4027	28.8154	28.7255	28.6726	28.5011	28.5007	28.4643
tr|A0A251RKQ5|A0A251RKQ5_HELAN;tr|A0A251RTB5|A0A251RTB5_HELAN;tr|A0A251S7L4|A0A251S7L4_HELAN;tr|A0A251VE09|A0A251VE09_HELAN	A0A251RKQ5	Putative ubiquitin-conjugating enzyme 5	Helianthus annuus (Common sunflower)		3	3	3	15.8	15.8	15.8	20.942	0	20.066	239820000	16	0.66966	0.280744	25.2541	25.3236	25.152	25.2264	25.211	25.2363	25.4112	25.2446	25.339
tr|A0A251RKS0|A0A251RKS0_HELAN	A0A251RKS0	Putative ubiquitin	Helianthus annuus (Common sunflower)		7	7	6	13.4	13.4	11.7	81.576	0	65.256	264220000	35	1.91235	0.0281411	25.4159	25.453	25.3604	25.1528	25.3273	25.2505	25.447	25.5907	25.4747
tr|A0A251RL03|A0A251RL03_HELAN	A0A251RL03	Putative COP9 signalosome 5A	Helianthus annuus (Common sunflower)		4	4	4	17.5	17.5	17.5	40.416	0	47.762	160910000	13	1.09755	0.127014	24.373	24.5654	24.7721	24.7706	24.6738	24.8113	24.8133	24.8948	24.8496
tr|A0A251RL41|A0A251RL41_HELAN;tr|A0A251U9A3|A0A251U9A3_HELAN	A0A251RL41	Tubulin beta chain	Helianthus annuus (Common sunflower)		10	4	4	25.4	12.4	12.4	50.079	0	50.836	176670000	25	2.2792	0.0147751	25.588	25.276	25.4385	21.6227	21.8546	21.4965	22.6539	25.2387	25.3808
tr|A0A251RLB4|A0A251RLB4_HELAN;tr|A0A251S4Q1|A0A251S4Q1_HELAN	A0A251RLB4	Putative alpha/beta-Hydrolases superfamily protein	Helianthus annuus (Common sunflower)		2	2	2	5.8	5.8	5.8	39.325	0	12.608	46939000	2	1.34321	0.0800771	22.1284	21.4473	22.6596	22.041	22.6592	22.2725	23.5545	23.4555	22.7733
tr|A0A251TB60|A0A251TB60_HELAN;tr|A0A251VNE1|A0A251VNE1_HELAN;tr|A0A251VAK7|A0A251VAK7_HELAN;tr|A0A251U6Y3|A0A251U6Y3_HELAN;tr|A0A251TAK1|A0A251TAK1_HELAN;tr|A0A251SVV3|A0A251SVV3_HELAN;tr|A0A251SV05|A0A251SV05_HELAN;tr|A0A251RLI7|A0A251RLI7_HELAN;tr|A0A251SVG2|A0A251SVG2_HELAN;tr|A0A251V9L3|A0A251V9L3_HELAN;tr|A0A251SWN6|A0A251SWN6_HELAN;tr|A0A251TWG8|A0A251TWG8_HELAN	A0A251TB60	Putative ubiquitin-conjugating enzyme/RWD-like protein	Helianthus annuus (Common sunflower)		3	3	3	43.1	43.1	43.1	14.608	0	17.829	563000000	5	0.739524	0.247685	20.7124	22.9222	26.2951	26.7375	26.7112	26.7969	22.4784	26.5589	22.4597
tr|A0A251RLL3|A0A251RLL3_HELAN	A0A251RLL3	Putative pleckstrin (PH) domain superfamily protein	Helianthus annuus (Common sunflower)		6	6	6	1.9	1.9	1.9	473.47	0	38.208	123460000	21	1.27562	0.0913388	23.8983	24.1056	24.1853	24.2544	24.2303	24.3441	24.5535	24.2889	24.3036
tr|A0A251RLN7|A0A251RLN7_HELAN;tr|A0A251T6B6|A0A251T6B6_HELAN	A0A251RLN7	Putative arabinose kinase	Helianthus annuus (Common sunflower)		6	6	6	7.8	7.8	7.8	109.17	0	37.616	123330000	15	1.75382	0.037276	24.2706	24.201	24.357	24.1104	24.2386	24.2409	24.4526	24.3934	24.3968
tr|A0A251RLQ4|A0A251RLQ4_HELAN	A0A251RLQ4	Glycine cleavage system P protein (EC 1.4.4.2)	Helianthus annuus (Common sunflower)		8	5	1	13.4	6.3	1.1	112.95	0	49.392	185580000	16	1.74359	0.0378597	25.141	25.0204	24.9965	24.814	24.3882	24.6321	24.3219	24.6647	24.1148
tr|A0A251RLR4|A0A251RLR4_HELAN;tr|A0A251RTI6|A0A251RTI6_HELAN;tr|A0A251S2I3|A0A251S2I3_HELAN	A0A251RLR4	Putative alcohol dehydrogenase [NADP(+)] A	Helianthus annuus (Common sunflower)		2	2	2	4.5	4.5	4.5	39.823	0	12.722	73921000	11	1.98376	0.0248244	23.57	23.5053	23.6155	23.1503	22.2591	23.0807	23.9578	23.8181	23.9605
tr|A0A251RLT6|A0A251RLT6_HELAN;tr|A0A251UI97|A0A251UI97_HELAN	A0A251RLT6	ATP-dependent Clp protease proteolytic subunit	Helianthus annuus (Common sunflower)		3	3	3	15.8	15.8	15.8	31.883	0	22.784	145630000	6	0.324389	0.537777	22.0896	24.7481	24.9922	24.3864	24.0261	22.3324	21.0765	24.3293	21.8701
tr|A0A251RLU0|A0A251RLU0_HELAN	A0A251RLU0	Uncharacterized protein	Helianthus annuus (Common sunflower)		2	2	2	10	10	10	34.096	0	12.101	59562000	5	0.312277	0.550904	23.2193	21.5752	23.3247	23.2051	23.4091	23.1718	23.3091	23.192	23.0404
tr|A0A251RLY7|A0A251RLY7_HELAN	A0A251RLY7	Putative translationally-controlled tumor protein	Helianthus annuus (Common sunflower)		4	2	2	33.3	22	22	18.948	0	19.86	174570000	12	1.83398	0.0323266	24.6481	24.9646	24.763	24.7707	25.0798	24.8582	24.2585	24.4772	24.4749
tr|A0A251RLZ4|A0A251RLZ4_HELAN	A0A251RLZ4	Uncharacterized protein	Helianthus annuus (Common sunflower)		5	5	5	16.7	16.7	16.7	51.371	0	41.161	445240000	24	1.51501	0.0576934	26.185	26.3648	26.2404	26.0114	25.5559	25.6908	26.0952	25.8439	25.7541
tr|A0A251RM53|A0A251RM53_HELAN	A0A251RM53	Uncharacterized protein	Helianthus annuus (Common sunflower)		6	6	6	13.2	13.2	13.2	88.621	0	64.097	223440000	26	1.89473	0.029052	25.2468	25.026	25.2925	24.9285	25.2547	25.2305	24.7433	24.6647	24.788
tr|A0A251RM57|A0A251RM57_HELAN;REV__tr|A0A251T0Y3|A0A251T0Y3_HELAN	A0A251RM57	Putative U5 small nuclear ribonucleoprotein helicase, putative	Helianthus annuus (Common sunflower)		11	11	6	7.8	7.8	4.5	247.61	0	68.84	623050000	35	1.81501	0.0334538	26.5366	26.6634	26.6465	26.5346	26.504	26.4746	26.2445	26.4428	26.1341
tr|A0A251RM74|A0A251RM74_HELAN	A0A251RM74	Putative cytochrome P450	Helianthus annuus (Common sunflower)		2	2	2	9.4	9.4	9.4	36.912	0	17.613	61130000	6	0.520267	0.373838	24.217	24.1271	23.2317	22.854	22.7263	22.1124	22.0262	24.6704	22.1058
tr|A0A251RMG0|A0A251RMG0_HELAN;tr|A0A251TLD7|A0A251TLD7_HELAN	A0A251RMG0	Putative HIS triad family protein 3	Helianthus annuus (Common sunflower)		5	5	5	40.5	40.5	40.5	16.628	0	38.155	251580000	13	1.64171	0.0454646	25.1867	25.2722	25.3106	25.3153	25.3523	25.3286	25.4459	25.3558	25.4089
tr|A0A251RMG4|A0A251RMG4_HELAN	A0A251RMG4	Putative cell cycle and apoptosis regulator protein	Helianthus annuus (Common sunflower)		2	2	2	2.5	2.5	2.5	146.48	0	13.867	16818000	4	0.215302	0.656929	22.361	22.3939	22.2477	23.1103	22.7414	21.2109	23.1414	22.1253	23.2791
tr|A0A251RMI4|A0A251RMI4_HELAN	A0A251RMI4	Cytochrome b-c1 complex subunit Rieske, mitochondrial (EC 1.10.2.2)	Helianthus annuus (Common sunflower)		7	5	3	23.6	16.7	9.5	30.064	0	102.7	433140000	27	0.390057	0.475931	25.8295	26.1053	25.904	25.8374	26.0444	25.9432	26.3112	25.8669	26.1617
tr|A0A251UI09|A0A251UI09_HELAN;tr|A0A251RMN8|A0A251RMN8_HELAN	A0A251UI09	Putative phosphoribosylformylglycinamidine cyclo-ligase	Helianthus annuus (Common sunflower)		2	2	2	11.5	11.5	11.5	41.381	0	18.761	127880000	6	0.25733	0.60915	21.8289	24.2587	24.3113	23.4827	21.5224	21.5537	21.7333	21.9386	24.5129
tr|A0A251RMU1|A0A251RMU1_HELAN	A0A251RMU1	Putative membrane-associated progesterone binding protein 2	Helianthus annuus (Common sunflower)		5	5	5	65	65	65	10.841	0	46.047	357240000	27	1.86295	0.0308225	25.592	25.6751	25.6459	25.9129	25.9779	25.9633	25.7669	26.0897	25.9335
tr|A0A251RMZ0|A0A251RMZ0_HELAN;tr|A0A251UHW8|A0A251UHW8_HELAN;tr|A0A251V2X6|A0A251V2X6_HELAN	A0A251RMZ0	Putative serine/threonine-protein phosphatase 5	Helianthus annuus (Common sunflower)		4	4	4	9.1	9.1	9.1	54.712	0	25.625	132890000	16	0.682587	0.27405	24.7518	24.496	24.6529	24.2147	21.9914	24.2087	24.4966	24.6785	24.2131
tr|A0A251RN63|A0A251RN63_HELAN	A0A251RN63	Pyruvate kinase (EC 2.7.1.40)	Helianthus annuus (Common sunflower)		16	16	3	50.4	50.4	7.6	51.389	0	183.29	3894800000	148	1.06375	0.134446	29.1893	29.202	29.3537	29.1077	29.188	29.0855	29.0839	29.0605	29.166
tr|A0A251RN83|A0A251RN83_HELAN;tr|A0A251U2P2|A0A251U2P2_HELAN	A0A251RN83	Putative death-associated protein kinase 1	Helianthus annuus (Common sunflower)		8	8	8	24.6	24.6	24.6	48.438	0	62.772	395360000	36	1.99852	0.0243555	25.8936	25.8711	25.8555	25.9907	25.6405	25.9838	26.2528	26.4373	26.24
tr|A0A251RNA0|A0A251RNA0_HELAN;tr|A0A251U1C7|A0A251U1C7_HELAN;tr|A0A251T288|A0A251T288_HELAN;tr|A0A251RUY0|A0A251RUY0_HELAN	A0A251RNA0	Putative glycosyl transferase, family 20	Helianthus annuus (Common sunflower)		6	6	1	12.1	12.1	2.6	79.738	0	49.882	141770000	14	1.1551	0.114276	24.4849	24.8587	24.4819	24.0801	24.3354	24.1552	24.2737	24.425	23.9946
tr|A0A251RNJ6|A0A251RNJ6_HELAN	A0A251RNJ6	Uncharacterized protein	Helianthus annuus (Common sunflower)		2	2	2	15.8	15.8	15.8	19.155	0	13.653	106880000	9	0.861626	0.19705	23.9385	24.1086	24.4099	24.0058	24.0414	23.9897	23.8455	23.9403	23.845
tr|A0A251RNK9|A0A251RNK9_HELAN	A0A251RNK9	Putative proteasome component (PCI) domain-containing protein	Helianthus annuus (Common sunflower)		14	14	5	40.8	40.8	17.4	54.814	0	154.92	1836800000	84	1.0778	0.131236	28.0421	28.1172	28.0199	28.3477	28.0967	28.3334	28.0626	28.1621	28.1115
tr|A0A251RNL2|A0A251RNL2_HELAN	A0A251RNL2	Putative zinc finger, CCHC-type, Cold shock, CspA	Helianthus annuus (Common sunflower)		2	2	2	21.5	21.5	21.5	18.41	0	34.797	115400000	19	0.412571	0.456711	24.1595	20.7597	24.1607	23.8595	24.2699	23.8702	24.4235	24.2379	24.4796
tr|A0A251RNP4|A0A251RNP4_HELAN	A0A251RNP4	Putative vesicle transport v-SNARE 13	Helianthus annuus (Common sunflower)		2	2	2	17.7	17.7	17.7	24.906	0	39.243	99107000	17	0.544396	0.357426	24.2098	23.7707	24.0215	23.4635	23.8767	23.8991	24.1376	23.8792	23.9905
tr|A0A251SB25|A0A251SB25_HELAN;tr|A0A251RNQ9|A0A251RNQ9_HELAN;tr|A0A251VKZ7|A0A251VKZ7_HELAN	A0A251SB25	Putative ubiquitin-conjugating enzyme/RWD-like protein	Helianthus annuus (Common sunflower)		2	2	2	18.9	18.9	18.9	16.236	0	48.057	372320000	16	0.834684	0.207539	25.8375	25.8023	25.4211	25.86	25.9313	26.0289	26.0261	25.9195	25.8457
tr|A0A251RNR9|A0A251RNR9_HELAN	A0A251RNR9	Alpha-galactosidase (EC 3.2.1.22) (Melibiase)	Helianthus annuus (Common sunflower)		4	4	4	15.4	15.4	15.4	44.73	0	30.283	215180000	20	0.301266	0.562028	24.3212	24.9086	25.1704	25.7061	23.4435	25.8534	25.7188	25.7635	25.3548
tr|A0A251RNZ1|A0A251RNZ1_HELAN	A0A251RNZ1	Succinate--CoA ligase [ADP-forming] subunit alpha, mitochondrial (EC 6.2.1.5) (Succinyl-CoA synthetase subunit alpha) (SCS-alpha)	Helianthus annuus (Common sunflower)		8	8	2	35	35	5.6	35.415	0	132.33	1026600000	50	0.355132	0.508159	27.2334	27.2342	27.6141	27.2628	27.2387	27.3426	27.1065	27.19	27.3057
tr|A0A251RP30|A0A251RP30_HELAN;tr|A0A251S7G4|A0A251S7G4_HELAN	A0A251RP30	Putative heat shock protein 70 (Hsp 70) family protein	Helianthus annuus (Common sunflower)		14	5	5	24.8	9.7	9.7	98.074	0	37.47	191390000	15	0.840124	0.205372	24.8739	24.8798	24.959	24.6861	24.7999	24.8357	25.3704	25.0939	24.8153
tr|A0A251RPD7|A0A251RPD7_HELAN;tr|A0A251UKX4|A0A251UKX4_HELAN	A0A251RPD7	Putative nuclear transport factor 2	Helianthus annuus (Common sunflower)		3	3	3	33.3	33.3	33.3	13.738	0	26.669	255690000	18	2.28	0.0147675	25.7836	25.7932	25.7036	25.3186	24.9291	25.041	25.142	24.5849	24.4727
tr|A0A251S707|A0A251S707_HELAN;tr|A0A251RPI6|A0A251RPI6_HELAN	A0A251S707	V-type proton ATPase subunit	Helianthus annuus (Common sunflower)		6	6	6	20.5	20.5	20.5	40.659	0	42.603	290080000	29	1.40337	0.0713971	25.5392	25.7002	25.5708	25.4386	25.1522	25.3584	25.4341	25.5213	25.5517
tr|A0A251RQ46|A0A251RQ46_HELAN	A0A251RQ46	Putative RNA-binding (RRM/RBD/RNP motifs) family protein	Helianthus annuus (Common sunflower)		2	2	2	11.5	11.5	11.5	23.951	0	20.809	48613000	8	1.04849	0.13813	21.7611	21.4276	22.7642	22.719	23.4668	23.5513	22.4886	23.5873	22.6759
tr|A0A251RQ57|A0A251RQ57_HELAN	A0A251RQ57	Uncharacterized UPF0160-like protein	Helianthus annuus (Common sunflower)		5	5	3	20.5	20.5	10.3	41.682	0	56.566	216670000	20	2.20605	0.0168547	25.2239	25.307	25.2986	24.5799	24.7366	24.8762	24.9853	24.8452	25.1683
tr|A0A251RQB4|A0A251RQB4_HELAN	A0A251RQB4	Cytochrome b-c1 complex subunit Rieske, mitochondrial (EC 1.10.2.2)	Helianthus annuus (Common sunflower)		7	7	5	26.7	26.7	19.6	29.886	0	126.52	844800000	42	1.18423	0.108207	27.0656	27.0775	27.2151	26.8715	27.039	27.0126	26.9126	26.9354	27
tr|A0A251RQF7|A0A251RQF7_HELAN	A0A251RQF7	Uncharacterized protein	Helianthus annuus (Common sunflower)		2	2	2	60.4	60.4	60.4	5.5694	0	37.433	106700000	10	1.1786	0.109361	21.6819	24.4089	24.3838	24.3111	24.3745	24.2938	21.7065	20.8841	22.8033
tr|A0A251RQL0|A0A251RQL0_HELAN	A0A251RQL0	Putative 26S proteasome regulatory subunit, putative	Helianthus annuus (Common sunflower)		2	2	2	10	10	10	22.783	0	11.585	42908000	4	0.784939	0.22661	23.4824	23.5782	23.465	20.8749	22.8318	22.3059	21.8579	23.906	22.9481
tr|A0A251RQM6|A0A251RQM6_HELAN	A0A251RQM6	Putative translocon-associated protein (TRAP), alpha subunit	Helianthus annuus (Common sunflower)		2	2	2	10.7	10.7	10.7	28.351	0	15.914	230110000	15	0.0782968	0.856213	25.0114	25.081	25.05	24.4607	25.3313	25.0569	25.5484	24.6376	25.2158
tr|A0A251RQQ7|A0A251RQQ7_HELAN;tr|A0A251RXZ3|A0A251RXZ3_HELAN;tr|A0A251SBG5|A0A251SBG5_HELAN;tr|A0A251S4G6|A0A251S4G6_HELAN	A0A251RQQ7	Plasma membrane ATPase (EC 7.1.2.1)	Helianthus annuus (Common sunflower)		11	4	4	13.2	4.8	4.8	105.49	0	26.775	134950000	13	0.540748	0.359798	24.9361	24.7429	24.5115	23.9385	23.9988	23.9578	24.3086	22.3168	24.5857
tr|A0A251RQW7|A0A251RQW7_HELAN	A0A251RQW7	Putative polyribonucleotide nucleotidyltransferase, putative	Helianthus annuus (Common sunflower)		2	2	2	3.3	3.3	3.3	108.49	0	12.266	31693000	2	0.279637	0.585402	23.0171	21.1453	22.7387	21.7823	22.1439	20.9715	22.6095	22.7569	21.5126
tr|A0A251RQX9|A0A251RQX9_HELAN	A0A251RQX9	Peptidyl-prolyl cis-trans isomerase (PPIase) (EC 5.2.1.8)	Helianthus annuus (Common sunflower)		7	7	2	56.4	56.4	15.7	18.099	0	296.64	9454100000	151	1.96202	0.0256897	30.6655	30.6096	30.5322	30.6156	30.607	30.2904	29.8345	30.2155	30.0808
tr|A0A251RR29|A0A251RR29_HELAN	A0A251RR29	Putative FASCICLIN-like arabinogalactan 6	Helianthus annuus (Common sunflower)		2	2	2	8.8	8.8	8.8	25.014	0	12.874	116200000	13	1.39241	0.0730338	23.7495	23.8128	24.1632	24.1938	24.9436	24.6003	24.1251	24.0254	23.8946
tr|A0A251RR71|A0A251RR71_HELAN	A0A251RR71	Putative zinc finger, CCHC-type, Cold shock, CspA	Helianthus annuus (Common sunflower)		1	1	1	8.4	8.4	8.4	21.041	0	17.317	129900000	18	0.752017	0.242071	24.3731	24.555	24.6214	24.1839	22.1262	24.2345	24.6077	24.6819	24.6351
tr|A0A251RRH7|A0A251RRH7_HELAN;tr|A0A251VCS2|A0A251VCS2_HELAN;tr|A0A251TKE4|A0A251TKE4_HELAN	A0A251RRH7	Putative amidophosphoribosyltransferase protein	Helianthus annuus (Common sunflower)		2	2	2	3.5	3.5	3.5	67.378	0	13.423	79362000	12	1.4118	0.0702668	23.8548	22.3757	22.7628	23.9428	23.9567	23.8601	24.0881	24.211	24.2721
tr|A0A251RRJ3|A0A251RRJ3_HELAN;tr|A0A251VQ60|A0A251VQ60_HELAN;tr|A0A251VQE9|A0A251VQE9_HELAN	A0A251RRJ3	Pyruvate kinase (EC 2.7.1.40)	Helianthus annuus (Common sunflower)		7	3	2	24.6	12.6	7.9	55.132	0	25.72	155990000	24	1.45169	0.0649401	24.9649	24.8223	24.7766	24.5074	24.7077	24.6964	24.2876	23.9184	22.8769
tr|A0A251RRN6|A0A251RRN6_HELAN	A0A251RRN6	Putative groES-like zinc-binding alcohol dehydrogenase family protein	Helianthus annuus (Common sunflower)		3	3	3	11.7	11.7	11.7	46.873	0	23.13	99281000	10	1.87053	0.0303544	24.2203	24.1786	24.2599	23.9771	24.0622	24.1173	22.2147	23.6365	22.3741
tr|A0A251RRR5|A0A251RRR5_HELAN;tr|A0A251UH80|A0A251UH80_HELAN	A0A251RRR5	Putative endoplasmic reticulum vesicle transporter protein	Helianthus annuus (Common sunflower)		3	3	3	10.3	10.3	10.3	39.561	0	18.662	85094000	6	0.420084	0.449636	23.6824	23.66	22.8838	23.8712	21.5975	21.5452	22.7679	24.2306	22.8024
tr|A0A251RRR8|A0A251RRR8_HELAN;tr|A0A251VEV1|A0A251VEV1_HELAN;tr|A0A251UXE6|A0A251UXE6_HELAN;tr|A0A251UPV3|A0A251UPV3_HELAN	A0A251RRR8	UDP-glucose 6-dehydrogenase (EC 1.1.1.22)	Helianthus annuus (Common sunflower)		11	2	2	35.6	8.2	8.2	51.296	0	26.02	368870000	10	1.79086	0.0348599	25.6173	25.3189	25.7768	25.8689	26.0976	26.1575	26.078	26.0898	26.0219
tr|A0A251RRX9|A0A251RRX9_HELAN	A0A251RRX9	Putative prolyl oligopeptidase family protein	Helianthus annuus (Common sunflower)		9	9	9	16.1	16.1	16.1	83.623	0	63.935	401810000	37	1.2153	0.102021	25.8903	26.0615	25.8969	25.9182	26.1952	25.9546	25.6635	25.8499	25.7109
tr|A0A251RS54|A0A251RS54_HELAN;tr|A0A251TCQ8|A0A251TCQ8_HELAN	A0A251RS54	Putative nucleotidylyl transferase superfamily protein	Helianthus annuus (Common sunflower)		11	11	11	36.5	36.5	36.5	45.486	0	96.214	565270000	55	2.44998	0.011066	26.6565	26.5629	26.7077	26.5219	26.4162	26.4211	26.2451	26.2894	26.0309
tr|A0A251RS56|A0A251RS56_HELAN;tr|A0A251S7G2|A0A251S7G2_HELAN	A0A251RS56	Putative trehalose-phosphatase/synthase 7	Helianthus annuus (Common sunflower)		5	4	3	8.1	6.1	4.7	96.754	0	27.027	111870000	8	0.147789	0.747101	24.1449	24.0972	23.8391	24.5606	20.8117	24.2471	22.9882	24.3586	24.4419
tr|A0A251RS64|A0A251RS64_HELAN	A0A251RS64	Putative ketose-bisphosphate aldolase class-II family protein	Helianthus annuus (Common sunflower)		10	10	10	14.3	14.3	14.3	129.36	0	65	311530000	36	0.735162	0.249539	25.6078	25.5273	25.6346	25.6902	25.6597	25.6208	25.6379	25.6615	25.619
tr|A0A251RS68|A0A251RS68_HELAN	A0A251RS68	Delta-aminolevulinic acid dehydratase (EC 4.2.1.24)	Helianthus annuus (Common sunflower)		8	8	8	30.8	30.8	30.8	50.182	0	94.868	417010000	30	2.28669	0.0146006	26.0422	26.0744	26.1249	25.8791	25.7771	25.9063	26.146	26.0128	26.1163
tr|A0A251V620|A0A251V620_HELAN;tr|A0A251RS78|A0A251RS78_HELAN;tr|A0A251RSR9|A0A251RSR9_HELAN;tr|A0A251V5Z6|A0A251V5Z6_HELAN;tr|A0A251UDG0|A0A251UDG0_HELAN	A0A251V620	Putative 2,3-bisphosphoglycerate-independent phosphoglycerate mutase	Helianthus annuus (Common sunflower)		2	2	2	9.1	9.1	9.1	29.891	0	15.397	60170000	8	0.433988	0.438429	23.249	23.2895	23.2165	23.2704	23.2998	23.2617	22.7201	23.285	23.2087
tr|A0A251RSB8|A0A251RSB8_HELAN	A0A251RSB8	Putative peroxin 22	Helianthus annuus (Common sunflower)		3	3	3	21.1	21.1	21.1	30.528	0	19.985	62088000	7	0.330096	0.532771	22.4938	23.4649	23.6371	20.7754	23.5471	21.9372	23.4395	21.6785	23.6404
tr|A0A251RSK5|A0A251RSK5_HELAN;tr|A0A251S226|A0A251S226_HELAN	A0A251RSK5	Putative 26S proteasome protein	Helianthus annuus (Common sunflower)		4	4	4	11.4	11.4	11.4	50.806	0	30.785	206830000	15	0.335159	0.527168	25.0256	24.9496	25.0946	25.0479	24.9835	24.8168	25.0331	24.9825	25.0947
tr|A0A251RSR7|A0A251RSR7_HELAN;tr|A0A251UP50|A0A251UP50_HELAN;tr|A0A251SP32|A0A251SP32_HELAN;tr|A0A251VLY2|A0A251VLY2_HELAN	A0A251RSR7	Putative C2 calcium/lipid-binding plant phosphoribosyltransferase family protein	Helianthus annuus (Common sunflower)		3	3	2	3.7	3.7	2.1	116.43	0	16.236	33857000	5	0.196366	0.680272	22.4112	22.5635	21.4174	21.1159	24.1099	23.5205	22.7474	23.4586	22.1905
tr|A0A251RST6|A0A251RST6_HELAN;tr|A0A251S151|A0A251S151_HELAN	A0A251RST6	Putative peptidase family M48 family protein	Helianthus annuus (Common sunflower)		3	3	3	7.5	7.5	7.5	48.178	0	16.806	85909000	4	0.803533	0.22015	22.3158	22.431	22.5506	21.6178	23.8433	23.8993	23.7895	23.8027	23.8885
tr|A0A251RSV8|A0A251RSV8_HELAN;tr|A0A251RUU2|A0A251RUU2_HELAN	A0A251RSV8	Putative ribosomal protein S4/S9	Helianthus annuus (Common sunflower)		12	12	12	45.7	45.7	45.7	23.018	0	243.25	7954200000	136	0.869299	0.194129	30.1203	30.1575	30.165	30.0351	30.1198	30.0518	30.0684	30.1273	29.9946
tr|A0A251RT05|A0A251RT05_HELAN;tr|Q4KXC3|Q4KXC3_HELAN;tr|A0A251RTI9|A0A251RTI9_HELAN	A0A251RT05	Peroxidase (EC 1.11.1.7)	Helianthus annuus (Common sunflower)		3	3	3	13.8	13.8	13.8	33.82	0	88.898	366900000	20	1.37338	0.0759796	25.9336	26.0999	25.9163	24.5276	22.1478	25.2522	26.3669	26.249	26.5277
tr|A0A251RT48|A0A251RT48_HELAN	A0A251RT48	Putative alpha/beta-Hydrolases superfamily protein	Helianthus annuus (Common sunflower)		3	3	3	9.2	9.2	9.2	54.932	0	25.063	131080000	15	2.11205	0.0199505	24.4241	24.5714	24.4659	24.3299	24.251	24.1202	24.106	24.2158	24.0158
tr|A0A251RT58|A0A251RT58_HELAN	A0A251RT58	Putative carotenoid 9,10(9',10')-cleavage dioxygenase 1	Helianthus annuus (Common sunflower)		3	3	3	7.9	7.9	7.9	61.02	0	17.41	80157000	4	0.884044	0.18855	23.6162	22.3183	23.6094	21.8553	20.961	21.7323	23.5529	23.7815	21.4277
tr|A0A251RT91|A0A251RT91_HELAN	A0A251RT91	Putative P-loop containing nucleoside triphosphate hydrolases superfamily protein	Helianthus annuus (Common sunflower)		3	3	3	3.2	3.2	3.2	180.67	0	21.653	54049000	8	2.23761	0.0160455	23.412	23.2281	23.0673	23.0666	23.0249	22.8146	22.7187	22.6653	22.6892
tr|A0A251RTQ8|A0A251RTQ8_HELAN;tr|A0A251S9X8|A0A251S9X8_HELAN	A0A251RTQ8	Obg-like ATPase 1	Helianthus annuus (Common sunflower)		14	14	14	41.4	41.4	41.4	44.433	0	145.77	1926300000	102	1.43513	0.0671717	28.193	28.2058	28.2004	28.3728	28.4124	28.3382	28.1436	28.0535	28.3099
tr|A0A251RTS5|A0A251RTS5_HELAN	A0A251RTS5	Putative NAD(P)-binding Rossmann-fold superfamily protein	Helianthus annuus (Common sunflower)		9	9	3	38.5	38.5	12.8	41.44	0	72.516	926800000	36	1.75802	0.0369544	27.15	27.1448	27.1245	27.1109	26.9146	27.1319	27.2457	27.3447	27.3247
tr|A0A251RU36|A0A251RU36_HELAN	A0A251RU36	Putative strictosidine synthase-like 3	Helianthus annuus (Common sunflower)		3	3	3	15.6	15.6	15.6	43.824	0	19.004	51415000	15	0.740707	0.247171	23.1286	23.182	23.1508	22.8177	22.8144	23.0357	22.7285	23.1861	22.5909
tr|A0A251RU91|A0A251RU91_HELAN;tr|A0A251SJD0|A0A251SJD0_HELAN;tr|A0A251TQ61|A0A251TQ61_HELAN;tr|A0A251U118|A0A251U118_HELAN	A0A251RU91	Putative phosphate transporter 3,1	Helianthus annuus (Common sunflower)		12	2	2	34.6	6	6	39.78	0	16.069	463730000	15	0.473563	0.4074	26.1827	26.0847	26.5591	26.2406	26.1573	26.1205	25.9573	26.1524	26.0833
tr|A0A251RUD9|A0A251RUD9_HELAN	A0A251RUD9	Putative serine carboxypeptidase S28 family protein	Helianthus annuus (Common sunflower)		3	3	3	8.7	8.7	8.7	57.018	0	29.6	72857000	15	1.22307	0.100935	23.4161	23.3784	23.4595	23.7144	23.5605	23.7282	23.6422	23.4262	23.3511
tr|A0A251RUE9|A0A251RUE9_HELAN;tr|A0A251S3W5|A0A251S3W5_HELAN;tr|A0A251UAE6|A0A251UAE6_HELAN;tr|A0A251S3P5|A0A251S3P5_HELAN	A0A251RUE9	Putative MLP-like protein 43	Helianthus annuus (Common sunflower)		6	6	4	48.7	48.7	36.2	17.149	0	76.295	4677800000	68	1.9358	0.0269566	29.4436	29.5181	29.2775	29.4373	29.3018	29.3075	29.717	29.6847	29.5986
tr|A0A251RUF9|A0A251RUF9_HELAN	A0A251RUF9	T-complex protein 1 subunit epsilon (TCP-1-epsilon) (CCT-epsilon)	Helianthus annuus (Common sunflower)		13	13	13	35.5	35.5	35.5	58.986	0	93.299	1720100000	72	0.791787	0.224096	28.0892	28.2084	28.072	28.0695	28.1629	27.9637	27.9905	27.9421	28.024
tr|A0A251RUH1|A0A251RUH1_HELAN;tr|A0A251S350|A0A251S350_HELAN	A0A251RUH1	Putative MLP-like protein 31	Helianthus annuus (Common sunflower)		5	3	3	32.6	22.6	22.6	21.589	0	19.59	220170000	9	1.81752	0.033365	22.4912	24.7018	23.0606	25.6697	25.6287	25.3785	25.3108	25.9272	25.2832
tr|A0A251RUI6|A0A251RUI6_HELAN;tr|A0A251SAT6|A0A251SAT6_HELAN	A0A251RUI6	Putative ribosomal protein S19e, Winged helix-turn-helix DNA-binding domain protein	Helianthus annuus (Common sunflower)		6	6	3	42.7	42.7	21.7	15.94	0	134.41	3690500000	65	1.05885	0.135772	29.3294	29.4478	29.3978	29.0506	29.2016	29.1127	29.2165	29.2482	28.8294
tr|A0A251RUK9|A0A251RUK9_HELAN;tr|A0A251S7Y5|A0A251S7Y5_HELAN;tr|A0A251U3K5|A0A251U3K5_HELAN;tr|A0A251RTS6|A0A251RTS6_HELAN	A0A251RUK9	Putative armadillo-type fold protein	Helianthus annuus (Common sunflower)		4	4	4	8.5	8.5	8.5	78.542	0	25.648	38560000	12	2.49105	0.0103438	22.7475	22.81	22.9523	22.4712	22.2859	22.3004	22.4565	22.3072	22.5349
tr|A0A251RUN1|A0A251RUN1_HELAN	A0A251RUN1	Putative translocase outer membrane 20-2	Helianthus annuus (Common sunflower)		5	5	4	23.4	23.4	18	22.198	0	37.163	190530000	17	0.0303442	0.944194	24.7594	25.4693	24.3716	25.3332	24.7094	24.91	25.0898	24.6087	24.9897
tr|A0A251RUP6|A0A251RUP6_HELAN;tr|F5AHQ7|F5AHQ7_HELPE;tr|F5AI15|F5AI15_HELAN;tr|F5AHU5|F5AHU5_9ASTR;tr|F5AHQ1|F5AHQ1_HELPE;tr|F5AHU7|F5AHU7_9ASTR;tr|F5AHT9|F5AHT9_9ASTR;tr|F5AHT7|F5AHT7_HELTU;tr|F5AHQ5|F5AHQ5_HELPE;tr|F5AI17|F5AI17_HELAN;tr|F5AHU1|F5AHU1_9ASTR;tr|F5AHS9|F5AHS9_9ASTR;tr|F5AHR1|F5AHR1_9ASTR;tr|F5AHQ9|F5AHQ9_9ASTR;tr|F5AHQ3|F5AHQ3_HELPE;tr|F5AHZ2|F5AHZ2_HELAN;tr|F5AHV1|F5AHV1_HELAN;…	A0A251RUP6	Uncharacterized protein	Helianthus annuus (Common sunflower)		23	23	13	32.9	32.9	19	125.95	0	235.03	3297700000	153	0.55607	0.350031	29.0239	29.0403	28.9721	28.9391	28.9705	28.9904	29.0449	28.9678	29.1781
tr|A0A251RUY3|A0A251RUY3_HELAN	A0A251RUY3	Glyceraldehyde-3-phosphate dehydrogenase (EC 1.2.1.-)	Helianthus annuus (Common sunflower)		16	6	6	64.7	29.7	29.7	36.605	0	323.31	10495000000	236	1.34454	0.0800347	30.5543	30.5366	30.4877	30.7969	30.881	30.6388	30.3732	30.645	30.5305
tr|A0A251RV47|A0A251RV47_HELAN;tr|A0A251T9Y1|A0A251T9Y1_HELAN;tr|A0A251UIN3|A0A251UIN3_HELAN	A0A251RV47	Putative very-long-chain 3-oxoacyl-CoA reductase	Helianthus annuus (Common sunflower)		4	4	4	19.7	19.7	19.7	35.65	0	31.527	259820000	19	1.09997	0.126596	25.3729	25.391	25.1112	25.5096	25.6801	25.5239	25.2755	25.3405	24.8672
tr|A0A251RV50|A0A251RV50_HELAN;tr|A0A251RTR2|A0A251RTR2_HELAN;tr|A0A251S301|A0A251S301_HELAN;tr|A0A251S2B4|A0A251S2B4_HELAN	A0A251RV50	Acyl-coenzyme A oxidase	Helianthus annuus (Common sunflower)		11	11	11	21.9	21.9	21.9	75.698	0	84.773	451410000	57	0.395175	0.471141	26.1092	26.189	25.9869	26.1698	26.0319	25.9633	26.1062	26.3547	26.1126
tr|A0A251RV84|A0A251RV84_HELAN;tr|A0A251US18|A0A251US18_HELAN;sp|P48579|PP2A_HELAN	A0A251RV84	Serine/threonine-protein phosphatase (EC 3.1.3.16)	Helianthus annuus (Common sunflower)		4	4	2	21.3	21.3	10.2	36.131	0	34.569	137150000	18	0.691117	0.269736	24.4763	24.5717	24.4962	24.2636	24.3776	24.1793	23.965	24.5385	24.2266
tr|A0A251RV88|A0A251RV88_HELAN	A0A251RV88	Nucleoside diphosphate kinase (EC 2.7.4.6)	Helianthus annuus (Common sunflower)		2	2	2	11	11	11	24.892	0	22.192	168280000	18	0.85637	0.199314	24.7343	24.6322	24.4708	24.7358	24.7733	24.7273	25.0261	24.7129	24.7998
tr|A0A251RVD0|A0A251RVD0_HELAN;tr|A0A251T691|A0A251T691_HELAN	A0A251RVD0	Putative spermidine synthase 1	Helianthus annuus (Common sunflower)		4	4	4	16.9	16.9	16.9	36.15	0	30.003	401520000	27	2.43038	0.0114748	25.8515	25.8285	25.8813	25.9562	26.0453	25.8401	26.1921	26.3467	26.1584
tr|A0A251THL4|A0A251THL4_HELAN;tr|A0A251RVF4|A0A251RVF4_HELAN	A0A251THL4	Putative import inner membrane translocase subunit Tim17/Tim22/Tim23 family protein	Helianthus annuus (Common sunflower)		2	2	2	7.7	7.7	7.7	27.369	0	15.536	224360000	16	2.41328	0.0118139	25.0916	25.055	25.1279	25.0529	25.054	25.1102	25.2325	25.3099	25.2067
tr|A0A251RVJ8|A0A251RVJ8_HELAN	A0A251RVJ8	Ribonuclease	Helianthus annuus (Common sunflower)		25	11	11	38.1	18.3	18.3	104.95	0	89.611	804780000	52	0.273911	0.590355	27.0186	26.9427	27.0741	26.991	26.9796	27.0404	27.0484	26.9783	27.1748
tr|A0A251RVP0|A0A251RVP0_HELAN;tr|A0A251SP12|A0A251SP12_HELAN	A0A251RVP0	Putative triosephosphate isomerase protein	Helianthus annuus (Common sunflower)		9	8	8	45.7	43.2	43.2	34.375	0	75.488	1017200000	37	2.34584	0.0131298	27.2937	27.1654	27.2945	27.2094	27.1109	27.118	27.4076	27.6082	27.6766
tr|A0A251RVQ9|A0A251RVQ9_HELAN	A0A251RVQ9	Putative PDI-like 1-5	Helianthus annuus (Common sunflower)		2	2	2	5.3	5.3	5.3	59.092	0	11.948	36291000	4	0.6365	0.299098	22.9229	22.1336	22.8631	22.6186	22.4475	22.4779	21.9333	22.0468	22.5047
tr|A0A251RVX5|A0A251RVX5_HELAN	A0A251RVX5	Putative alpha/Beta hydrolase fold protein	Helianthus annuus (Common sunflower)		2	2	2	13.1	13.1	13.1	26.832	0	13.248	68957000	11	0.162553	0.726485	23.7355	23.7567	22.2047	22.79	23.3717	23.151	23.4963	23.4869	23.4911
tr|A0A251RVY3|A0A251RVY3_HELAN;tr|A0A251TYK4|A0A251TYK4_HELAN	A0A251RVY3	Proteasome subunit alpha type (EC 3.4.25.1)	Helianthus annuus (Common sunflower)		7	7	7	29.9	29.9	29.9	29.598	0	112.6	2109500000	65	0.872766	0.193113	28.3695	28.3126	28.2982	28.0766	28.2959	28.1961	28.2953	28.2638	28.222
tr|A0A251UDK4|A0A251UDK4_HELAN;tr|A0A251VMD5|A0A251VMD5_HELAN;tr|A0A251UNF6|A0A251UNF6_HELAN;tr|A0A251U8K6|A0A251U8K6_HELAN;tr|A0A251T7B7|A0A251T7B7_HELAN;tr|A0A251UJ41|A0A251UJ41_HELAN;tr|A0A251RVY6|A0A251RVY6_HELAN;tr|A0A251U5W0|A0A251U5W0_HELAN;tr|A0A251T5A2|A0A251T5A2_HELAN	A0A251UDK4	Expansin	Helianthus annuus (Common sunflower)		2	2	2	8.2	8.2	8.2	28.047	0	13.845	78679000	8	1.46082	0.0638129	24.1734	23.7875	23.8116	23.4292	23.3589	23.3177	22.0463	21.3071	23.3217
tr|A0A251RW48|A0A251RW48_HELAN;tr|A0A251TYV6|A0A251TYV6_HELAN	A0A251RW48	Putative ribosomal protein S19e, Winged helix-turn-helix DNA-binding domain protein	Helianthus annuus (Common sunflower)		6	3	3	47.6	26.6	26.6	15.907	0	31.517	1232100000	40	0.931106	0.171662	27.0919	27.1487	26.8578	26.9463	27.0075	26.7371	26.649	26.8662	26.7482
tr|A0A251RW56|A0A251RW56_HELAN;tr|A0A251V9X5|A0A251V9X5_HELAN	A0A251RW56	Putative coatomer beta' subunit (COPB2)	Helianthus annuus (Common sunflower)		4	4	4	17	17	17	36.128	0	32.539	96971000	16	0.969725	0.159389	24.0844	23.8651	24.0752	23.5298	23.9599	24.1224	24.1673	24.3763	24.3097
tr|A0A251RW73|A0A251RW73_HELAN;tr|A0A251RKM8|A0A251RKM8_HELAN;tr|A0A251RS30|A0A251RS30_HELAN	A0A251RW73	Putative NAD(P)-linked oxidoreductase superfamily protein	Helianthus annuus (Common sunflower)		7	7	7	28.2	28.2	28.2	34.906	0	46.396	551670000	33	0.410611	0.458005	26.2974	26.4598	26.4357	26.3973	26.5073	26.6249	26.5112	26.4486	26.3678
tr|A0A251RWE9|A0A251RWE9_HELAN	A0A251RWE9	Acyl-coenzyme A oxidase	Helianthus annuus (Common sunflower)		7	7	7	17.3	17.3	17.3	73.903	0	42.912	358710000	13	1.46442	0.0633966	26.0709	25.7967	25.8891	25.7572	25.4096	25.3914	25.8601	25.9601	25.7952
tr|A0A251RWI1|A0A251RWI1_HELAN;tr|A0A251U714|A0A251U714_HELAN	A0A251RWI1	Coatomer subunit alpha	Helianthus annuus (Common sunflower)		27	27	11	26.9	26.9	10.9	136.67	0	213.35	1677700000	115	0.517112	0.374797	28.1051	28.1441	27.951	28.1983	28.1132	28.1214	28.1245	28.1692	28.1532
tr|A0A251RWU7|A0A251RWU7_HELAN	A0A251RWU7	Putative zinc finger, RING/FYVE/PHD-type	Helianthus annuus (Common sunflower)		3	3	3	11.5	11.5	11.5	36.489	0	29.964	85695000	13	1.19424	0.105992	23.8818	23.5656	23.4621	23.6893	23.709	23.5253	23.8794	23.9769	23.9667
tr|A0A251RX12|A0A251RX12_HELAN	A0A251RX12	Elongation factor Tu	Helianthus annuus (Common sunflower)		5	5	5	15.8	15.8	15.8	52.063	0	79.174	567270000	48	0.975873	0.157818	25.9835	25.9599	25.944	26.4604	26.0832	26.2121	26.1373	26.1823	26.5356
tr|A0A251RXA8|A0A251RXA8_HELAN	A0A251RXA8	Coatomer subunit gamma	Helianthus annuus (Common sunflower)		15	6	6	24.2	11.4	11.4	98.19	0	43.053	268800000	17	0.900955	0.182351	24.8072	25.3324	25.295	25.1225	25.1221	25.1318	24.8255	24.9564	24.5254
tr|A0A251RXK9|A0A251RXK9_HELAN	A0A251RXK9	Putative thioredoxin H-type 1	Helianthus annuus (Common sunflower)		3	3	3	36.4	36.4	36.4	13.085	0	17.012	148700000	6	0.636939	0.299349	24.5271	24.5145	24.757	24.6289	24.6094	24.5564	24.5083	24.5032	24.4338
tr|A0A251RY41|A0A251RY41_HELAN;tr|A0A251VEZ5|A0A251VEZ5_HELAN;tr|A0A251TQ65|A0A251TQ65_HELAN	A0A251RY41	Putative eukaryotic translation initiation factor 2 (eIF-2) family protein	Helianthus annuus (Common sunflower)		8	8	8	8.8	8.8	8.8	141.65	0	72.861	298000000	24	1.3404	0.0805307	25.4195	25.4429	25.4422	25.457	25.6666	25.6509	25.7326	25.7784	25.5568
tr|A0A251RY46|A0A251RY46_HELAN	A0A251RY46	Putative ARP protein (REF)	Helianthus annuus (Common sunflower)		4	4	4	10.3	10.3	10.3	68.408	0	40.975	146090000	21	1.37231	0.0761025	24.6258	24.3161	24.4859	24.7595	24.5295	24.6384	24.3422	24.2204	24.3737
tr|A0A251RYA6|A0A251RYA6_HELAN	A0A251RYA6	Uncharacterized protein	Helianthus annuus (Common sunflower)		5	2	1	8.7	3.4	2.1	65.031	0	11.676	23808000	6	0.751448	0.24223	22.3851	22.399	22.3744	22.425	21.9037	21.4675	22.2085	22.5694	22.3718
tr|A0A251RYB8|A0A251RYB8_HELAN;tr|A0A251RW81|A0A251RW81_HELAN	A0A251RYB8	Putative helicase Cas3, CRISPR-associated, core	Helianthus annuus (Common sunflower)		11	1	1	33.7	5.6	5.6	44.312	0.00040967	9.4251	61677000	10	0.82964	0.209399	22.2139	22.8843	22.1542	23.6229	23.9237	23.8865	23.8465	23.7306	21.7088
tr|A0A251RYC9|A0A251RYC9_HELAN;tr|A0A251VTT6|A0A251VTT6_HELAN	A0A251RYC9	Putative TRS120-like protein	Helianthus annuus (Common sunflower)		4	4	4	6	6	6	126.41	0	30.234	66330000	12	1.93428	0.0270211	23.48	23.494	23.6582	23.0452	23.099	23.0724	23.1133	23.5043	23.3327
tr|A0A251RYE5|A0A251RYE5_HELAN	A0A251RYE5	Putative START-like domain, Bet v I type allergen	Helianthus annuus (Common sunflower)		2	2	2	13.4	13.4	13.4	17.458	0	11.697	105400000	3	1.46519	0.0633399	23.9241	21.1752	23.8537	24.5344	24.4493	25.4269	22.069	22.2454	21.9302
tr|A0A251RYE8|A0A251RYE8_HELAN;tr|A0A251SRH1|A0A251SRH1_HELAN;tr|A0A251U7Z0|A0A251U7Z0_HELAN;tr|A0A251U0X2|A0A251U0X2_HELAN;tr|A0A251UWG1|A0A251UWG1_HELAN;tr|A0A251UXC4|A0A251UXC4_HELAN	A0A251RYE8	Malic enzyme	Helianthus annuus (Common sunflower)		24	24	11	58.8	58.8	32.2	64.296	0	323.31	6777400000	224	1.09985	0.126534	29.9709	29.9754	29.8902	30.0788	30.1295	29.8868	30.15	30.1095	30.1281
tr|A0A251RYH1|A0A251RYH1_HELAN	A0A251RYH1	Putative glutamine-tRNA ligase, putative / glutaminyl-tRNA synthetase, putative / GlnRS, putative	Helianthus annuus (Common sunflower)		14	5	5	20.2	8.1	8.1	103.78	0	38.417	411860000	44	1.482	0.0613674	26.2058	26.1584	26.1499	25.904	25.9811	25.7245	26.0235	25.718	25.8937
tr|A0A251RYL1|A0A251RYL1_HELAN	A0A251RYL1	Uncharacterized protein	Helianthus annuus (Common sunflower)		3	3	3	5.5	5.5	5.5	100.15	0	21.061	87568000	11	0.722855	0.256051	23.561	23.8568	23.4525	24.0978	24.0921	23.6632	23.8982	23.7865	23.7834
tr|A0A251RYQ1|A0A251RYQ1_HELAN;tr|A0A251UT05|A0A251UT05_HELAN	A0A251RYQ1	Putative NADH dehydrogenase [ubiquinone] iron-sulfur protein (EC 1.6.99.3)	Helianthus annuus (Common sunflower)		5	5	5	22	22	22	25.895	0	67.36	495010000	25	0.476277	0.405329	26.2715	26.3838	26.3009	26.3941	26.075	25.9318	26.318	26.1892	26.3637
tr|A0A251RYX5|A0A251RYX5_HELAN;tr|A0A251RX98|A0A251RX98_HELAN;tr|A0A251T603|A0A251T603_HELAN	A0A251RYX5	Putative zinc finger protein	Helianthus annuus (Common sunflower)		3	3	3	11.4	11.4	11.4	46.405	0	18.64	37923000	7	0.491535	0.393837	22.2059	22.4218	22.8414	22.298	22.995	23.0909	22.9374	22.7748	23.0119
tr|A0A251RZ00|A0A251RZ00_HELAN;tr|A0A251TUV1|A0A251TUV1_HELAN;tr|A0A251UUZ1|A0A251UUZ1_HELAN;tr|A0A251SDA4|A0A251SDA4_HELAN	A0A251RZ00	Pyrophosphate--fructose 6-phosphate 1-phosphotransferase subunit alpha (PFP) (6-phosphofructokinase, pyrophosphate dependent) (PPi-PFK) (Pyrophosphate-dependent 6-phosphofructose-1-kinase)	Helianthus annuus (Common sunflower)		13	13	10	29.6	29.6	24.6	67.029	0	115.5	1098800000	87	1.96848	0.0255681	27.5396	27.4145	27.4425	27.4097	27.4393	27.3032	27.6968	27.6146	27.5761
tr|A0A251RZ03|A0A251RZ03_HELAN	A0A251RZ03	Lon protease homolog, mitochondrial (EC 3.4.21.53)	Helianthus annuus (Common sunflower)		7	7	7	12.5	12.5	12.5	102.28	0	67.406	257520000	21	1.08883	0.129006	25.3969	25.5204	25.4114	25.1945	25.3193	25.3043	25.3505	25.2018	25.3799
tr|A0A251SDC0|A0A251SDC0_HELAN;tr|A0A251RZ51|A0A251RZ51_HELAN	A0A251SDC0	Serine/threonine-protein phosphatase (EC 3.1.3.16)	Helianthus annuus (Common sunflower)		4	4	4	17.2	17.2	17.2	34.803	0	33.999	208360000	27	2.19904	0.0170629	25.135	25.2244	25.2999	24.667	24.6176	24.8128	25.0702	24.7242	24.8895
tr|A0A251RZ58|A0A251RZ58_HELAN;tr|A0A251TL60|A0A251TL60_HELAN;tr|A0A251UQZ4|A0A251UQZ4_HELAN;tr|A0A251TZB9|A0A251TZB9_HELAN	A0A251RZ58	Dihydrolipoyl dehydrogenase (EC 1.8.1.4)	Helianthus annuus (Common sunflower)		6	6	6	16.9	16.9	16.9	59.988	0	65.823	244870000	37	1.74737	0.0376444	25.3676	25.3268	25.4053	25.2809	25.3462	25.1363	25.1053	25.0865	25.1814
tr|A0A251RZ99|A0A251RZ99_HELAN	A0A251RZ99	RNA cytidine acetyltransferase (EC 2.3.1.-) (18S rRNA cytosine acetyltransferase)	Helianthus annuus (Common sunflower)		2	2	2	3.1	3.1	3.1	115.75	0	11.515	18383000	4	0.174982	0.708838	22.2438	22.6668	22.2545	22.2672	22.2079	22.4425	23.0249	22.083	22.5132
tr|A0A251UVN5|A0A251UVN5_HELAN;tr|A0A251U8U2|A0A251U8U2_HELAN;tr|A0A251U2D3|A0A251U2D3_HELAN;tr|A0A251T5L6|A0A251T5L6_HELAN;tr|A0A251RZB4|A0A251RZB4_HELAN	A0A251UVN5	Putative ribosomal protein L34Ae	Helianthus annuus (Common sunflower)		4	4	4	27.5	27.5	27.5	13.723	0	59.365	3190600000	57	1.49098	0.060326	28.4754	28.8906	28.7855	28.9703	28.9751	29.2439	29.1025	29.2603	29.1401
tr|A0A251RZE6|A0A251RZE6_HELAN	A0A251RZE6	Putative peptidase M20/M25/M40 family protein	Helianthus annuus (Common sunflower)		9	9	9	31.2	31.2	31.2	49.316	0	71.583	507330000	37	0.665803	0.282192	26.5859	26.5649	26.2255	26.2262	26.446	26.3214	26.2088	26.3298	26.1237
tr|A0A251RZF2|A0A251RZF2_HELAN;tr|A0A251SCM0|A0A251SCM0_HELAN;tr|A0A251VTD7|A0A251VTD7_HELAN;tr|A0A251SC15|A0A251SC15_HELAN;tr|A0A251UJZ1|A0A251UJZ1_HELAN;tr|A0A251S0F7|A0A251S0F7_HELAN;tr|A0A251SWI6|A0A251SWI6_HELAN	A0A251RZF2	Putative calcium-dependent protein kinase 4	Helianthus annuus (Common sunflower)		7	7	7	16.8	16.8	16.8	63.088	0	49.544	396090000	22	2.02036	0.0234041	26.0902	25.9951	26.1339	25.9689	25.818	25.8463	25.796	25.8741	25.7518
tr|A0A251RZH9|A0A251RZH9_HELAN;tr|A0A251TUN8|A0A251TUN8_HELAN	A0A251RZH9	Polyadenylate-binding protein (PABP)	Helianthus annuus (Common sunflower)		11	7	6	26.7	17.9	16.5	69.749	0	108.45	442810000	31	1.70618	0.0403395	26.1967	26.1216	26.0693	25.9592	25.9233	25.6707	26.1955	26.1822	26.4505
tr|A0A251RZI8|A0A251RZI8_HELAN	A0A251RZI8	Putative homoserine kinase	Helianthus annuus (Common sunflower)		4	4	4	15.6	15.6	15.6	42.432	0	24.174	113370000	8	0.608905	0.315032	24.025	24.0256	24.2441	24.2642	24.1404	24.3574	24.3019	24.2539	24.1332
tr|A0A251RZJ8|A0A251RZJ8_HELAN;tr|A0A251TMM3|A0A251TMM3_HELAN;tr|A0A251TM88|A0A251TM88_HELAN;tr|A0A251SJB0|A0A251SJB0_HELAN;tr|A0A251T8C5|A0A251T8C5_HELAN	A0A251RZJ8	Putative eukaryotic translation initiation factor 5	Helianthus annuus (Common sunflower)		7	7	7	25.8	25.8	25.8	47.144	0	80.981	444980000	25	1.20915	0.103229	25.9169	25.9166	26.1887	26.1667	26.2757	26.2736	26.0916	25.9945	26.0271
tr|A0A251RZM6|A0A251RZM6_HELAN	A0A251RZM6	Importin subunit alpha	Helianthus annuus (Common sunflower)		11	5	3	28.5	16.5	10.2	61.789	0	53.431	124150000	11	0.0319913	0.941527	24.2326	24.4092	24.3871	24.0622	24.5132	24.6176	24.4085	24.5206	24.2549
tr|A0A251RZQ5|A0A251RZQ5_HELAN;tr|A0A251UIN7|A0A251UIN7_HELAN;tr|A0A251T9J6|A0A251T9J6_HELAN;tr|A0A251UJ82|A0A251UJ82_HELAN	A0A251RZQ5	Putative RNA-binding KH domain-containing protein	Helianthus annuus (Common sunflower)		2	2	2	8.6	8.6	8.6	31.193	0	14.492	61549000	6	0.00101071	0.99815	23.5376	23.8589	21.6772	23.6604	22.0951	23.1871	23.2185	23.464	22.3848
tr|A0A251RZS2|A0A251RZS2_HELAN	A0A251RZS2	Putative tonoplast monosaccharide transporter2	Helianthus annuus (Common sunflower)		8	8	8	19.5	19.5	19.5	78.785	0	92.086	1246700000	56	1.56185	0.0529854	27.4271	27.2274	27.4603	27.2995	27.2825	27.273	27.556	27.4691	27.5304
tr|A0A251RZU0|A0A251RZU0_HELAN	A0A251RZU0	Putative haloacid dehalogenase-like hydrolase (HAD) superfamily protein	Helianthus annuus (Common sunflower)		5	5	5	35.2	35.2	35.2	28.449	0	36.224	168010000	20	0.931065	0.171559	24.8905	24.8637	24.8419	24.7117	24.4479	24.6161	24.8189	24.3335	24.5623
tr|A0A251S0E4|A0A251S0E4_HELAN;tr|A0A251RSU0|A0A251RSU0_HELAN	A0A251S0E4	Putative casein kinase substrate, phosphoprotein PP28	Helianthus annuus (Common sunflower)		2	2	2	18.6	18.6	18.6	18.814	0	15.843	74458000	10	0.421989	0.448172	23.5839	23.6176	22.953	23.5066	23.6365	23.6912	23.6849	23.5373	23.7181
tr|A0A251S0F6|A0A251S0F6_HELAN;tr|A0A251RT35|A0A251RT35_HELAN	A0A251S0F6	Putative secY protein transport family protein	Helianthus annuus (Common sunflower)		4	4	2	9.7	9.7	5.5	51.988	0	38.54	779630000	22	0.307131	0.555678	26.6765	26.7944	26.7758	26.6112	26.9662	27.3227	26.7983	26.9743	26.906
tr|A0A251S0S5|A0A251S0S5_HELAN;tr|A0A251TF69|A0A251TF69_HELAN	A0A251S0S5	Putative P-loop containing nucleoside triphosphate hydrolases superfamily protein	Helianthus annuus (Common sunflower)		16	16	16	45.7	45.7	45.7	54.558	0	159.59	1298700000	75	2.08689	0.0208335	27.7894	27.6654	27.8045	27.5854	27.5216	27.4782	27.5636	27.5552	27.6298
tr|A0A251S0T0|A0A251S0T0_HELAN	A0A251S0T0	Citrate synthase	Helianthus annuus (Common sunflower)		12	2	2	35.7	6	6	44.122	0	15.853	135000000	17	1.74935	0.0375107	24.5238	24.4685	24.5593	24.5805	24.7426	24.4798	23.7667	24.2005	24.2332
tr|A0A251S0U7|A0A251S0U7_HELAN;tr|A0A251VPC1|A0A251VPC1_HELAN	A0A251S0U7	60S ribosomal protein L6	Helianthus annuus (Common sunflower)		9	9	2	46.6	46.6	8.3	22.889	0	90.206	4063300000	84	0.673699	0.278667	29.5007	29.3554	29.3002	29.2409	29.1252	29.3558	29.3682	29.3566	29.3136
tr|A0A251S0W4|A0A251S0W4_HELAN;tr|A0A251UWU7|A0A251UWU7_HELAN	A0A251S0W4	Pyruvate kinase (EC 2.7.1.40)	Helianthus annuus (Common sunflower)		8	8	3	19.7	19.7	7	63.294	0	52.662	213370000	27	1.4728	0.0624607	24.7496	25.0333	24.9437	25.1293	25.1637	25.1895	25.4442	25.137	25.21
tr|A0A251S0Z3|A0A251S0Z3_HELAN	A0A251S0Z3	Putative heat stable protein 1	Helianthus annuus (Common sunflower)		3	3	3	26.7	26.7	26.7	11.848	0	23.21	452210000	19	0.314423	0.549074	26.0803	26.1638	26.1622	26.023	26.3118	26.1552	26.0473	26.1143	26.0517
tr|A0A251S124|A0A251S124_HELAN;tr|A0A251TTM3|A0A251TTM3_HELAN;tr|A0A251UVX1|A0A251UVX1_HELAN;tr|A0A251TBY6|A0A251TBY6_HELAN;tr|A0A251SQT3|A0A251SQT3_HELAN	A0A251S124	UMP-CMP kinase (EC 2.7.4.14) (Deoxycytidylate kinase) (CK) (dCMP kinase) (Uridine monophosphate/cytidine monophosphate kinase) (UMP/CMP kinase) (UMP/CMPK)	Helianthus annuus (Common sunflower)		5	5	4	22.5	22.5	22.5	23.037	0	51.167	322570000	30	0.951803	0.164706	25.5714	25.5528	25.4251	25.9845	25.8481	25.5093	25.8789	25.7089	25.8639
tr|A0A251S137|A0A251S137_HELAN;tr|A0A251V3D3|A0A251V3D3_HELAN	A0A251S137	Putative ribosomal protein S15	Helianthus annuus (Common sunflower)		7	7	7	44.4	44.4	44.4	17.037	0	93.097	2598900000	73	1.01057	0.148765	28.5919	28.8957	28.8197	28.6087	28.5027	28.7134	28.2397	28.5515	28.5417
tr|A0A251S141|A0A251S141_HELAN;tr|A0A251S143|A0A251S143_HELAN;tr|A0A251UF34|A0A251UF34_HELAN	A0A251S141	Putative DYNAMIN-like 1E	Helianthus annuus (Common sunflower)		9	3	1	18.9	7.4	3.1	71.927	0	24.791	53478000	6	1.00879	0.14905	20.9526	23.2987	21.156	23.2728	23.1765	23.2492	23.3483	22.9756	23.3434
tr|A0A251S1C6|A0A251S1C6_HELAN;tr|A0A251S515|A0A251S515_HELAN	A0A251S1C6	Putative arginase	Helianthus annuus (Common sunflower)		13	13	13	60.7	60.7	60.7	36.988	0	247.46	8043300000	167	0.993939	0.152908	30.36	30.2336	30.3217	30.1183	30.2765	30.0168	30.1044	30.1891	30.1511
tr|A0A251S1C7|A0A251S1C7_HELAN	A0A251S1C7	Putative HOPM interactor 7	Helianthus annuus (Common sunflower)		8	8	8	7.4	7.4	7.4	190.37	0	67.062	188760000	31	1.21776	0.101687	24.9461	24.9461	24.965	24.9796	24.7822	24.7758	25.08	25.0988	24.9581
tr|A0A251S1K6|A0A251S1K6_HELAN	A0A251S1K6	Putative calcium-dependent lipid-binding (CaLB domain) family protein	Helianthus annuus (Common sunflower)		3	3	3	7.8	7.8	7.8	55.894	0	19.057	71798000	11	0.549816	0.354471	23.5655	23.4571	23.438	23.5608	23.524	23.6638	23.4004	23.5982	23.3129
tr|A0A251S1K9|A0A251S1K9_HELAN;tr|A0A251T6L8|A0A251T6L8_HELAN	A0A251S1K9	Putative ATP synthase subunit delta	Helianthus annuus (Common sunflower)		2	2	2	11.2	11.2	11.2	22.036	0	12.296	120930000	6	1.11689	0.12316	24.4844	24.4689	24.6281	24.5212	24.6927	24.5201	24.5101	22.157	21.6894
tr|A0A251S1M0|A0A251S1M0_HELAN;tr|A0A251RTC6|A0A251RTC6_HELAN	A0A251S1M0	Putative desiccation-related protein PCC27-45	Helianthus annuus (Common sunflower)		4	4	4	36.6	36.6	36.6	16.469	0	42.259	2738800000	46	0.789919	0.224765	28.5381	28.5069	28.719	28.8718	28.7504	28.8283	28.8152	28.4069	28.59
tr|A0A251S1X3|A0A251S1X3_HELAN	A0A251S1X3	Putative transducin family protein / WD-40 repeat family protein	Helianthus annuus (Common sunflower)		14	8	8	19.8	13.5	13.5	118.59	0	78.755	457310000	53	2.05349	0.0220976	25.9598	25.9213	26.1166	26.2541	26.2603	26.2166	26.1756	26.3017	26.2371
tr|A0A251UZR4|A0A251UZR4_HELAN;tr|A0A251SBG7|A0A251SBG7_HELAN;tr|A0A251S227|A0A251S227_HELAN;tr|A0A251V6Z1|A0A251V6Z1_HELAN	A0A251UZR4	Putative 60S ribosomal protein L11	Helianthus annuus (Common sunflower)		8	8	8	45.6	45.6	45.6	20.782	0	144.51	4180900000	82	1.76258	0.0367533	29.3131	29.35	29.2686	29.0854	29.2555	29.2988	29.0403	29.0031	29.1158
tr|A0A251S250|A0A251S250_HELAN;tr|A0A251T7W1|A0A251T7W1_HELAN	A0A251S250	Putative polyadenylate-binding protein RBP47	Helianthus annuus (Common sunflower)		3	3	3	9.4	9.4	9.4	49.39	0	21.592	145200000	13	1.99445	0.0244434	24.6974	25.2647	24.7628	22.4854	22.1255	24.2075	22.7655	22.311	22.0914
tr|A0A251S288|A0A251S288_HELAN	A0A251S288	Nascent polypeptide-associated complex subunit beta	Helianthus annuus (Common sunflower)		5	2	2	70.1	40.3	40.3	16.383	0	11.232	54205000	6	1.52252	0.0568061	22.8901	22.998	22.9716	23.2774	23.3102	23.1708	23.2401	22.9461	23.0543
tr|A0A251S2F2|A0A251S2F2_HELAN	A0A251S2F2	Putative EF-hand domain pair	Helianthus annuus (Common sunflower)		2	2	2	8.1	8.1	8.1	28.941	0	15.075	44156000	8	1.8557	0.031142	22.902	23.0398	22.0558	23.6385	23.9109	23.7481	22.5867	22.8323	22.9814
tr|A0A251S2I9|A0A251S2I9_HELAN	A0A251S2I9	Putative RNA-binding (RRM/RBD/RNP motifs) family protein	Helianthus annuus (Common sunflower)		2	2	2	7.5	7.5	7.5	51.425	0	17.715	37673000	5	1.07738	0.131167	23.002	22.9429	22.9975	22.0695	21.832	22.9032	22.3367	22.5548	22.2347
tr|A0A251S2J9|A0A251S2J9_HELAN	A0A251S2J9	Putative ribosomal protein L37ae, Zinc-binding ribosomal protein	Helianthus annuus (Common sunflower)		2	2	2	26.1	26.1	26.1	10.241	0	71.851	470660000	33	1.29393	0.088437	26.3435	26.2826	26.2443	26.0908	26.1764	26.1811	26.2033	26.0541	25.9376
tr|A0A251S2L9|A0A251S2L9_HELAN;tr|A0A251RRN3|A0A251RRN3_HELAN	A0A251S2L9	Putative RNA-binding KH domain-containing protein	Helianthus annuus (Common sunflower)		2	2	2	7	7	7	76.707	0	12.317	22196000	4	0.291063	0.57263	22.2653	22.8833	22.5312	22.4694	21.2222	22.5594	22.0941	22.272	22.4601
tr|A0A251S2P2|A0A251S2P2_HELAN	A0A251S2P2	Putative cupredoxin	Helianthus annuus (Common sunflower)		3	2	2	8	5.9	5.9	68.743	0	13.544	21545000	4	2.13075	0.0193477	21.8453	22.1567	22.9122	22.1333	22.5349	22.1998	23.7349	23.5868	23.3515
tr|A0A251S2T6|A0A251S2T6_HELAN;tr|A0A251U0Q4|A0A251U0Q4_HELAN	A0A251S2T6	V-type proton ATPase subunit C	Helianthus annuus (Common sunflower)		7	7	7	26.7	26.7	26.7	42.52	0	44.822	648930000	34	1.60465	0.0489111	26.6377	26.6237	26.6446	26.3137	26.6273	26.6473	26.8527	26.9151	26.8341
tr|A0A251S2Y7|A0A251S2Y7_HELAN	A0A251S2Y7	Ubiquitin carboxyl-terminal hydrolase (EC 3.4.19.12)	Helianthus annuus (Common sunflower)		3	3	3	20.7	20.7	20.7	25.531	0	28.933	178340000	14	1.35275	0.0789339	21.897	25.421	25.427	25.4442	25.4253	25.4509	22.4768	21.8061	22.4485
tr|A0A251S327|A0A251S327_HELAN	A0A251S327	Putative pyridoxal phosphate (PLP)-dependent transferases superfamily protein	Helianthus annuus (Common sunflower)		5	5	5	17.3	17.3	17.3	50.075	0	37.574	179300000	16	0.976347	0.157758	24.8105	24.575	24.8742	25.066	24.7833	25.063	24.7235	24.752	24.6011
tr|A0A251S343|A0A251S343_HELAN;tr|A0A251T609|A0A251T609_HELAN	A0A251S343	Putative armadillo-type fold protein	Helianthus annuus (Common sunflower)		11	11	5	27.1	27.1	12.1	65.707	0	166.69	1254400000	67	1.74175	0.0379444	27.6137	27.6685	27.703	27.5506	27.5333	27.5614	27.5436	27.5362	27.613
tr|A0A251SS89|A0A251SS89_HELAN;tr|A0A251S367|A0A251S367_HELAN	A0A251SS89	Putative oxidoreductase	Helianthus annuus (Common sunflower)		8	8	8	31.1	31.1	31.1	41.473	0	71.418	415000000	39	1.60699	0.0487399	26.0296	26.0936	26.0206	25.878	25.9333	25.8957	25.9425	25.6961	25.7884
tr|A0A251S3K3|A0A251S3K3_HELAN;tr|A0A251U6R5|A0A251U6R5_HELAN	A0A251S3K3	Putative heat shock protein Hsp90 family, DNA mismatch repair protein family	Helianthus annuus (Common sunflower)		9	4	4	16.1	8.6	8.6	90.662	0	30.237	127370000	13	0.746672	0.244591	24.241	24.0876	23.9643	24.384	24.7181	24.0989	24.3569	24.3635	24.7054
tr|A0A251S3R6|A0A251S3R6_HELAN	A0A251S3R6	Putative iridoid synthase	Helianthus annuus (Common sunflower)		5	4	4	15.2	11.8	11.8	43.787	0	33.879	88710000	17	0.599926	0.31928	23.6052	23.6501	23.6697	23.9407	24.074	23.7124	23.9032	23.6901	23.3051
tr|A0A251S3R7|A0A251S3R7_HELAN	A0A251S3R7	Uncharacterized protein	Helianthus annuus (Common sunflower)		1	1	1	10.2	10.2	10.2	16.803	0	13.231	51075000	9	0.0710652	0.867627	23.5729	20.8938	23.4566	22.0834	22.7921	21.7036	22.5861	21.8185	22.6069
tr|A0A251S3U4|A0A251S3U4_HELAN	A0A251S3U4	UTP--glucose-1-phosphate uridylyltransferase (EC 2.7.7.9)	Helianthus annuus (Common sunflower)		20	6	6	60.9	18.1	18.1	51.507	0	78.283	1407500000	65	0.547452	0.355555	27.7887	27.7857	27.9323	27.5966	27.6343	27.8646	27.7617	27.8479	27.8092
tr|A0A251S3V1|A0A251S3V1_HELAN	A0A251S3V1	Putative universal stress protein A	Helianthus annuus (Common sunflower)		3	1	1	25.9	12.3	12.3	17.357	0.00038417	7.4805	74967000	4	0.408908	0.459289	24.1043	21.9463	25.0719	22.6315	22.6168	22.16	22.207	22.9864	23.6687
tr|A0A251S3Z0|A0A251S3Z0_HELAN	A0A251S3Z0	Putative rossmann-like alpha/beta/alpha sandwich fold protein	Helianthus annuus (Common sunflower)		2	2	2	10.2	10.2	10.2	22.366	0	13.331	67376000	8	1.14081	0.118006	23.3944	23.6413	23.2845	23.3586	23.3667	23.6056	21.9615	23.3549	21.5415
tr|A0A251S450|A0A251S450_HELAN;tr|C1KM31|C1KM31_HELPE;tr|C1KM15|C1KM15_HELAN;tr|A0A251SA85|A0A251SA85_HELAN	A0A251S450	Ferredoxin--NADP reductase, chloroplastic (FNR) (EC 1.18.1.2)	Helianthus annuus (Common sunflower)		2	2	2	7.1	7.1	7.1	40.973	0	10.891	15818000	3	0.563367	0.344405	22.9276	22.0332	22.0136	22.4427	22.354	22.8736	21.5842	22.0964	22.2512
tr|A0A251S456|A0A251S456_HELAN	A0A251S456	Putative gamma carbonic anhydrase 2	Helianthus annuus (Common sunflower)		7	7	3	34.2	34.2	13.2	29.29	0	73.688	1153800000	43	1.27531	0.0913284	27.5984	27.4858	27.5515	27.4406	27.5464	27.5722	27.2524	27.4395	27.3961
tr|A0A251S495|A0A251S495_HELAN;tr|A0A251RRJ4|A0A251RRJ4_HELAN;tr|A0A251VL67|A0A251VL67_HELAN	A0A251S495	Pyrophosphate--fructose 6-phosphate 1-phosphotransferase subunit beta (PFP) (EC 2.7.1.90) (6-phosphofructokinase, pyrophosphate dependent) (PPi-PFK) (Pyrophosphate-dependent 6-phosphofructose-1-kinase)	Helianthus annuus (Common sunflower)		8	8	8	22.8	22.8	22.8	61.464	0	56.139	196900000	19	1.11844	0.122814	25.1196	24.9686	24.8237	24.8276	24.9408	24.7329	25.3092	25.068	25.0544
tr|A0A251S497|A0A251S497_HELAN	A0A251S497	Putative peptidase S28, Alpha/Beta hydrolase fold protein	Helianthus annuus (Common sunflower)		4	3	3	13.7	11.2	11.2	53.073	0	20.082	92253000	10	0.600175	0.31929	24.2983	24.1633	23.9877	23.3593	23.4501	23.3254	21.5885	23.8466	23.7146
tr|A0A251S4C1|A0A251S4C1_HELAN	A0A251S4C1	Isocitrate dehydrogenase [NADP] (EC 1.1.1.42)	Helianthus annuus (Common sunflower)		17	7	7	41	18	18	43.378	0	62.115	1262800000	43	0.465866	0.41278	27.6438	27.5789	27.5477	27.6732	27.5107	27.3739	27.6661	27.6707	27.5916
tr|A0A251S4F6|A0A251S4F6_HELAN;tr|A0A251T7R5|A0A251T7R5_HELAN;tr|A0A251T838|A0A251T838_HELAN;tr|A0A251T7F8|A0A251T7F8_HELAN;tr|A0A251T6B9|A0A251T6B9_HELAN;tr|A0A251T6B8|A0A251T6B8_HELAN;tr|A0A251UPS6|A0A251UPS6_HELAN	A0A251S4F6	Peroxidase (EC 1.11.1.7)	Helianthus annuus (Common sunflower)		6	6	6	28.5	28.5	28.5	33.642	0	103.41	734060000	37	1.02465	0.145071	26.5975	26.74	26.8033	27.1484	26.9595	26.9043	26.6548	26.8219	26.9817
tr|A0A251S4G9|A0A251S4G9_HELAN;tr|A0A251UIQ2|A0A251UIQ2_HELAN	A0A251S4G9	Putative phosphoglycerate mutase, 2,3-bisphosphoglycerate-independent	Helianthus annuus (Common sunflower)		20	20	5	55.8	55.8	18.1	60.512	0	323.31	8940600000	220	1.97186	0.0254562	30.3077	30.3809	30.4093	30.2617	30.1809	30.2329	30.2297	30.2621	30.2607
tr|A0A251S4H3|A0A251S4H3_HELAN;tr|O04959|O04959_HELAN;tr|O04960|O04960_HELAN;tr|A0A251UC35|A0A251UC35_HELAN;tr|O04957|O04957_HELAN;tr|C1KMJ5|C1KMJ5_HELPE;tr|C1KMH9|C1KMH9_HELAN;tr|A0A251TMX6|A0A251TMX6_HELAN	A0A251S4H3	Glutamine synthetase (EC 6.3.1.2)	Helianthus annuus (Common sunflower)		12	12	1	49.2	49.2	4.5	38.956	0	152.97	3642900000	146	1.27614	0.0913784	29.1773	29.0876	29.209	29.075	29.0784	29.002	29.0527	28.9833	28.8344
tr|A0A251S4I0|A0A251S4I0_HELAN;tr|Q39951|Q39951_HELAN	A0A251S4I0	Thioredoxin reductase (EC 1.8.1.9)	Helianthus annuus (Common sunflower)		5	5	5	18.4	18.4	18.4	40.557	0	74.383	689260000	32	0.592164	0.324253	26.8048	26.8007	26.7266	26.753	26.6824	26.5995	26.8153	26.9638	26.6822
tr|A0A251S4I7|A0A251S4I7_HELAN	A0A251S4I7	Putative auxin transport protein (BIG)	Helianthus annuus (Common sunflower)		19	19	19	5.6	5.6	5.6	564.33	0	133.81	505990000	49	1.05506	0.136558	26.3506	26.2115	26.429	26.1454	26.0707	25.8388	25.8032	26.0318	26.2086
tr|A0A251S4L0|A0A251S4L0_HELAN;tr|A0A251U5X0|A0A251U5X0_HELAN	A0A251S4L0	Putative transketolase, bacterial-like protein	Helianthus annuus (Common sunflower)		17	17	7	31.1	31.1	11.4	79.509	0	323.31	3416400000	145	1.09554	0.127411	28.9988	29.115	29.0662	28.9501	28.9844	28.938	29.0754	28.9819	29.0194
tr|A0A251S536|A0A251S536_HELAN;tr|A0A251UX19|A0A251UX19_HELAN;tr|A0A251VJM2|A0A251VJM2_HELAN	A0A251S536	Ribosomal protein L19	Helianthus annuus (Common sunflower)		3	3	1	21.7	21.7	9.4	24.707	0	40.167	1249400000	35	2.11332	0.0199171	27.1765	27.4369	27.4637	26.6979	26.6744	26.9629	27.2885	27.4026	27.1137
tr|A0A251S567|A0A251S567_HELAN	A0A251S567	Putative NADH-ubiquinone oxidoreductase 24 kDa subunit, putative	Helianthus annuus (Common sunflower)		4	2	2	24.8	16.5	16.5	28.101	0	16.338	99932000	13	0.993558	0.152823	24.0776	23.9101	23.9784	24.0151	24.1057	24.116	23.6867	23.9433	23.9449
tr|A0A251S5G8|A0A251S5G8_HELAN	A0A251S5G8	Putative transducin/WD40 repeat-like superfamily protein	Helianthus annuus (Common sunflower)		7	7	7	8.7	8.7	8.7	147.43	0	50.824	150210000	23	0.686762	0.271769	24.7123	24.1843	24.628	24.4945	24.9907	24.237	24.9522	24.8423	25.0315
tr|A0A251S5H0|A0A251S5H0_HELAN	A0A251S5H0	Putative heat-shock protein 70T-2	Helianthus annuus (Common sunflower)		1	1	1	2.5	2.5	2.5	61.24	0.00038506	7.5078	58781000	3	1.24395	0.0967418	23.2574	23.143	20.9351	24.1987	23.7585	23.555	22.4205	21.402	21.2455
tr|A0A251S5T4|A0A251S5T4_HELAN	A0A251S5T4	T-complex protein 1 subunit eta (TCP-1-eta) (CCT-eta)	Helianthus annuus (Common sunflower)		13	13	2	27.8	27.8	3.1	60.264	0	168.32	1619200000	83	1.53579	0.0554962	28.0975	28.0561	28.0063	27.956	27.9204	27.9028	27.995	27.9064	27.8605
tr|A0A251S5U7|A0A251S5U7_HELAN	A0A251S5U7	Putative trimeric LpxA-like enzyme	Helianthus annuus (Common sunflower)		4	4	4	5.9	5.9	5.9	89.303	0	26.42	89984000	19	0.0635871	0.880556	23.8957	23.8745	23.7383	23.4651	23.7246	24.0663	23.8987	23.7547	23.7337
tr|A0A251S5V0|A0A251S5V0_HELAN;tr|A0A251V4P8|A0A251V4P8_HELAN;tr|A0A251UVS4|A0A251UVS4_HELAN;tr|A0A251TGS2|A0A251TGS2_HELAN;tr|A0A251TRT7|A0A251TRT7_HELAN;tr|A0A251UL39|A0A251UL39_HELAN	A0A251S5V0	Histone H2A	Helianthus annuus (Common sunflower)		3	3	2	30.6	30.6	22.2	11.656	0	26.075	7551700000	30	0.511657	0.378646	21.7408	29.6418	21.4608	20.8492	30.2375	30.9708	21.153	21.4433	21.8853
tr|A0A251S647|A0A251S647_HELAN	A0A251S647	Putative plant UBX domain containing protein 4	Helianthus annuus (Common sunflower)		4	4	4	19.5	19.5	19.5	32.68	0	29.627	179490000	15	1.80677	0.0339532	24.9503	24.9581	24.9758	24.4363	24.307	24.7706	25.0663	25.0516	24.84
tr|A0A251S689|A0A251S689_HELAN	A0A251S689	Putative alpha-N-acetylglucosaminidase family / NAGLU family	Helianthus annuus (Common sunflower)		2	2	2	3	3	3	92.247	0	13.969	41640000	6	0.23444	0.633484	22.9817	22.1607	21.7743	22.5285	22.5026	22.9578	22.5665	22.2342	22.6058
tr|A0A251S6D0|A0A251S6D0_HELAN;tr|A0A251V6A0|A0A251V6A0_HELAN	A0A251S6D0	Putative aminotransferase class-III, Pyridoxal phosphate-dependent transferase	Helianthus annuus (Common sunflower)		6	6	6	19.3	19.3	19.3	61.384	0	45.906	180490000	16	1.60105	0.0492267	24.8488	25.0408	24.879	24.6631	24.4718	24.7293	24.8371	24.905	24.813
tr|A0A251S6E2|A0A251S6E2_HELAN	A0A251S6E2	Putative ARM repeat superfamily protein	Helianthus annuus (Common sunflower)		11	11	1	12.7	12.7	1.7	117.57	0	89.188	285900000	27	2.11513	0.0198829	25.6627	25.6679	25.4292	24.8641	25.1193	25.188	25.5395	25.6298	25.397
tr|A0A251S6F0|A0A251S6F0_HELAN	A0A251S6F0	Annexin	Helianthus annuus (Common sunflower)		5	5	5	18.9	18.9	18.9	36.106	0	34.778	395650000	25	0.474359	0.406888	26.1491	25.8915	26.3624	25.8196	25.9543	26.0546	26.0181	25.9784	25.935
tr|A0A251S6I7|A0A251S6I7_HELAN	A0A251S6I7	Putative pyrimidin 4	Helianthus annuus (Common sunflower)		4	4	4	17.2	17.2	17.2	41.848	0	26.346	188620000	20	2.25724	0.0154382	24.9887	24.8135	24.8682	24.531	24.7164	24.5215	25.1451	24.9408	24.9827
tr|Q9SP19|Q9SP19_HELAN;tr|A0A251S6M7|A0A251S6M7_HELAN;tr|Q9LKQ9|Q9LKQ9_HELAN;tr|A0A251U7K1|A0A251U7K1_HELAN;tr|Q9SP20|Q9SP20_HELAN;tr|A0A251SEX9|A0A251SEX9_HELAN	Q9SP19	Asparagine synthetase (EC 6.3.5.4)	Helianthus annuus (Common sunflower)		10	10	10	26.3	26.3	26.3	63.143	0	104.48	889780000	47	1.54702	0.0543763	27.2077	27.244	27.2507	27.0794	26.7689	26.9106	27.2086	27.0739	27.0359
tr|A0A251S703|A0A251S703_HELAN	A0A251S703	Uncharacterized protein	Helianthus annuus (Common sunflower)		3	3	3	9.7	9.7	9.7	49.046	0	19.428	107740000	6	0.62249	0.306637	24.5273	24.1684	24.149	24.108	22.3144	23.8387	23.5996	23.673	23.642
tr|A0A251S734|A0A251S734_HELAN	A0A251S734	Putative K-like domain protein	Helianthus annuus (Common sunflower)		3	3	3	11	11	11	46.896	0	20.071	56245000	7	0.17431	0.709577	23.214	22.6303	23.4077	23.2299	23.2605	23.2828	23.4043	22.2251	23.1691
tr|A0A251S744|A0A251S744_HELAN	A0A251S744	Putative outer membrane OMP85 family protein	Helianthus annuus (Common sunflower)		7	7	7	17.5	17.5	17.5	57.866	0	62.271	319440000	30	2.32908	0.0135338	25.7716	25.679	25.7231	25.4399	25.3357	25.5136	25.5544	25.5763	25.659
tr|Q39933|Q39933_HELAN;tr|A0A251S786|A0A251S786_HELAN;tr|Q7DME6|Q7DME6_HELAN;tr|B5KU32|B5KU32_HELAN;tr|B5KU36|B5KU36_HELAN;tr|B5KU26|B5KU26_HELAN;tr|B5KU40|B5KU40_HELAN;tr|B5KU30|B5KU30_HELAN;tr|B5KU22|B5KU22_HELAN;tr|A0A251TLV6|A0A251TLV6_HELAN;tr|A0A251TMX9|A0A251TMX9_HELAN	Q39933	1-aminocyclopropapne-1-carboxylic acid oxidase	Helianthus annuus (Common sunflower)		4	4	2	20.8	20.8	10.1	34.894	0	34.809	172350000	22	0.509627	0.379975	24.5345	25.0191	24.5599	24.6144	23.3923	24.6883	24.9648	24.8036	24.7143
tr|A0A251S7C4|A0A251S7C4_HELAN;tr|A0A251RNZ2|A0A251RNZ2_HELAN	A0A251S7C4	Serine hydroxymethyltransferase (EC 2.1.2.1)	Helianthus annuus (Common sunflower)		7	7	7	17.1	17.1	17.1	56.911	0	50.472	482320000	33	2.31171	0.0139901	26.2277	26.3849	26.286	26.0447	26.123	25.9243	26.3687	26.3232	26.3185
tr|A0A251S7F1|A0A251S7F1_HELAN	A0A251S7F1	Putative 26S proteasome non-ATPase regulatory subunit Rpn12	Helianthus annuus (Common sunflower)		5	1	1	28.8	7.5	7.5	30.863	0	11.462	83588000	16	1.43305	0.0674351	23.3258	23.4291	23.7167	23.7041	23.929	23.9691	24.0362	23.9298	23.7661
tr|A0A251S7F3|A0A251S7F3_HELAN;tr|A0A251SJF5|A0A251SJF5_HELAN	A0A251S7F3	Putative carrier protein	Helianthus annuus (Common sunflower)		12	12	1	36.6	36.6	5.8	38.939	0	80.105	1814900000	69	1.51255	0.0578648	28.1488	28.1618	28.185	28.0188	28.0865	28.0882	28.102	28.1882	28.1348
tr|A0A251S7I3|A0A251S7I3_HELAN	A0A251S7I3	Pyruvate dehydrogenase E1 component subunit alpha (EC 1.2.4.1)	Helianthus annuus (Common sunflower)		10	2	2	22.6	6.4	6.4	43.588	0	17.001	109320000	12	2.09073	0.0207001	24.6202	24.6755	24.6162	23.1308	21.4161	21.3774	21.7552	23.1979	22.325
tr|A0A251S7M2|A0A251S7M2_HELAN;tr|A0A251RMV7|A0A251RMV7_HELAN	A0A251S7M2	Putative ubiquilin-1	Helianthus annuus (Common sunflower)		5	4	4	13.2	10.1	10.1	55.712	0	33.676	153420000	14	1.36507	0.0771843	24.5387	25.0986	24.7608	24.1639	24.344	24.4255	24.4227	24.3352	24.5173
tr|A0A251S7P9|A0A251S7P9_HELAN	A0A251S7P9	Putative peptidase S10, serine carboxypeptidase, Alpha/Beta hydrolase fold protein	Helianthus annuus (Common sunflower)		2	2	2	6.4	6.4	6.4	50.365	0	12.048	65136000	4	2.12986	0.0193633	22.9673	21.67	21.3336	22.4112	22.7138	22.3107	23.8898	24.1199	24.0008
tr|A0A251S7Z9|A0A251S7Z9_HELAN	A0A251S7Z9	40S ribosomal protein S7	Helianthus annuus (Common sunflower)		7	7	4	41.1	41.1	19.4	20.592	0	90.68	3357100000	77	0.81392	0.215666	28.9175	28.9089	28.8066	28.8837	28.8758	28.8838	28.9693	28.9156	28.9415
tr|A0A251S814|A0A251S814_HELAN;tr|A0A251S8H9|A0A251S8H9_HELAN	A0A251S814	Putative 26S proteasome non-ATPase regulatory subunit 3	Helianthus annuus (Common sunflower)		11	2	2	31.7	8.4	8.4	55.433	0	14.728	30087000	5	0.389183	0.476361	22.5744	22.9387	23.0168	23.2737	22.0329	22.7962	20.8194	22.1436	23.0624
tr|A0A251S859|A0A251S859_HELAN;tr|A0A251RPL1|A0A251RPL1_HELAN	A0A251S859	Putative translocon-associated protein beta (TRAPB) family protein	Helianthus annuus (Common sunflower)		3	3	3	26.9	26.9	26.9	21.118	0	39.496	966250000	25	0.197367	0.679397	27.3456	27.2928	27.1367	27.174	27.1343	27.0924	27.1027	27.4806	27.0306
tr|A0A251S868|A0A251S868_HELAN;tr|A0A251RN80|A0A251RN80_HELAN	A0A251S868	Putative synaptotagmin A	Helianthus annuus (Common sunflower)		3	3	3	8	8	8	61.322	0	22.859	104780000	14	0.839756	0.205407	24.3169	23.9067	23.8077	23.9184	23.8657	23.8655	23.7908	23.7077	23.5747
tr|A0A251S877|A0A251S877_HELAN	A0A251S877	Putative heme peroxidase	Helianthus annuus (Common sunflower)		3	3	2	15.5	15.5	8.8	31.323	0	36.168	182510000	22	1.56726	0.0524252	24.9711	25.0776	24.9203	24.5384	24.6781	24.6903	24.8842	24.6922	24.5258
tr|A0A251S8C9|A0A251S8C9_HELAN;tr|A0A251RPT3|A0A251RPT3_HELAN	A0A251S8C9	Putative LYR family of Fe/S cluster biogenesis protein	Helianthus annuus (Common sunflower)		6	6	6	56.1	56.1	56.1	13.314	0	80.896	711180000	45	2.04912	0.0222684	26.545	26.7453	26.6259	26.8341	27.0145	26.8972	26.8716	26.9683	26.9573
tr|A0A251S8F1|A0A251S8F1_HELAN;tr|A0A251SPE4|A0A251SPE4_HELAN	A0A251S8F1	Trafficking protein particle complex subunit	Helianthus annuus (Common sunflower)		3	3	3	21.1	21.1	21.1	21.744	0	19.936	57026000	6	0.708073	0.26155	22.5062	23.3242	21.5319	23.1415	23.4232	23.4875	22.9816	22.9115	23.0457
tr|A0A251S8L4|A0A251S8L4_HELAN	A0A251S8L4	Putative PB1 domain-containing protein	Helianthus annuus (Common sunflower)		2	2	2	8.4	8.4	8.4	72.009	0	11.913	92449000	4	0.425166	0.445911	23.8376	23.2185	22.572	24.4253	21.252	22.3198	24.9623	22.8985	24.4885
tr|A0A251S8N3|A0A251S8N3_HELAN	A0A251S8N3	Pyruvate kinase (EC 2.7.1.40)	Helianthus annuus (Common sunflower)		15	3	3	44.1	5.7	5.7	55.181	0	25.221	663410000	19	1.01882	0.146495	26.7734	26.7095	26.7868	26.6882	26.6746	26.6179	26.6684	26.6815	26.5059
tr|A0A251S8S8|A0A251S8S8_HELAN;tr|A0A251V268|A0A251V268_HELAN	A0A251S8S8	Putative cullin-4A	Helianthus annuus (Common sunflower)		4	4	4	5.2	5.2	5.2	92.823	0	24.294	60787000	6	1.80919	0.0338349	23.0301	21.5956	21.9191	21.134	22.2089	21.4897	23.7373	23.1766	23.6425
tr|A0A251TGD3|A0A251TGD3_HELAN;tr|A0A251S8U3|A0A251S8U3_HELAN	A0A251TGD3	Putative RNA helicase family protein	Helianthus annuus (Common sunflower)		8	8	8	14.5	14.5	14.5	82.45	0	48.656	187820000	24	0.987113	0.154665	24.7658	24.6986	24.9478	24.8348	24.9423	24.9247	25.1429	25.0327	24.9098
tr|A0A251S8W7|A0A251S8W7_HELAN;tr|A0A251SED9|A0A251SED9_HELAN;tr|A0A251SBX2|A0A251SBX2_HELAN	A0A251S8W7	Glyceraldehyde-3-phosphate dehydrogenase (EC 1.2.1.-)	Helianthus annuus (Common sunflower)		9	2	1	26.2	3	3	36.308	0	12.37	2939000000	14	1.07671	0.131272	28.9321	28.9096	28.6915	29.0061	29.0471	28.7656	28.5725	28.7645	28.6113
tr|A0A251S8W9|A0A251S8W9_HELAN;tr|A0A251UZS3|A0A251UZS3_HELAN	A0A251S8W9	Putative DNA damage-binding protein 1	Helianthus annuus (Common sunflower)		8	8	8	11.1	11.1	11.1	121.77	0	56.598	165730000	20	1.3243	0.0831517	24.6683	24.9397	24.711	24.6191	24.6194	24.6197	24.2225	24.6253	24.2418
tr|A0A251S935|A0A251S935_HELAN	A0A251S935	Putative trimeric LpxA-like protein	Helianthus annuus (Common sunflower)		7	3	3	38.2	17.3	17.3	29.176	0	19.333	149740000	12	0.301107	0.561932	24.3079	24.2885	23.4292	24.1305	23.8952	24.3792	24.2746	24.2914	24.4493
tr|A0A251S951|A0A251S951_HELAN;tr|A0A251SAK5|A0A251SAK5_HELAN	A0A251S951	Putative multidrug resistance-associated protein 2	Helianthus annuus (Common sunflower)		10	10	3	10.6	10.6	3.1	181.46	0	67.464	229770000	24	2.25161	0.0155981	25.4544	25.5272	25.2494	24.7885	24.6351	24.8444	25.3515	25.3783	25.0083
tr|A0A251SIM9|A0A251SIM9_HELAN;tr|A0A251S9M6|A0A251S9M6_HELAN;tr|A0A251S9Z2|A0A251S9Z2_HELAN;tr|A0A251SWH0|A0A251SWH0_HELAN	A0A251SIM9	Putative developmentally-regulated GTP-binding protein 1	Helianthus annuus (Common sunflower)		4	4	4	16.8	16.8	16.8	41.136	0	36.183	135980000	15	0.700771	0.265143	24.5293	24.5972	24.2405	24.2066	24.2383	24.2288	24.5098	24.2164	24.4262
tr|A0A251S9Q4|A0A251S9Q4_HELAN	A0A251S9Q4	Putative fumarate lyase family	Helianthus annuus (Common sunflower)		15	15	15	26.2	26.2	26.2	85.564	0	122.05	912060000	76	2.12144	0.0196445	27.0449	26.8922	26.8272	27.1599	27.2852	27.1975	27.1945	27.2989	27.4202
tr|A0A251S9V0|A0A251S9V0_HELAN	A0A251S9V0	Putative bifunctional aspartate aminotransferase and glutamate/aspartate-prephenate aminotransferase (EC 2.6.1.78) (EC 2.6.1.79)	Helianthus annuus (Common sunflower)		10	6	6	29.1	17.5	17.5	51.607	0	65.275	453300000	52	1.59986	0.0493149	26.2307	26.3031	26.2428	26.092	25.9657	26.0386	26.1604	25.9906	26.1815
tr|A0A251S9Y3|A0A251S9Y3_HELAN	A0A251S9Y3	Putative eukaryotic translation initiation factor eIF2A family protein	Helianthus annuus (Common sunflower)		4	4	4	15	15	15	50.597	0	29.929	169140000	19	0.832043	0.208524	24.6965	24.9078	24.734	24.3762	24.6168	24.5893	24.6321	24.6411	24.9433
tr|A0A251S9Z4|A0A251S9Z4_HELAN;tr|A0A251SJ83|A0A251SJ83_HELAN	A0A251S9Z4	Putative aldo-keto reductase 2	Helianthus annuus (Common sunflower)		9	6	4	34.4	25.9	18.5	37.456	0	49.582	671260000	36	0.18383	0.697358	26.7633	26.7847	26.7075	26.656	26.7898	26.6077	26.8528	26.6167	26.7367
tr|A0A251UPI3|A0A251UPI3_HELAN;tr|A0A251SA23|A0A251SA23_HELAN;tr|A0A251RZ30|A0A251RZ30_HELAN	A0A251UPI3	Ribosomal protein L15	Helianthus annuus (Common sunflower)		7	7	7	39.2	39.2	39.2	24.208	0	109.79	5153400000	108	1.01475	0.147767	29.6255	29.606	29.5757	29.6549	29.413	29.7263	29.7208	29.8462	29.8148
tr|A0A251SA89|A0A251SA89_HELAN	A0A251SA89	Putative GTP-binding 2	Helianthus annuus (Common sunflower)		8	3	3	47.6	17.6	17.6	23.319	0	25.594	162910000	12	1.49209	0.0602791	24.592	24.4079	24.678	24.6998	24.7466	24.7571	24.7555	24.851	24.8054
tr|A0A251SA99|A0A251SA99_HELAN;tr|A0A251TV88|A0A251TV88_HELAN	A0A251SA99	Putative cytochrome c1	Helianthus annuus (Common sunflower)		8	1	1	40.9	6.3	6.3	29.64	0	19.004	219250000	13	1.57577	0.051694	25.2321	25.4121	25.5767	25.3505	25.1406	24.665	24.6062	24.724	24.7661
tr|A0A251SAA3|A0A251SAA3_HELAN	A0A251SAA3	Putative pentatricopeptide repeat (PPR) superfamily protein	Helianthus annuus (Common sunflower)		4	4	4	9.8	9.8	9.8	53.646	0	31.144	141990000	15	2.12469	0.0195223	24.1201	24.4781	24.2177	24.3749	24.3264	24.2567	24.6477	25.1005	25.0352
tr|A0A251SAA5|A0A251SAA5_HELAN	A0A251SAA5	Adenosylhomocysteinase (EC 3.3.1.1)	Helianthus annuus (Common sunflower)		24	6	6	59.4	19.4	19.4	53.176	0	36.77	305800000	24	0.299414	0.563524	25.4019	25.5955	25.5859	25.4217	25.7749	25.4775	26.0986	25.9374	25.3078
tr|A0A251SAG1|A0A251SAG1_HELAN	A0A251SAG1	Putative aspartic peptidase A1 family	Helianthus annuus (Common sunflower)		3	2	2	11.4	9.1	9.1	50.149	0	13.281	123970000	10	2.34785	0.0130873	24.3208	24.5698	24.3748	24.0395	23.8704	24.024	24.2559	24.1788	24.1437
tr|A0A251SAN9|A0A251SAN9_HELAN;tr|A0A251VL00|A0A251VL00_HELAN;tr|A0A251U9V4|A0A251U9V4_HELAN	A0A251SAN9	Putative methionine--tRNA ligase	Helianthus annuus (Common sunflower)		16	16	16	25.6	25.6	25.6	90.889	0	149.97	726960000	58	2.22029	0.0165025	26.932	26.8952	26.9991	26.7748	26.7534	26.6672	26.7011	26.6099	26.4593
tr|A0A251SAQ5|A0A251SAQ5_HELAN;tr|A0A251RNE5|A0A251RNE5_HELAN	A0A251SAQ5	Eukaryotic translation initiation factor 3 subunit M (eIF3m)	Helianthus annuus (Common sunflower)		5	5	5	14.9	14.9	14.9	46.371	0	48.751	456210000	21	1.75904	0.0369422	26.3372	26.2242	26.2249	26.1476	26.0141	26.1007	26.1081	26.134	26.1231
tr|A0A251SAS2|A0A251SAS2_HELAN	A0A251SAS2	Putative outer membrane protein porin	Helianthus annuus (Common sunflower)		3	3	3	13.4	13.4	13.4	29.167	0	22.121	223730000	18	0.715152	0.259299	25.4673	25.3886	25.4983	24.6392	24.5693	24.5731	24.7147	23.1373	25.337
tr|A0A251SAW2|A0A251SAW2_HELAN	A0A251SAW2	Serine hydroxymethyltransferase (EC 2.1.2.1)	Helianthus annuus (Common sunflower)		19	2	2	52.2	8.3	8.3	51.98	0	16.743	134240000	13	0.0679289	0.872643	24.801	24.8062	21.7616	24.3186	24.1416	23.8126	21.0724	24.6173	24.4486
tr|A0A251SAY9|A0A251SAY9_HELAN	A0A251SAY9	Putative glutathione S-transferase family protein	Helianthus annuus (Common sunflower)		11	11	11	37.5	37.5	37.5	40.133	0	302.83	2566500000	106	0.343396	0.520085	28.4902	28.6303	28.4636	28.4888	28.5829	28.6515	28.6582	28.5712	28.5996
tr|A0A251SBA9|A0A251SBA9_HELAN;tr|A0A251UMX2|A0A251UMX2_HELAN;tr|A0A251UG62|A0A251UG62_HELAN;tr|A0A251V9U2|A0A251V9U2_HELAN	A0A251SBA9	Dolichyl-diphosphooligosaccharide--protein glycosyltransferase 48 kDa subunit (Oligosaccharyl transferase 48 kDa subunit)	Helianthus annuus (Common sunflower)		14	14	14	40.2	40.2	40.2	48.451	0	146.59	1173300000	81	1.48476	0.0611406	27.5394	27.5288	27.4435	27.5079	27.5215	27.5128	27.5698	27.7477	27.6617
tr|A0A251SBZ8|A0A251SBZ8_HELAN;tr|A0A251RLI9|A0A251RLI9_HELAN	A0A251SBZ8	Putative pentatricopeptide repeat (PPR) superfamily protein	Helianthus annuus (Common sunflower)		3	3	3	6.4	6.4	6.4	70.324	0	18.88	25040000	6	1.40896	0.0706666	22.5923	22.7115	22.7147	22.2547	22.2376	22.5597	22.2716	22.4919	22.256
tr|A0A251SC35|A0A251SC35_HELAN;tr|A0A251TDV4|A0A251TDV4_HELAN;tr|A0A251UPS0|A0A251UPS0_HELAN	A0A251SC35	Pyruvate kinase (EC 2.7.1.40)	Helianthus annuus (Common sunflower)		15	3	3	39.5	8.7	8.7	57.616	0	28.1	304010000	23	1.72919	0.0387875	25.6048	25.8941	25.7676	25.2616	25.4562	25.4875	25.5216	25.4369	25.4587
tr|A0A251SC37|A0A251SC37_HELAN;tr|A0A251TU93|A0A251TU93_HELAN	A0A251SC37	Putative fibrillarin, S-adenosyl-L-methionine-dependent methyltransferase	Helianthus annuus (Common sunflower)		8	2	2	37.8	10.8	10.8	33.855	0	12.425	54624000	9	2.25394	0.0155353	23.0104	23.0554	23.0887	23.3922	23.3072	23.081	22.8772	22.8245	22.7393
tr|A0A251SC55|A0A251SC55_HELAN	A0A251SC55	Putative NADH-ubiquinone oxidoreductase-related protein	Helianthus annuus (Common sunflower)		5	5	4	27.8	27.8	19.3	20.096	0	53.726	381860000	22	0.177833	0.706339	25.8999	25.9246	25.7693	25.9043	26.0712	25.9298	26.0162	26.0062	25.6398
tr|A0A251SC78|A0A251SC78_HELAN;tr|A0A251S5F9|A0A251S5F9_HELAN;tr|A0A251SZ04|A0A251SZ04_HELAN;tr|A0A251RV42|A0A251RV42_HELAN;tr|A0A251RUT0|A0A251RUT0_HELAN;tr|A0A251VI84|A0A251VI84_HELAN	A0A251SC78	Putative heat shock cognate 70 kDa protein 2	Helianthus annuus (Common sunflower)		27	2	2	59.2	5.9	5.9	71.114	0	32.056	780590000	24	0.587735	0.327379	26.5968	21.3534	26.8523	27.0185	26.9172	26.9069	27.5262	27.5753	27.423
tr|A0A251SC86|A0A251SC86_HELAN;tr|A0A251RSN3|A0A251RSN3_HELAN	A0A251SC86	Putative adenine nucleotide alpha hydrolases-like superfamily protein	Helianthus annuus (Common sunflower)		8	8	4	35.7	35.7	24.3	27.937	0	65.488	1069700000	48	1.31717	0.0843875	27.3166	27.3216	27.2571	27.3377	27.3786	27.3821	27.3342	27.3102	27.3164
tr|A0A251SCA9|A0A251SCA9_HELAN;tr|A0A251UHR4|A0A251UHR4_HELAN;tr|A0A251SP28|A0A251SP28_HELAN	A0A251SCA9	Putative tyrosine-protein kinase, neurotrophic receptor, type 2	Helianthus annuus (Common sunflower)		6	4	4	25.8	16.7	16.7	40.269	0	31.522	55705000	12	0.789883	0.224636	23.0937	23.186	23.0924	23.0281	23.0528	23.0622	23.286	23.0445	23.3399
tr|A0A251SCE5|A0A251SCE5_HELAN	A0A251SCE5	Folate gamma-glutamyl hydrolase (EC 3.4.19.9)	Helianthus annuus (Common sunflower)		2	2	2	11	11	11	38.285	0	11.228	42131000	3	0.31232	0.551146	22.9188	22.8512	22.8835	22.9945	22.7375	22.8449	22.9831	23.073	22.8328
tr|A0A251SCF8|A0A251SCF8_HELAN	A0A251SCF8	Ribokinase (RK) (EC 2.7.1.15)	Helianthus annuus (Common sunflower)		3	3	3	11.8	11.8	11.8	37.649	0	28.431	190450000	13	1.20891	0.103122	24.9601	24.9513	24.969	24.8739	24.8448	24.8675	24.9007	25.0333	25.1143
tr|A0A251TXQ1|A0A251TXQ1_HELAN;tr|A0A251SCF9|A0A251SCF9_HELAN;tr|A0A251T6F7|A0A251T6F7_HELAN	A0A251TXQ1	Putative RNA binding Plectin/S10 domain-containing protein	Helianthus annuus (Common sunflower)		4	4	4	29.2	29.2	29.2	19.658	0	54.002	3560900000	51	1.68733	0.0417213	29.2154	29.0772	29.0346	29.1609	29.1703	29.1582	29.0083	28.9839	28.9118
tr|A0A251SCL8|A0A251SCL8_HELAN	A0A251SCL8	Uncharacterized domain, di-copper centre, Polyphenol oxidase	Helianthus annuus (Common sunflower)		4	2	2	12.3	6.8	6.8	67.684	0	11.859	38758000	3	0.290455	0.573127	22.4175	22.4745	21.4003	22.711	21.2044	22.6136	23.6412	21.4887	23.7294
tr|A0A251SCP3|A0A251SCP3_HELAN	A0A251SCP3	Putative isopenicillin N synthase	Helianthus annuus (Common sunflower)		2	2	2	10.3	10.3	10.3	39.797	0	10.841	60397000	3	1.09959	0.126515	22.5262	24.3975	24.3106	21.0875	22.5357	22.2213	21.8107	22.9602	21.6819
tr|A0A251SCP5|A0A251SCP5_HELAN	A0A251SCP5	Putative clathrin, heavy chain	Helianthus annuus (Common sunflower)		26	2	2	49.6	6.2	6.2	78.833	0	18.403	86070000	13	0.335201	0.527689	23.6908	23.5432	23.8304	23.4727	23.7632	23.6215	23.7728	23.8765	23.6475
tr|A0A251SCQ0|A0A251SCQ0_HELAN;tr|A0A251V290|A0A251V290_HELAN	A0A251SCQ0	Putative eukaryotic translation initiation factor 1A	Helianthus annuus (Common sunflower)		4	4	4	26.2	26.2	26.2	16.472	0	44.385	459790000	18	1.62135	0.0473321	26.019	25.8722	25.7793	26.3955	26.5697	26.0715	26.2815	26.538	26.3816
tr|B0FYQ3|B0FYQ3_HELAN;tr|A0A251SCU2|A0A251SCU2_HELAN;tr|A0A251SEI6|A0A251SEI6_HELAN;tr|A0A251SCW1|A0A251SCW1_HELAN	B0FYQ3	Chalcone-flavonone isomerase family protein (Fragment)	Helianthus annuus (Common sunflower)		3	3	3	18.8	18.8	18.8	18.972	0	20.592	148240000	12	1.11611	0.123191	24.7065	24.5658	24.3347	24.2752	24.3108	24.4076	24.5498	24.6191	24.601
tr|A0A251U453|A0A251U453_HELAN;tr|A0A251SCV0|A0A251SCV0_HELAN;tr|A0A251T224|A0A251T224_HELAN	A0A251U453	Putative zinc finger C-x8-C-x5-C-x3-H type family protein	Helianthus annuus (Common sunflower)		2	2	2	8.4	8.4	8.4	40.739	0	12.486	63246000	8	0.140825	0.756909	22.0528	23.5174	23.484	23.4837	23.6422	23.4348	23.6941	23.7547	21.6722
tr|A0A251SCW0|A0A251SCW0_HELAN	A0A251SCW0	Putative class I glutamine amidotransferase-like superfamily protein	Helianthus annuus (Common sunflower)		4	4	4	20.1	20.1	20.1	42.046	0	108.61	692130000	32	1.10195	0.126116	26.8579	26.7178	26.7358	26.7753	26.7746	26.967	26.6037	26.7036	26.3613
tr|A0A251SCZ8|A0A251SCZ8_HELAN	A0A251SCZ8	Alpha-galactosidase (EC 3.2.1.22) (Melibiase)	Helianthus annuus (Common sunflower)		2	2	2	5.8	5.8	5.8	47.299	0	16.727	126860000	7	1.10264	0.126011	22.0306	25.7039	25.9219	21.4544	21.6448	21.6024	22.7412	22.239	23.3228
tr|A0A251SD52|A0A251SD52_HELAN;tr|A0A251T9D3|A0A251T9D3_HELAN	A0A251SD52	Putative AAA-type ATPase family protein	Helianthus annuus (Common sunflower)		14	14	14	26.9	26.9	26.9	79.414	0	158.76	644070000	67	0.956645	0.163109	26.6599	26.5593	26.6277	26.7069	26.8405	26.7303	26.7459	26.6453	26.5733
tr|A0A251SDE3|A0A251SDE3_HELAN;tr|A0A251TLB9|A0A251TLB9_HELAN	A0A251SDE3	Putative ARM repeat superfamily protein	Helianthus annuus (Common sunflower)		8	8	8	21.5	21.5	21.5	57.284	0	86.909	693330000	38	1.31193	0.0852708	26.6615	26.6484	26.6682	26.7651	26.9422	26.7461	26.6502	26.7009	26.698
tr|A0A251TTN4|A0A251TTN4_HELAN;tr|A0A251SDE9|A0A251SDE9_HELAN;tr|A0A251TQ78|A0A251TQ78_HELAN;tr|A0A251UM81|A0A251UM81_HELAN;tr|A0A251UDT9|A0A251UDT9_HELAN	A0A251TTN4	Putative ribulose bisphosphate carboxylase/oxygenase activase 1 protein	Helianthus annuus (Common sunflower)		2	2	2	7.1	7.1	7.1	52.526	0	20.123	20357000	8	0.027422	0.94874	22.8099	22.4305	22.6334	21.7785	22.0899	23.6314	22.6586	22.1157	23.3113
tr|A0A251TXW5|A0A251TXW5_HELAN;tr|A0A251SQ54|A0A251SQ54_HELAN;tr|A0A251SDG2|A0A251SDG2_HELAN;tr|A0A251TFN5|A0A251TFN5_HELAN;tr|A0A251TGC1|A0A251TGC1_HELAN;tr|A0A251SNU2|A0A251SNU2_HELAN	A0A251TXW5	Putative 60S ribosomal protein L24	Helianthus annuus (Common sunflower)		3	3	3	19.9	19.9	19.9	18.323	0	61.391	1102000000	38	2.19402	0.0172173	27.7451	27.6858	27.4053	27.5988	27.6913	27.4952	27.1426	27.0818	27.2197
tr|A0A251SDV8|A0A251SDV8_HELAN;tr|A0A251U316|A0A251U316_HELAN	A0A251SDV8	Putative triosephosphate isomerase, Aldolase-type TIM barrel	Helianthus annuus (Common sunflower)		14	14	7	79.7	79.7	46.2	26.813	0	323.31	15610000000	130	0.740906	0.247217	31.4138	31.4031	31.5102	31.4872	31.2425	31.2591	31.226	31.3155	31.3218
tr|A0A251SE05|A0A251SE05_HELAN	A0A251SE05	Putative transducin/WD40 repeat-like superfamily protein	Helianthus annuus (Common sunflower)		5	5	5	4.5	4.5	4.5	176.47	0	34.404	140580000	16	0.365438	0.497605	24.5359	24.5881	24.4433	24.5376	24.4842	24.4255	24.5423	24.2608	24.4343
tr|A0A251SEC2|A0A251SEC2_HELAN;tr|A0A251SEA2|A0A251SEA2_HELAN;tr|A0A251SEN8|A0A251SEN8_HELAN;tr|A0A251SEA3|A0A251SEA3_HELAN	A0A251SEC2	Putative jacalin-like lectin domain-containing protein	Helianthus annuus (Common sunflower)		4	4	3	19.9	19.9	15.8	33.993	0	31.623	208480000	5	1.71552	0.0397921	26.193	24.9944	25.08	24.2585	24.1217	23.9563	24.556	24.1063	24.471
tr|A0A251SEC8|A0A251SEC8_HELAN;tr|A0A251UZ22|A0A251UZ22_HELAN;tr|A0A251RPB5|A0A251RPB5_HELAN;tr|A0A251RP36|A0A251RP36_HELAN	A0A251SEC8	Eukaryotic translation initiation factor 3 subunit J (eIF3j)	Helianthus annuus (Common sunflower)		5	5	5	25.4	25.4	25.4	24.964	0	34.045	403160000	28	0.916332	0.176618	26.0473	25.9878	26.0764	25.9147	26.1499	25.65	25.7484	25.7842	25.6678
tr|A0A251SET7|A0A251SET7_HELAN	A0A251SET7	Ferredoxin--NADP reductase, chloroplastic (FNR) (EC 1.18.1.2)	Helianthus annuus (Common sunflower)		3	3	3	15.7	15.7	15.7	42.594	0	48.838	175090000	6	1.46682	0.0632141	21.5844	22.4929	22.0474	24.9904	21.7938	24.593	25.1361	24.963	24.9949
tr|A0A251SET8|A0A251SET8_HELAN	A0A251SET8	Putative calcium-binding EF hand family protein	Helianthus annuus (Common sunflower)		2	2	2	2.6	2.6	2.6	110.43	0	11.331	33515000	5	0.0441485	0.918192	23.3813	22.4268	22.1248	21.6357	22.9896	23.1397	22.7608	22.8905	22.7692
tr|A0A251UJK3|A0A251UJK3_HELAN;tr|A0A251SEW6|A0A251SEW6_HELAN	A0A251UJK3	Putative GRIM-19	Helianthus annuus (Common sunflower)		2	2	2	21.7	21.7	21.7	16.166	0	29.667	364530000	29	1.9187	0.0278235	25.6883	25.6393	25.6717	25.4805	25.5375	25.5379	25.5425	25.6545	25.5887
tr|A0A251SEY7|A0A251SEY7_HELAN;tr|A0A251TP48|A0A251TP48_HELAN	A0A251SEY7	Putative ENTH/VHS family protein	Helianthus annuus (Common sunflower)		3	3	2	5.4	5.4	3.5	75.149	0	20.641	56762000	21	0.34433	0.519534	23.3062	22.7183	23.1768	23.0139	23.3919	22.9853	23.6238	23.2481	23.1585
tr|A0A251SF08|A0A251SF08_HELAN;tr|A0A251SWD7|A0A251SWD7_HELAN	A0A251SF08	Inosine-5'-monophosphate dehydrogenase (IMP dehydrogenase) (IMPD) (IMPDH) (EC 1.1.1.205)	Helianthus annuus (Common sunflower)		7	7	7	22.3	22.3	22.3	53.211	0	80.365	585830000	27	1.27064	0.0920152	26.5311	26.4814	26.7035	26.3417	26.4154	26.2809	26.7162	26.455	26.6546
tr|A0A251SF43|A0A251SF43_HELAN	A0A251SF43	Putative plastid lipid-associated protein/fibrillin conserved domain-containing protein	Helianthus annuus (Common sunflower)		5	5	5	21.2	21.2	21.2	30.074	0	31.297	195390000	14	1.02037	0.146081	25.1712	25.3417	25.2324	24.5679	23.7811	24.5954	21.8128	24.9627	22.4663
tr|A0A251SF62|A0A251SF62_HELAN;tr|A0A251SXC5|A0A251SXC5_HELAN;tr|A0A251VBN9|A0A251VBN9_HELAN;tr|A0A251VCA6|A0A251VCA6_HELAN	A0A251SF62	Serine/threonine-protein phosphatase (EC 3.1.3.16)	Helianthus annuus (Common sunflower)		4	2	2	5.7	3.1	3.1	104.79	0	17.995	38117000	5	0.121792	0.784567	22.6057	22.8496	22.6877	21.3059	22.7442	22.9362	23.0635	23.0266	21.8427
tr|A0A251SF80|A0A251SF80_HELAN;tr|A0A251SF95|A0A251SF95_HELAN	A0A251SF80	Putative dehydratase family	Helianthus annuus (Common sunflower)		9	9	6	15.8	15.8	10.1	65.917	0	106.18	590100000	34	0.890193	0.18654	26.5916	26.5125	26.3753	26.2945	26.4226	26.2848	26.382	26.3494	26.4388
tr|A0A251SF97|A0A251SF97_HELAN;tr|A0A251SNP1|A0A251SNP1_HELAN;tr|A0A1Y3BXR5|A0A1Y3BXR5_HELAN;tr|A0A1Y3BXY3|A0A1Y3BXY3_HELAN	A0A251SF97	Putative UDP-D-glucuronate 4-epimerase 6	Helianthus annuus (Common sunflower)		3	3	3	8.1	8.1	8.1	49.408	0	17.758	53854000	9	1.73442	0.038437	23.0446	22.7944	22.8527	23.1691	22.989	23.1884	23.2824	23.5104	23.2219
tr|A0A251SFA3|A0A251SFA3_HELAN	A0A251SFA3	Ubiquitin-fold modifier 1	Helianthus annuus (Common sunflower)		2	2	2	48.3	48.3	48.3	9.3537	0	14.12	75524000	11	0.0756912	0.860107	23.8569	22.2745	23.8852	21.9254	23.8849	23.9533	23.879	22.9582	21.7304
tr|A0A251TCD4|A0A251TCD4_HELAN;tr|A0A251SFD1|A0A251SFD1_HELAN	A0A251TCD4	Putative pre-mRNA splicing factor	Helianthus annuus (Common sunflower)		2	2	2	2.3	2.3	2.3	107.95	0	11.634	27521000	5	0.0881194	0.840757	22.1761	22.0376	21.8439	21.8742	21.9541	22.068	22.2554	21.9499	21.9297
tr|A0A251SFD5|A0A251SFD5_HELAN;tr|A0A251SC90|A0A251SC90_HELAN	A0A251SFD5	Fructose-bisphosphate aldolase (EC 4.1.2.13)	Helianthus annuus (Common sunflower)		16	8	8	65.5	36.7	36.7	38.572	0	178.95	5823800000	95	1.60441	0.0488931	29.8747	29.7821	29.684	29.9404	30.0655	29.9818	29.8512	29.7498	29.6686
tr|A0A251UQ40|A0A251UQ40_HELAN;tr|A0A251SFK8|A0A251SFK8_HELAN	A0A251UQ40	Putative cysteine desulfurase	Helianthus annuus (Common sunflower)		3	3	3	14.1	14.1	14.1	44.542	0	24.587	93592000	9	2.13426	0.0192396	23.8884	23.97	23.8917	23.7594	23.6223	23.6547	23.8634	24.0423	23.9289
tr|A0A251SFM3|A0A251SFM3_HELAN	A0A251SFM3	Putative aldo/keto reductase/potassium channel subunit beta	Helianthus annuus (Common sunflower)		9	4	3	34.9	19.4	16.1	37.372	0	27.005	126690000	10	1.0515	0.137478	24.3478	24.2876	24.5176	24.5959	21.8448	21.8999	24.5159	24.6178	24.915
tr|A0A251SFP5|A0A251SFP5_HELAN;tr|A0A251U6J9|A0A251U6J9_HELAN;tr|A0A251U8T1|A0A251U8T1_HELAN;tr|A0A251U821|A0A251U821_HELAN	A0A251SFP5	Putative cleavage and polyadenylation specificity factor (CPSF) A subunit protein	Helianthus annuus (Common sunflower)		12	12	12	13	13	13	134.57	0	104.04	601900000	45	1.69541	0.0411112	26.4737	26.5124	26.3826	26.7158	26.709	26.6084	26.5402	26.5512	26.3949
tr|A0A251SFR5|A0A251SFR5_HELAN	A0A251SFR5	Pyruvate kinase (EC 2.7.1.40)	Helianthus annuus (Common sunflower)		9	8	4	30.7	27.9	16.1	54.187	0	107.57	813940000	71	1.85481	0.0311396	26.9276	26.9845	26.854	27.324	27.1121	27.0378	26.8649	26.8237	26.7903
tr|A0A251SFT6|A0A251SFT6_HELAN;tr|A0A251SJJ4|A0A251SJJ4_HELAN	A0A251SFT6	Putative aldo/keto reductase/potassium channel subunit beta	Helianthus annuus (Common sunflower)		18	18	9	53.7	53.7	29.3	37.312	0	323.31	42993000000	452	2.03513	0.0228615	32.5911	32.4276	32.5515	32.7666	32.7248	32.7007	32.6121	32.6384	32.6228
tr|A0A251SFY3|A0A251SFY3_HELAN	A0A251SFY3	Putative eukaryotic aspartyl protease family protein	Helianthus annuus (Common sunflower)		2	2	2	4.2	4.2	4.2	50.899	0	12.388	113710000	7	0.96881	0.159612	24.7223	24.6625	24.5768	20.4736	23.0073	22.5301	25.0425	21.9998	22.0498
tr|A0A251SFY8|A0A251SFY8_HELAN	A0A251SFY8	Calcium load-activated calcium channel (CLAC channel)	Helianthus annuus (Common sunflower)		2	2	2	7.8	7.8	7.8	20.929	0	11.665	38523000	4	1.11266	0.123699	22.5675	22.3823	22.6083	22.5348	22.6521	22.6935	22.7361	22.7251	22.6907
tr|A0A251SG14|A0A251SG14_HELAN	A0A251SG14	Putative ruBisCO large subunit-binding protein subunit beta protein	Helianthus annuus (Common sunflower)		9	4	2	21.8	9.9	5.1	64.479	0	30.944	309080000	16	1.76252	0.0367208	24.4329	24.2382	24.4359	26.4131	26.5538	26.4473	25.4014	22.6822	23.1365
tr|A0A251SGA1|A0A251SGA1_HELAN	A0A251SGA1	Putative ADP-ribosylation factor C1	Helianthus annuus (Common sunflower)		4	4	4	32.6	32.6	32.6	20.072	0	25.024	114940000	8	0.567056	0.341902	24.1448	24.1853	24.3745	24.0959	23.9846	24.1069	24.0804	24.0414	24.3112
tr|A0A251SGH9|A0A251SGH9_HELAN;tr|A0A251VAQ5|A0A251VAQ5_HELAN	A0A251SGH9	Putative phenylalanyl-tRNA synthetase, putative / phenylalanine--tRNA ligase, putative	Helianthus annuus (Common sunflower)		4	4	1	12.2	12.2	1.7	60.343	0	30.079	77959000	18	1.03269	0.142618	23.7781	23.7334	23.9371	23.7254	23.8193	23.167	23.2278	23.4901	23.2011
tr|A0A251SGI4|A0A251SGI4_HELAN	A0A251SGI4	Putative tetratricopeptide repeat (TPR)-like superfamily protein	Helianthus annuus (Common sunflower)		2	2	2	6.6	6.6	6.6	45.94	0	12.861	30330000	6	0.013602	0.973333	22.2159	22.4548	22.4925	22.2362	22.4071	22.2958	22.9098	21.6946	22.4243
tr|A0A251SGJ6|A0A251SGJ6_HELAN	A0A251SGJ6	Putative cytochrome b5-like heme/steroid binding domain-containing protein	Helianthus annuus (Common sunflower)		3	2	2	18.7	13	13	27.995	0	15.004	246950000	5	1.0801	0.130835	21.4498	22.3938	22.4522	22.9751	23.4801	20.5603	27.7927	27.5792	22.6622
tr|A0A251SGQ0|A0A251SGQ0_HELAN	A0A251SGQ0	Putative T-complex protein 1 subunit zeta	Helianthus annuus (Common sunflower)		17	17	6	37.5	37.5	14.1	64.759	0	191.5	2454400000	165	2.15415	0.0185871	28.5216	28.5987	28.5277	28.5027	28.556	28.5228	28.6616	28.6379	28.6351
tr|A0A251SGQ8|A0A251SGQ8_HELAN	A0A251SGQ8	Putative regulator of chromosome condensation (RCC1) family protein	Helianthus annuus (Common sunflower)		4	4	4	14.7	14.7	14.7	47.1	0	52.764	283340000	16	0.276266	0.588092	25.4081	25.2232	25.5467	25.6165	25.4656	25.2672	25.5989	25.4584	25.5376
tr|A0A251SGR2|A0A251SGR2_HELAN	A0A251SGR2	Putative 14-3-3-like protein	Helianthus annuus (Common sunflower)		11	6	6	55.6	37.5	37.5	29.349	0	61.134	1065900000	33	1.45699	0.0643212	27.3308	27.3149	27.3804	27.102	27.2941	27.2711	27.3624	27.4623	27.5227
tr|A0A251SGT6|A0A251SGT6_HELAN	A0A251SGT6	Putative pfkB-like carbohydrate kinase family protein	Helianthus annuus (Common sunflower)		7	7	6	26.4	26.4	24.1	42.621	0	46.824	211470000	23	1.52326	0.0567608	25.1325	25.0622	25.0725	24.9109	24.9099	25.0467	25.0663	25.1686	25.1245
tr|A0A251SGX1|A0A251SGX1_HELAN;tr|A0A251S9T9|A0A251S9T9_HELAN	A0A251SGX1	Putative allene oxide cyclase 3	Helianthus annuus (Common sunflower)		5	5	1	19.2	19.2	4.8	26.837	0	60.502	2279500000	33	2.00041	0.0242777	28.4085	28.3513	28.3535	28.0431	28.1668	28.0957	28.3972	28.7536	28.471
tr|A0A251SGX5|A0A251SGX5_HELAN;tr|A0A251SJI4|A0A251SJI4_HELAN	A0A251SGX5	Putative serine carboxypeptidase S28 family protein	Helianthus annuus (Common sunflower)		5	5	4	15.6	15.6	13.1	54.201	0	35.821	341770000	22	1.89839	0.0289021	25.9083	25.803	25.8986	25.6219	25.3093	25.4739	25.6397	25.6465	25.4599
tr|A0A251U0T5|A0A251U0T5_HELAN;tr|A0A251SGX7|A0A251SGX7_HELAN	A0A251U0T5	Proteasome subunit alpha type (EC 3.4.25.1)	Helianthus annuus (Common sunflower)		9	9	9	56.5	56.5	56.5	25.978	0	101.16	1858400000	63	1.02256	0.145558	28.2087	28.1808	28.2897	27.9831	28.0331	28.106	28.0598	28.3027	28.1334
tr|A0A251SGY9|A0A251SGY9_HELAN;tr|A0A0D5YAA6|A0A0D5YAA6_HELAN;tr|A0A0D5Y9H1|A0A0D5Y9H1_HELPE	A0A251SGY9	Putative casein kinase II, alpha chain 2	Helianthus annuus (Common sunflower)		4	4	3	14.8	14.8	11.4	47.805	0	24.381	68085000	7	0.702551	0.264225	23.2473	23.7023	23.6796	23.7283	23.503	22.482	21.6827	22.1601	23.4726
tr|A0A251SH41|A0A251SH41_HELAN	A0A251SH41	Putative ubiquilin-1	Helianthus annuus (Common sunflower)		6	6	3	16.2	16.2	9	58.674	0	39.349	189750000	24	2.30235	0.0142364	24.7605	24.6946	24.6928	24.7358	24.8401	25.1077	25.2924	25.1606	25.3903
tr|A0A251SH68|A0A251SH68_HELAN;tr|A0A251UYC7|A0A251UYC7_HELAN;tr|A0A251V015|A0A251V015_HELAN;tr|A0A251VBA0|A0A251VBA0_HELAN;tr|A0A251SNF8|A0A251SNF8_HELAN;tr|A0A251S5A4|A0A251S5A4_HELAN;tr|A0A251TVD1|A0A251TVD1_HELAN;tr|A0A251SXC8|A0A251SXC8_HELAN;tr|A0A251U9M7|A0A251U9M7_HELAN;tr|A0A251VQB4|A0A251VQB4_HELAN	A0A251SH68	Putative ALOG domain-containing protein	Helianthus annuus (Common sunflower)		2	2	2	18.2	18.2	18.2	21.138	0	18	68249000	7	0.0355124	0.934826	23.8189	20.8806	23.8723	22.2196	24.0572	22.3339	23.9873	21.9338	23.8166
tr|A0A251SHB7|A0A251SHB7_HELAN	A0A251SHB7	Putative pyridoxal phosphate-dependent decarboxylase, Pyridoxal phosphate-dependent transferase	Helianthus annuus (Common sunflower)		3	1	1	15.1	6.5	6.5	31.543	0.00041425	9.8931	27337000	9	0.49815	0.389014	22.69	21.9999	22.4171	23.3183	21.1201	22.5329	23.4533	23.165	22.8785
tr|A0A251SHM5|A0A251SHM5_HELAN;tr|A0A251UAD8|A0A251UAD8_HELAN	A0A251SHM5	Uncharacterized protein	Helianthus annuus (Common sunflower)		10	10	10	19.6	19.6	19.6	76.379	0	88.7	319270000	40	1.96847	0.0255397	25.3397	25.2925	25.4589	25.6554	25.927	25.7513	25.7214	25.6632	25.5157
tr|A0A251SHN3|A0A251SHN3_HELAN	A0A251SHN3	Putative dehydrin	Helianthus annuus (Common sunflower)		2	2	2	7	7	7	17.622	0	21.229	945070000	11	0.601881	0.318423	25.7696	23.2534	25.0522	26.2326	29.2718	21.5317	22.4506	22.1395	21.8469
tr|A0A251SHN7|A0A251SHN7_HELAN;tr|A0A251RRW2|A0A251RRW2_HELAN	A0A251SHN7	Putative NADH-ubiquinone oxidoreductase (EC 1.6.99.3)	Helianthus annuus (Common sunflower)		15	8	8	30.6	17.7	17.7	80.18	0	60.109	479380000	49	1.59788	0.049449	25.9299	26.1984	26.0804	26.29	26.3785	26.2947	26.2281	26.3133	26.318
tr|A0A251SHT8|A0A251SHT8_HELAN	A0A251SHT8	Putative six-hairpin glycosidase-like, Glycosyl hydrolase family 100	Helianthus annuus (Common sunflower)		5	5	2	12.6	12.6	6.7	64.75	0	60.493	207170000	16	1.26626	0.0926456	24.7303	24.7257	24.9806	25.1632	24.858	24.8827	25.2968	25.2221	25.0513
tr|A0A251SHW9|A0A251SHW9_HELAN;tr|A0A251SCF6|A0A251SCF6_HELAN	A0A251SHW9	Putative 14-3-3 protein 9	Helianthus annuus (Common sunflower)		10	5	3	44.2	23.6	16.7	29.38	0	83.09	1334100000	41	0.602347	0.318275	27.7631	27.7156	27.6319	27.6836	27.8054	27.7154	27.703	27.5499	27.6415
tr|A0A251SHZ4|A0A251SHZ4_HELAN;tr|A0A251T863|A0A251T863_HELAN	A0A251SHZ4	Uncharacterized protein	Helianthus annuus (Common sunflower)		3	3	3	8.9	8.9	8.9	50.46	0	16.228	24586000	6	0.256735	0.609665	21.9526	23.0513	22.3534	22.234	23.0108	21.9139	21.8982	22.2187	22.0225
tr|A0A251SI26|A0A251SI26_HELAN;tr|A0A251T244|A0A251T244_HELAN	A0A251SI26	Putative ras-related protein Rab-5A	Helianthus annuus (Common sunflower)		5	5	4	37.8	37.8	32.3	21.956	0	63.978	419020000	33	0.667798	0.281598	25.8931	25.9514	25.9525	25.5987	25.8641	25.858	26.1593	26.045	25.7904
tr|A0A251SI44|A0A251SI44_HELAN	A0A251SI44	Putative pyridoxal phosphate (PLP)-dependent transferases superfamily protein	Helianthus annuus (Common sunflower)		10	7	7	28.3	20.7	20.7	53.869	0	67.107	524290000	29	2.09917	0.0204256	26.3981	26.4758	26.2996	25.9118	26.223	26.1295	26.6893	26.4539	26.6698
tr|A0A251SI63|A0A251SI63_HELAN	A0A251SI63	Putative glycoside hydrolase family 2 protein	Helianthus annuus (Common sunflower)		4	4	4	4.8	4.8	4.8	124.69	0	32.356	121130000	18	1.62015	0.0473742	24.3346	24.3857	24.6365	24.3819	24.2166	23.9538	23.4973	23.6849	24.0581
tr|A0A251SI64|A0A251SI64_HELAN	A0A251SI64	Putative DNA gyrase subunit A	Helianthus annuus (Common sunflower)		3	3	3	5.7	5.7	5.7	103.51	0	24.592	96709000	17	0.99062	0.153531	23.7299	23.8371	23.9735	23.6033	23.7841	23.8617	24.2136	24.0662	23.8712
tr|A0A251SI67|A0A251SI67_HELAN;tr|A0A251UBN7|A0A251UBN7_HELAN;tr|A0A251TWI9|A0A251TWI9_HELAN;tr|A0A251TXT8|A0A251TXT8_HELAN	A0A251SI67	Transmembrane 9 superfamily member	Helianthus annuus (Common sunflower)		2	2	2	3.6	3.6	3.6	67.833	0	12.042	55400000	8	0.464724	0.413392	23.1702	21.3849	22.8503	23.1958	22.8745	22.1682	24.5801	24.5922	22.1062
tr|A0A251SIB5|A0A251SIB5_HELAN	A0A251SIB5	Putative histidine triad (HIT) protein	Helianthus annuus (Common sunflower)		3	3	3	23	23	23	20.852	0	17.833	86168000	4	1.13283	0.119823	24.0627	23.9444	23.6934	22.7056	21.4047	21.9036	23.8019	21.2401	21.8718
tr|A0A251SIE0|A0A251SIE0_HELAN;tr|A0A251SLH6|A0A251SLH6_HELAN	A0A251SIE0	Putative alcohol dehydrogenase superfamily, zinc-type	Helianthus annuus (Common sunflower)		3	2	2	10.8	7.8	7.8	38.529	0	11.984	86315000	10	1.13391	0.119618	23.3532	23.5686	23.6303	24.153	23.8804	23.7461	21.9389	23.6888	21.5411
tr|A0A251SIF8|A0A251SIF8_HELAN;tr|A0A251UBU0|A0A251UBU0_HELAN	A0A251SIF8	Glutamine synthetase (EC 6.3.1.2)	Helianthus annuus (Common sunflower)		5	1	1	25.5	4.5	4.5	39.342	0	65.945	253790000	16	0.429039	0.442202	25.5439	25.4834	22.3305	25.1612	25.16	25.2048	25.7809	25.8417	25.709
tr|A0A251SIK7|A0A251SIK7_HELAN	A0A251SIK7	Putative zinc finger protein ZPR1	Helianthus annuus (Common sunflower)		2	2	2	5.9	5.9	5.9	52.473	0	12.311	48612000	4	0.0224328	0.95832	23.0577	22.8884	22.9652	22.7579	22.9959	23.1192	22.0931	23.7667	23.3868
tr|A0A251SIL3|A0A251SIL3_HELAN	A0A251SIL3	Putative N-acetyl-l-glutamate synthase 1	Helianthus annuus (Common sunflower)		3	3	3	5.8	5.8	5.8	80.034	0	20.947	37774000	9	0.863533	0.196589	22.2429	22.3984	22.3296	22.5561	22.8156	22.603	22.6535	23.0727	22.4018
tr|A0A251SIN0|A0A251SIN0_HELAN	A0A251SIN0	Putative 14-3-3-like protein 16R	Helianthus annuus (Common sunflower)		12	12	3	53.1	53.1	13.2	28.871	0	323.31	15986000000	210	2.4672	0.0107475	31.1856	31.1287	31.1878	31.3198	31.3975	31.225	31.0437	31.0792	31.0337
tr|A0A251SIP8|A0A251SIP8_HELAN	A0A251SIP8	Rab proteins geranylgeranyltransferase component	Helianthus annuus (Common sunflower)		3	3	3	9.1	9.1	9.1	59.227	0	19.952	83605000	7	0.738423	0.248153	22.215	23.5656	23.8134	21.9128	21.5287	23.9465	23.9346	24.102	24.0696
tr|A0A251SIR5|A0A251SIR5_HELAN	A0A251SIR5	Putative ribosomal protein S24/S35	Helianthus annuus (Common sunflower)		2	2	2	6.4	6.4	6.4	48.75	0	11.755	34897000	3	0.310915	0.552041	22.5783	22.5429	22.4856	22.3606	22.4715	22.4053	22.3304	22.6907	22.3954
tr|A0A251SIS0|A0A251SIS0_HELAN;tr|A0A251SB68|A0A251SB68_HELAN	A0A251SIS0	Peroxidase (EC 1.11.1.7)	Helianthus annuus (Common sunflower)		2	2	2	6	6	6	36.925	0	12.425	39873000	3	0.387014	0.478215	22.7927	23.1256	22.6133	22.5419	22.7648	22.7375	22.8284	22.1753	22.6305
tr|A0A251SIS2|A0A251SIS2_HELAN;tr|A0A251SJ67|A0A251SJ67_HELAN;tr|A0A251RTF6|A0A251RTF6_HELAN	A0A251SIS2	Putative ribosomal protein L4/L1e	Helianthus annuus (Common sunflower)		15	15	9	46.3	46.3	29.2	44.832	0	303.57	10498000000	211	2.01789	0.0235101	30.724	30.7726	30.8788	30.6777	30.6163	30.626	30.5401	30.5834	30.4029
tr|A0A251SIS6|A0A251SIS6_HELAN	A0A251SIS6	Reticulon-like protein	Helianthus annuus (Common sunflower)		3	3	1	14.7	14.7	4.2	28.828	0	52.786	614230000	29	0.697373	0.26655	26.4401	26.4302	26.6469	26.6822	26.698	26.4501	26.7091	26.6041	26.8638
tr|A0A251SIV6|A0A251SIV6_HELAN;tr|A0A251TM95|A0A251TM95_HELAN	A0A251SIV6	Putative glutathione synthase, eukaryotic	Helianthus annuus (Common sunflower)		2	2	2	13	13	13	25.889	0	18.992	65958000	10	0.371957	0.492083	23.3292	23.2996	23.8192	23.191	23.4011	23.2571	23.3818	23.2618	23.3337
tr|A0A251SIX8|A0A251SIX8_HELAN	A0A251SIX8	Uncharacterized protein	Helianthus annuus (Common sunflower)		2	2	2	2.8	2.8	2.8	75.33	0	12.262	37933000	4	0.968212	0.159719	22.5056	21.7917	22.2904	22.6213	21.266	21.0774	22.7831	22.6995	22.8307
tr|A0A251SJ16|A0A251SJ16_HELAN	A0A251SJ16	Putative aldolase-type TIM barrel family protein	Helianthus annuus (Common sunflower)		4	4	4	22.5	22.5	22.5	39.718	0	36.703	252050000	10	1.16618	0.112007	25.4596	25.7118	25.6684	25.2698	25.3281	25.0833	24.5747	21.8009	24.3627
tr|A0A251SJ31|A0A251SJ31_HELAN;tr|A0A251RW40|A0A251RW40_HELAN	A0A251SJ31	Putative NAP57-like protein	Helianthus annuus (Common sunflower)		4	4	4	7.5	7.5	7.5	64.26	0	36.594	298100000	23	2.23282	0.0161806	25.3574	25.3469	25.4088	25.2294	25.2849	25.1237	25.6044	25.4771	25.75
tr|A0A251SJ62|A0A251SJ62_HELAN;tr|A0A251SM26|A0A251SM26_HELAN;tr|A0A251SMA2|A0A251SMA2_HELAN	A0A251SJ62	Putative nitrogen fixation S (NIFS)-like 1	Helianthus annuus (Common sunflower)		11	11	11	30.6	30.6	30.6	49.683	0	177.99	748640000	57	2.04436	0.0224605	26.9525	26.9318	27.1066	26.7268	26.5608	26.6641	26.864	26.9256	26.7528
tr|A0A251SJ77|A0A251SJ77_HELAN;tr|A0A251TWC0|A0A251TWC0_HELAN;tr|A0A251SAD2|A0A251SAD2_HELAN	A0A251SJ77	Putative nuclear transport factor 2B	Helianthus annuus (Common sunflower)		3	3	3	33.3	33.3	33.3	13.705	0	24.66	306080000	12	0.984473	0.155275	25.7006	25.6435	25.5934	25.4443	25.5232	25.6917	25.5545	25.3019	25.3947
tr|A0A251SJB9|A0A251SJB9_HELAN	A0A251SJB9	Putative ARM repeat superfamily protein	Helianthus annuus (Common sunflower)		7	7	7	8.4	8.4	8.4	129.02	0	53.392	708620000	27	0.686973	0.271808	26.8502	26.9458	26.7464	26.7182	26.9116	26.74	26.6714	26.7793	26.6113
tr|A0A251SJI6|A0A251SJI6_HELAN	A0A251SJI6	Putative MORN (Membrane Occupation and Recognition Nexus) repeat-containing protein	Helianthus annuus (Common sunflower)		3	3	3	4.3	4.3	4.3	97.175	0	19.381	100810000	6	0.162173	0.726755	23.8149	22.5218	24.041	22.1094	24.2742	23.9194	24.4886	24.5806	23.0753
tr|A0A251SJS2|A0A251SJS2_HELAN;tr|A0A251VPV4|A0A251VPV4_HELAN;tr|A0A251TCY5|A0A251TCY5_HELAN;tr|A0A251SFK0|A0A251SFK0_HELAN;tr|A0A251RNF1|A0A251RNF1_HELAN	A0A251SJS2	Putative plasma membrane intrinsic protein 2A	Helianthus annuus (Common sunflower)		3	3	3	15.5	15.5	15.5	30.265	0	41.872	858930000	20	0.40431	0.462881	27.3004	26.6931	26.4736	27.2014	26.9267	27.3867	27.0306	26.8986	27.1632
tr|A0A251SJS6|A0A251SJS6_HELAN;tr|A0A251TFY0|A0A251TFY0_HELAN;tr|A0A251SAI7|A0A251SAI7_HELAN;tr|A0A251TUZ5|A0A251TUZ5_HELAN;tr|A0A251T9U5|A0A251T9U5_HELAN;tr|A0A251T8Q2|A0A251T8Q2_HELAN	A0A251SJS6	Putative DEAD box RNA helicase family protein	Helianthus annuus (Common sunflower)		3	2	2	5.4	3.7	3.7	69.678	0	14.189	40247000	9	1.57104	0.0521148	21.5094	22.0351	21.4828	23.2243	21.7049	23.2613	23.1998	23.6554	23.2753
tr|A0A251SJU5|A0A251SJU5_HELAN;tr|A0A251UEX1|A0A251UEX1_HELAN;tr|A0A251SRV3|A0A251SRV3_HELAN;tr|A0A251T3E6|A0A251T3E6_HELAN	A0A251SJU5	Putative 4-hydroxy-3-methylbut-2-en-1-yl diphosphate synthase (Ferredoxin) protein	Helianthus annuus (Common sunflower)		8	8	8	15.3	15.3	15.3	82.069	0	65.267	179800000	45	1.84561	0.0316716	24.9651	24.7013	24.7219	24.548	24.5411	24.6388	25.0228	25.1917	24.8755
tr|A0A251SJV0|A0A251SJV0_HELAN;tr|A0A251UD33|A0A251UD33_HELAN;tr|A0A251SYU9|A0A251SYU9_HELAN	A0A251SJV0	Putative TRAF-like protein	Helianthus annuus (Common sunflower)		14	8	4	17.1	11.6	6.7	132.94	0	60.81	163490000	18	0.48897	0.395023	24.6103	24.9144	24.5926	24.6783	24.7116	24.7679	24.7237	24.3316	24.5355
tr|A0A251UC22|A0A251UC22_HELAN;tr|A0A251SJW5|A0A251SJW5_HELAN	A0A251UC22	Putative cytochrome c1	Helianthus annuus (Common sunflower)		8	8	1	44.9	44.9	6.9	27.528	0	171.19	2563000000	96	1.6535	0.0444997	28.4513	28.494	28.2993	28.4178	28.3924	28.4431	28.6093	28.5753	28.5781
tr|A0A251SJY3|A0A251SJY3_HELAN;tr|A0A251UR88|A0A251UR88_HELAN;tr|A0A251UMT4|A0A251UMT4_HELAN	A0A251SJY3	Putative von Willebrand factor, type A, Copine	Helianthus annuus (Common sunflower)		2	2	2	6.5	6.5	6.5	50.544	0	11.174	71745000	2	0.0753817	0.860301	23.9045	21.251	23.5711	22.0288	23.2893	21.9872	23.3322	22.1317	22.166
tr|A0A251SJZ7|A0A251SJZ7_HELAN;tr|A0A251SJQ7|A0A251SJQ7_HELAN;tr|A0A251SJF6|A0A251SJF6_HELAN;tr|A0A251SJ57|A0A251SJ57_HELAN;tr|A0A251SJ45|A0A251SJ45_HELAN;tr|A0A251SJ30|A0A251SJ30_HELAN	A0A251SJZ7	Putative delta l-pyrroline-5-carboxylate synthetase	Helianthus annuus (Common sunflower)		13	11	10	26.9	23.9	21.5	58.084	0	172.83	2733500000	92	1.02134	0.145861	28.5765	28.783	28.6123	28.8673	28.7715	28.8203	28.828	28.7191	28.7632
tr|A0A251SK26|A0A251SK26_HELAN;tr|A0A251SQM5|A0A251SQM5_HELAN	A0A251SK26	T-complex protein 1 subunit gamma	Helianthus annuus (Common sunflower)		18	18	18	36.9	36.9	36.9	60.5	0	144.02	1674100000	93	0.52449	0.371315	28.034	28.0626	28.0356	28.0732	28.1175	28.0316	27.9455	28.0799	27.9977
tr|A0A251SK40|A0A251SK40_HELAN	A0A251SK40	Putative sulfite oxidase	Helianthus annuus (Common sunflower)		7	7	4	23.7	23.7	15.8	43.451	0	46.349	205990000	22	1.72822	0.0387977	24.8883	24.9932	24.99	25.1694	25.0538	25.0202	25.186	25.1192	25.2556
tr|A0A251SK99|A0A251SK99_HELAN	A0A251SK99	Uncharacterized protein	Helianthus annuus (Common sunflower)		2	2	2	41	41	41	41.31	0	294.58	1872600000	19	1.3515	0.0790955	27.0666	27.135	28.2459	21.2405	20.4648	28.0096	30.0018	29.0635	30.2104
tr|A0A251SKC6|A0A251SKC6_HELAN	A0A251SKC6	Ribosomal protein	Helianthus annuus (Common sunflower)		8	8	8	39.8	39.8	39.8	24.521	0	93.638	3871800000	101	1.52458	0.0566395	29.0282	29.1731	29.171	29.3528	29.1047	29.2579	29.3515	29.3981	29.4142
tr|A0A251SKI5|A0A251SKI5_HELAN;tr|A0A251VI41|A0A251VI41_HELAN	A0A251SKI5	Putative UDP-sugar pyrophosphorylase	Helianthus annuus (Common sunflower)		10	10	10	26.3	26.3	26.3	68.83	0	97.414	561240000	52	0.188455	0.69067	26.374	26.4791	26.3272	26.3335	26.3548	26.3577	26.289	26.4389	26.4842
tr|A0A251SKI6|A0A251SKI6_HELAN	A0A251SKI6	Putative target of Myb protein 1	Helianthus annuus (Common sunflower)		2	2	2	5.9	5.9	5.9	52.176	0	14.823	79243000	13	0.337089	0.525972	23.5857	23.8722	23.5838	23.6234	22.094	23.7993	23.837	24.0724	23.372
tr|A0A251SKI7|A0A251SKI7_HELAN	A0A251SKI7	Putative heat shock protein 70 family	Helianthus annuus (Common sunflower)		20	9	4	29.3	14.6	5.5	93.099	0	126.56	1024400000	70	2.32207	0.0137165	27.2594	27.3267	27.2581	27.3217	27.3778	27.2874	27.4185	27.5176	27.5117
tr|A0A251SKJ6|A0A251SKJ6_HELAN;tr|A0A251TDZ2|A0A251TDZ2_HELAN	A0A251SKJ6	Putative cell division cycle protein	Helianthus annuus (Common sunflower)		25	3	3	34.7	6.4	6.4	96.962	0	38.708	206990000	16	1.33397	0.0815946	25.0519	24.8488	24.93	25.1094	25.243	25.1773	24.8949	25.0996	24.9294
tr|A0A251SKL5|A0A251SKL5_HELAN;tr|A0A251RVU6|A0A251RVU6_HELAN	A0A251SKL5	Putative N-alpha-acetyltransferase 15, NatA auxiliary subunit	Helianthus annuus (Common sunflower)		8	4	4	11.7	5.8	5.8	102	0	26.012	126860000	12	0.743617	0.245839	24.4149	24.7422	24.3331	24.3481	24.3626	24.2671	24.1075	24.4136	24.1151
tr|A0A251SKR1|A0A251SKR1_HELAN	A0A251SKR1	Putative phosphoglucosamine mutase family protein	Helianthus annuus (Common sunflower)		2	2	2	5.2	5.2	5.2	66.158	0	17.501	69209000	9	1.8261	0.0328153	23.4232	23.3632	23.2755	23.3684	23.2808	23.3574	23.8403	23.6167	23.532
tr|A0A251SKT7|A0A251SKT7_HELAN	A0A251SKT7	Putative sucrose-phosphatase 2	Helianthus annuus (Common sunflower)		4	2	2	11.1	6.4	6.4	47.978	0	12.808	62954000	9	2.14831	0.0186971	23.6297	23.3042	23.6721	23.0906	22.9541	23.0802	23.1867	23.1795	23.1386
tr|A0A251SKV0|A0A251SKV0_HELAN	A0A251SKV0	Carboxypeptidase (EC 3.4.16.-)	Helianthus annuus (Common sunflower)		2	2	2	7.2	7.2	7.2	51.618	0	24.68	62823000	7	0.0408942	0.924205	21.6342	23.4368	23.529	22.3971	23.1529	23.3105	22.0276	23.561	22.4153
tr|A0A251SKX0|A0A251SKX0_HELAN	A0A251SKX0	Phosphoacetylglucosamine mutase (PAGM) (EC 5.4.2.3) (Acetylglucosamine phosphomutase) (N-acetylglucosamine-phosphate mutase)	Helianthus annuus (Common sunflower)		2	2	2	3.6	3.6	3.6	67.695	0	14.578	25768000	4	0.633147	0.30086	22.6773	22.665	22.503	22.2843	23.2963	23.3392	21.6112	22.6338	22.4456
tr|A0A251SKY2|A0A251SKY2_HELAN;tr|A0A251VLZ4|A0A251VLZ4_HELAN	A0A251SKY2	Putative ARM repeat superfamily protein	Helianthus annuus (Common sunflower)		10	10	7	28.2	28.2	19.7	47.165	0	63.233	270340000	25	1.58141	0.0511216	25.2919	25.3321	25.2762	25.5448	25.4584	25.6638	25.1681	25.423	25.1556
tr|A0A251SL03|A0A251SL03_HELAN;tr|A0A251SJR4|A0A251SJR4_HELAN	A0A251SL03	Putative P-loop containing nucleoside triphosphate hydrolases superfamily protein	Helianthus annuus (Common sunflower)		2	2	2	6.5	6.5	6.5	45.484	0	13.763	75648000	14	2.35101	0.0130647	23.3354	23.3631	23.3867	23.5529	23.7017	23.6952	23.6436	23.9376	23.8406
tr|A0A251SL04|A0A251SL04_HELAN	A0A251SL04	Uncharacterized protein	Helianthus annuus (Common sunflower)		3	3	3	7	7	7	56.252	0	17.251	60541000	4	0.201973	0.673258	22.474	22.9944	22.8892	23.1157	23.0734	21.6288	20.4517	22.4604	23.1779
tr|A0A251SL52|A0A251SL52_HELAN	A0A251SL52	Dolichyl-diphosphooligosaccharide--protein glycosyltransferase subunit 1	Helianthus annuus (Common sunflower)		8	8	8	16.7	16.7	16.7	53.071	0	56.165	407810000	35	1.94618	0.0265256	25.9122	25.6952	25.9152	26.1612	26.2668	26.2231	25.9806	26.1175	26.2127
tr|A0A251SL98|A0A251SL98_HELAN;tr|A0A251U4K9|A0A251U4K9_HELAN	A0A251SL98	Putative K-like domain protein	Helianthus annuus (Common sunflower)		3	3	3	13.2	13.2	13.2	33.294	0	25.019	70637000	15	1.40725	0.0708848	22.0748	23.3218	23.348	23.974	23.708	23.9213	24.0372	23.9124	24.1652
tr|A0A251SLC0|A0A251SLC0_HELAN;tr|A0A251SXP7|A0A251SXP7_HELAN	A0A251SLC0	Putative argonaute family protein	Helianthus annuus (Common sunflower)		15	15	9	19.4	19.4	13.2	107.96	0	98.632	541240000	62	2.06357	0.0217458	26.4688	26.3725	26.3815	26.4628	26.5224	26.3523	26.1595	26.252	26.0696
tr|A0A251SLE9|A0A251SLE9_HELAN;tr|A0A251UE13|A0A251UE13_HELAN	A0A251SLE9	Putative small nuclear ribonucleoprotein F	Helianthus annuus (Common sunflower)		3	3	3	35.2	35.2	35.2	9.9562	0	21.257	108310000	17	0.504421	0.384333	24.2663	24.2628	24.076	22.8673	24.3266	21.9155	24.2824	23.4513	22.5598
tr|A0A251SLI2|A0A251SLI2_HELAN;tr|A0A251UCB2|A0A251UCB2_HELAN;tr|A0A251UCH4|A0A251UCH4_HELAN;tr|A0A251SKI3|A0A251SKI3_HELAN;tr|A0A251TCU2|A0A251TCU2_HELAN;tr|A0A251VHH3|A0A251VHH3_HELAN	A0A251SLI2	Putative FASCICLIN-like arabinogalactan protein 17	Helianthus annuus (Common sunflower)		2	2	1	8.5	8.5	4.3	51.272	0	13.668	69087000	7	0.341535	0.521749	23.4681	23.448	23.6157	22.5013	23.1934	23.3499	23.6269	22.4816	23.5478
tr|A0A251SLN4|A0A251SLN4_HELAN	A0A251SLN4	Malate dehydrogenase (EC 1.1.1.37)	Helianthus annuus (Common sunflower)		5	3	3	22.7	15.6	15.6	37.299	0	39.41	82539000	21	0.201283	0.673986	23.7921	23.9098	23.7021	23.5881	23.924	23.76	23.7608	23.8381	24.0001
tr|A0A251SLP9|A0A251SLP9_HELAN	A0A251SLP9	Putative nucleotide-binding alpha-beta plait domain-containing protein	Helianthus annuus (Common sunflower)		5	5	5	20.5	20.5	20.5	27.742	0	37.919	198580000	19	1.70541	0.0403713	25.0759	24.7994	25.0346	25.2034	25.2544	25.3301	24.821	25.0304	24.7662
tr|A0A251SM18|A0A251SM18_HELAN;tr|A0A251UPK1|A0A251UPK1_HELAN;tr|A0A251VED9|A0A251VED9_HELAN	A0A251SM18	Putative calcium-binding EF-hand family protein	Helianthus annuus (Common sunflower)		4	4	1	26.3	26.3	5.9	17.201	0	29.149	326230000	17	2.34947	0.013093	25.6771	25.4101	25.4864	25.6082	25.6401	25.6326	25.9441	25.8372	25.9946
tr|A0A251SM60|A0A251SM60_HELAN	A0A251SM60	Coatomer subunit beta'	Helianthus annuus (Common sunflower)		12	2	2	21.2	5.2	5.2	102.72	0	14.118	50409000	5	0.237025	0.631031	21.4205	23.2788	23.2243	23.1811	23.1714	23.1859	23.1564	21.9547	22.7668
tr|A0A251SM65|A0A251SM65_HELAN	A0A251SM65	Glycosyltransferase (EC 2.4.1.-)	Helianthus annuus (Common sunflower)		5	5	5	16.8	16.8	16.8	53.736	0	61.181	284590000	31	0.245817	0.621605	25.3828	25.5034	25.5415	25.4408	25.4682	25.42	25.5091	25.3812	25.3448
tr|A0A251SM90|A0A251SM90_HELAN	A0A251SM90	Eukaryotic translation initiation factor 3 subunit F (eIF3f) (eIF-3-epsilon)	Helianthus annuus (Common sunflower)		3	1	1	13.7	7	7	31.341	0.00076394	7.4185	53653000	12	0.24017	0.627778	23.0127	23.1569	22.8167	22.9604	23.0586	23.0706	23.0608	23.0241	23.2205
tr|A0A251SM94|A0A251SM94_HELAN	A0A251SM94	Putative sec1/munc18-like (SM) proteins superfamily	Helianthus annuus (Common sunflower)		12	12	12	30.2	30.2	30.2	69.234	0	83.048	352630000	46	1.84357	0.0317871	25.9839	26.0843	25.8559	25.5224	25.4859	25.326	25.794	25.3576	25.6173
tr|A6XIG4|A6XIG4_HELAN;tr|A0A251SMA1|A0A251SMA1_HELAN	A6XIG4	Superoxide dismutase (EC 1.15.1.1)	Helianthus annuus (Common sunflower)		6	2	2	41.2	20.4	20.4	25.288	0	13.171	140260000	10	1.75334	0.0372791	24.3019	24.6339	24.9365	24.2818	24.5819	24.3711	23.9311	23.7381	24.0296
tr|A0A251SMB3|A0A251SMB3_HELAN;tr|Q39930|Q39930_HELAN;tr|A0A251T7R0|A0A251T7R0_HELAN;tr|A0A251UIF1|A0A251UIF1_HELAN;tr|A0A251UIB7|A0A251UIB7_HELAN	A0A251SMB3	Putative HSP20-like chaperone	Helianthus annuus (Common sunflower)		3	2	2	15	8.4	8.4	24.592	0	12.404	688530000	9	0.795163	0.223096	25.3437	25.2756	22.0739	27.5466	22.2309	20.7941	27.4007	27.5257	27.6102
tr|A0A251T189|A0A251T189_HELAN;tr|A0A251SMI6|A0A251SMI6_HELAN	A0A251T189	Citrate synthase (EC 2.3.3.16)	Helianthus annuus (Common sunflower)		9	9	9	27	27	27	56.358	0	84.489	532830000	38	1.79909	0.0343459	26.1247	26.1305	26.3212	26.5745	26.5593	26.452	26.2732	26.4435	26.237
tr|A0A251SMN5|A0A251SMN5_HELAN;tr|A0A251UZ64|A0A251UZ64_HELAN	A0A251SMN5	Putative alba DNA/RNA-binding protein	Helianthus annuus (Common sunflower)		4	4	2	24.1	24.1	17.5	33.452	0	26.749	320550000	15	1.7001	0.0407486	25.7428	25.8824	25.8143	25.4703	25.4427	25.5578	25.6862	25.4121	25.3586
tr|A0A251SMP9|A0A251SMP9_HELAN	A0A251SMP9	Putative outer plastidial membrane protein porin	Helianthus annuus (Common sunflower)		6	4	4	31.5	20.3	20.3	29.609	0	29.051	282260000	19	2.42446	0.0115812	25.3415	25.3859	25.5248	25.1504	25.2309	25.2425	25.5298	25.7238	25.5703
tr|A0A251SMR6|A0A251SMR6_HELAN;tr|A0A251SA83|A0A251SA83_HELAN	A0A251SMR6	Putative dynein regulator LIS1	Helianthus annuus (Common sunflower)		5	5	5	17.7	17.7	17.7	34.911	0	41.724	148540000	9	2.37461	0.0125488	22.9287	22.7643	23.0037	26.8224	24.7001	25.5551	22.5885	23.0211	21.3878
tr|A0A251SMV1|A0A251SMV1_HELAN	A0A251SMV1	T-complex protein 1 subunit delta	Helianthus annuus (Common sunflower)		18	18	9	48.4	48.4	27.8	57.675	0	174.45	3445500000	148	2.18619	0.0175079	28.9711	29.0187	29.0419	29.0668	29.1057	29.1154	29.1049	29.1384	29.1625
tr|A0A251SNH1|A0A251SNH1_HELAN;tr|A0A251SN40|A0A251SN40_HELAN	A0A251SNH1	Putative proton pump interactor 1	Helianthus annuus (Common sunflower)		4	4	4	7.8	7.8	7.8	66.952	0	30.732	322130000	17	1.08604	0.129639	25.2898	25.5387	25.5514	25.9837	25.8956	25.8891	25.2441	25.7408	25.8481
tr|A0A251SND7|A0A251SND7_HELAN;tr|A0A251SR91|A0A251SR91_HELAN;tr|A0A251SN49|A0A251SN49_HELAN	A0A251SND7	Putative bulb-type lectin domain-containing protein	Helianthus annuus (Common sunflower)		2	2	2	8.6	8.6	8.6	34.756	0	12.673	60181000	2	0.615611	0.310962	23.6194	20.912	21.5613	24.73	24.9091	22.0204	22.609	21.6817	22.6949
tr|A0A251SN84|A0A251SN84_HELAN;tr|A0A251SD34|A0A251SD34_HELAN;tr|A0A251VR68|A0A251VR68_HELAN;tr|A0A251RXF3|A0A251RXF3_HELAN;tr|A0A251ULW9|A0A251ULW9_HELAN;tr|A0A251USX6|A0A251USX6_HELAN	A0A251SN84	Putative NAD(P)-binding domain, RmlD-like substrate binding domain protein	Helianthus annuus (Common sunflower)		18	18	6	45	45	19	66.491	0	171.02	1423500000	102	1.62652	0.0468604	27.7975	27.7506	27.8718	27.8006	27.6862	27.6556	27.8803	27.8872	27.9564
tr|A0A251SNC3|A0A251SNC3_HELAN	A0A251SNC3	4-hydroxyphenylpyruvate dioxygenase	Helianthus annuus (Common sunflower)		3	3	3	12	12	12	49.509	0	23.146	69627000	5	0.285991	0.577819	24.0176	23.2228	22.5067	21.7819	23.3159	22.19	21.8754	23.6195	24.0002
tr|A0A251SNE0|A0A251SNE0_HELAN	A0A251SNE0	Putative nucleic acid-binding, OB-fold-like protein	Helianthus annuus (Common sunflower)		7	7	7	17.3	17.3	17.3	42.52	0	48.45	405360000	33	2.153	0.0186127	25.8526	25.9216	25.8351	26.1242	26.0731	26.0538	25.9318	26.0683	26.0315
tr|A0A251SNE5|A0A251SNE5_HELAN	A0A251SNE5	Putative eukaryotic aspartyl protease family protein	Helianthus annuus (Common sunflower)		2	2	2	6.8	6.8	6.8	47.007	0	11.254	18356000	3	0.237925	0.63005	22.5412	22.4901	21.4942	22.8395	21.7206	23.1329	22.7156	22.8006	22.4178
tr|A0A251SNM4|A0A251SNM4_HELAN	A0A251SNM4	RuvB-like helicase (EC 3.6.4.12)	Helianthus annuus (Common sunflower)		11	11	11	37.3	37.3	37.3	50.077	0	113.38	292230000	52	1.15697	0.113963	25.4622	25.5823	25.6651	25.495	25.3701	25.345	25.3857	25.4599	25.3591
tr|A0A251SNP3|A0A251SNP3_HELAN	A0A251SNP3	Dihydrolipoyl dehydrogenase (EC 1.8.1.4)	Helianthus annuus (Common sunflower)		14	9	7	37.3	26.9	21.8	53.79	0	97.277	2859700000	91	0.320953	0.541464	28.7687	28.8653	28.7196	28.6969	28.7658	28.7441	28.7885	28.7276	28.653
tr|A0A251SNP4|A0A251SNP4_HELAN;tr|A0A251T9G3|A0A251T9G3_HELAN;tr|A0A251VJ72|A0A251VJ72_HELAN	A0A251SNP4	Putative 5-methyltetrahydropteroyltriglutamate--homocysteine methyltransferase 2	Helianthus annuus (Common sunflower)		33	11	6	53	19.1	10.5	92.514	0	100.47	4659100000	93	2.33031	0.0135327	29.2305	28.9661	29.2719	29.8183	29.8764	29.5783	29.4496	29.4641	29.3778
tr|A0A251SNP7|A0A251SNP7_HELAN	A0A251SNP7	ATP-dependent Clp protease proteolytic subunit (EC 3.4.21.92)	Helianthus annuus (Common sunflower)		4	3	3	25.9	23	23	26.419	0	18.491	177780000	7	1.18628	0.107783	24.9637	25.0767	25.0703	21.1159	24.7941	20.7261	24.7194	24.8084	25.0968
tr|A0A251SRX4|A0A251SRX4_HELAN;tr|A0A251SNQ7|A0A251SNQ7_HELAN	A0A251SRX4	Protein VACUOLELESS1	Helianthus annuus (Common sunflower)		2	2	2	4.4	4.4	4.4	88.928	0	10.617	8934000	2	0.170166	0.715298	22.0225	23.2214	21.4433	22.4528	23.6881	22.063	22.1904	22.2635	22.498
tr|A0A251SNX0|A0A251SNX0_HELAN;tr|A0A251U6C0|A0A251U6C0_HELAN	A0A251SNX0	Putative RAB GTPase	Helianthus annuus (Common sunflower)		5	4	1	30.1	25	6.5	23.908	0	28.439	514380000	18	1.36573	0.0771313	26.3092	26.2747	26.1693	26.2251	26.366	26.4126	26.4059	26.462	26.5609
tr|A0A251SP10|A0A251SP10_HELAN	A0A251SP10	Putative 14-3-3 domain-containing protein	Helianthus annuus (Common sunflower)		9	2	2	44.5	16.8	16.8	29.186	0	109.98	909560000	18	0.1443	0.752	27.1916	26.8326	26.9182	27.5608	26.8851	26.9608	27.4368	27.4687	26.7238
tr|A0A251SPL6|A0A251SPL6_HELAN	A0A251SPL6	Putative cupredoxin	Helianthus annuus (Common sunflower)		10	6	6	26.7	17.3	17.3	65.994	0	46.424	380070000	29	1.02801	0.144059	25.8913	25.8218	25.7801	26.0563	25.9675	25.8445	25.9941	26.0451	25.9331
tr|A0A251SPM8|A0A251SPM8_HELAN	A0A251SPM8	Putative sybindin-like protein	Helianthus annuus (Common sunflower)		2	2	2	10.9	10.9	10.9	24.918	0	37.456	97046000	10	0.148941	0.745868	24.1157	23.7993	22.8159	23.9863	23.9222	24.0459	22.9541	24.2714	24.4209
tr|A0A251SPQ3|A0A251SPQ3_HELAN;tr|A0A251UGD3|A0A251UGD3_HELAN	A0A251SPQ3	Putative GMP synthase [glutamine-hydrolyzing]	Helianthus annuus (Common sunflower)		11	11	11	26.7	26.7	26.7	59.076	0	85.094	490740000	57	2.26092	0.0153283	26.2184	26.2114	26.2896	26.4109	26.3958	26.3645	26.232	26.1927	26.0861
tr|A0A251SPS0|A0A251SPS0_HELAN	A0A251SPS0	Putative L-galactono-1,4-lactone dehydrogenase	Helianthus annuus (Common sunflower)		8	8	8	19.6	19.6	19.6	67.515	0	53.344	184970000	20	0.434763	0.437896	24.9302	24.9625	25.648	24.6961	25.0881	24.7916	25.0158	24.9431	24.8545
tr|A0A251SPU6|A0A251SPU6_HELAN;tr|A0A251SNX1|A0A251SNX1_HELAN	A0A251SPU6	6,7-dimethyl-8-ribityllumazine synthase (DMRL synthase) (EC 2.5.1.78)	Helianthus annuus (Common sunflower)		3	3	3	14.9	14.9	14.9	24.963	0	32.052	331900000	24	1.98482	0.0248208	25.9277	25.7667	25.883	25.8106	25.4173	25.7199	25.3905	25.0521	25.3051
tr|A0A251SQ63|A0A251SQ63_HELAN;tr|A0A251VSZ4|A0A251VSZ4_HELAN	A0A251SQ63	Importin subunit alpha	Helianthus annuus (Common sunflower)		13	2	2	38.9	8.3	8.3	58.125	0	12.243	77921000	9	0.800761	0.220678	23.9229	23.8806	24.0088	24.0117	22.2926	21.7744	22.0848	23.3186	22.8115
tr|A0A251SQ67|A0A251SQ67_HELAN	A0A251SQ67	Uncharacterized protein	Helianthus annuus (Common sunflower)		4	2	2	43.1	35.3	35.3	15.667	0	92.709	754910000	27	0.438833	0.435044	26.9282	26.8693	26.5764	27.1002	26.894	26.7659	26.8283	26.6744	26.6826
tr|A0A251U5D0|A0A251U5D0_HELAN;tr|A0A251SQ80|A0A251SQ80_HELAN	A0A251U5D0	ATP synthase subunit beta (EC 7.1.2.2)	Helianthus annuus (Common sunflower)		26	1	1	71.2	3.6	3.6	59.308	0	48.892	416290000	16	0.381888	0.483089	22.1783	23.2126	21.2255	22.0569	21.6205	26.6043	21.3539	26.9087	27.249
tr|A0A251SQ90|A0A251SQ90_HELAN	A0A251SQ90	Ferritin (EC 1.16.3.1)	Helianthus annuus (Common sunflower)		10	7	6	48.2	38.5	32	27.467	0	63.356	861900000	32	1.88451	0.0297112	27.2964	27.173	27.1205	26.7305	26.9788	26.9744	26.6058	26.5654	26.8937
tr|A0A251SQA0|A0A251SQA0_HELAN	A0A251SQA0	Putative nucleotide-binding alpha-beta plait domain-containing protein	Helianthus annuus (Common sunflower)		4	4	3	10.2	10.2	8	48.402	0	31.752	188350000	23	0.636577	0.299414	24.8408	24.8696	24.862	24.9474	24.869	24.9636	24.8502	24.9098	24.9661
tr|A0A251SQM4|A0A251SQM4_HELAN	A0A251SQM4	Putative metallo-hydrolase/oxidoreductase superfamily protein	Helianthus annuus (Common sunflower)		4	4	4	22.1	22.1	22.1	28.582	0	31.127	346790000	26	1.76145	0.0367746	25.3878	25.6766	25.7799	25.5276	25.3137	25.8456	26.1883	26.2167	26.0932
tr|A0A251SQS3|A0A251SQS3_HELAN	A0A251SQS3	Putative BCL-2-associated athanogene 7	Helianthus annuus (Common sunflower)		6	6	6	21.9	21.9	21.9	44.455	0	41.592	509290000	28	1.12521	0.121287	26.2397	26.3585	26.2727	26.366	26.3595	26.247	26.081	26.1508	26.2553
tr|A0A251SQT9|A0A251SQT9_HELAN	A0A251SQT9	Putative phosphatidic acid phosphatase (PAP2) family protein	Helianthus annuus (Common sunflower)		2	2	2	10.4	10.4	10.4	25.635	0	11.731	36874000	5	0.650049	0.291167	22.6253	22.7975	22.8414	22.6602	22.667	22.7856	22.6046	21.8984	22.6362
tr|A0A251SQV9|A0A251SQV9_HELAN	A0A251SQV9	Putative 60S acidic ribosomal protein family	Helianthus annuus (Common sunflower)		4	2	2	52.3	43.2	43.2	13.329	0	14.586	73717000	5	0.121965	0.784643	24.2642	23.7986	22.257	23.3727	23.3191	23.3434	23.125	22.9975	23.0965
tr|A0A251SR15|A0A251SR15_HELAN	A0A251SR15	Glycosyltransferase (EC 2.4.1.-)	Helianthus annuus (Common sunflower)		2	2	2	7	7	7	54.077	0	26.341	79955000	11	0.302739	0.560425	21.8786	21.2033	23.8298	24.1431	23.9942	21.9201	22.6074	22.2468	22.7603
tr|A0A251SR88|A0A251SR88_HELAN;tr|A0A251TEK4|A0A251TEK4_HELAN;tr|A0A251SCZ3|A0A251SCZ3_HELAN	A0A251SR88	Putative RNA-binding motif protein 8, Nucleotide-binding alpha-beta plait domain protein	Helianthus annuus (Common sunflower)		3	3	1	18.4	18.4	7	22.121	0	26.269	112740000	11	1.49203	0.0602339	23.9351	24.0469	23.4078	24.0518	24.1513	24.313	24.2886	24.5333	24.5856
tr|A0A251SRF7|A0A251SRF7_HELAN;tr|A0A251T601|A0A251T601_HELAN;tr|A0A251S9B2|A0A251S9B2_HELAN;tr|A0A251RUN2|A0A251RUN2_HELAN	A0A251SRF7	Putative ubiquitin E2 variant 1D-4	Helianthus annuus (Common sunflower)		5	5	1	45.9	45.9	6.8	16.573	0	46.841	627050000	34	0.796316	0.222653	26.4155	26.5413	26.5729	26.4822	26.4554	26.456	26.5413	26.8813	26.5861
tr|A0A251SRU3|A0A251SRU3_HELAN;tr|A0A251RSW3|A0A251RSW3_HELAN	A0A251SRU3	Putative phosphoenolpyruvate carboxylase 2	Helianthus annuus (Common sunflower)		29	14	5	40	21	8.1	113.4	0	124.33	925040000	91	1.52094	0.056963	27.2539	27.2533	27.1959	27.1927	27.1356	27.1658	27.1085	26.8221	27.013
tr|A0A251SRW2|A0A251SRW2_HELAN;tr|A0A251SQB7|A0A251SQB7_HELAN;tr|A0A251SG78|A0A251SG78_HELAN	A0A251SRW2	Putative ricin B, lectin domain-containing protein	Helianthus annuus (Common sunflower)		6	6	6	40.3	40.3	40.3	27	0	61.439	459280000	35	1.49923	0.0595076	26.3037	26.1736	26.2522	26.0192	25.9907	25.9698	26.1782	25.9017	26.0573
tr|A0A251SS08|A0A251SS08_HELAN	A0A251SS08	Putative tetraticopeptide domain-containing thioredoxin	Helianthus annuus (Common sunflower)		3	3	3	11.8	11.8	11.8	40.074	0	19.928	62850000	8	1.88061	0.0299142	23.6468	23.8686	22.4646	23.4671	23.6021	23.6413	22.259	22.0542	21.7478
tr|A0A251SS21|A0A251SS21_HELAN;tr|A0A251SSE2|A0A251SSE2_HELAN	A0A251SS21	Lipoxygenase (EC 1.13.11.-)	Helianthus annuus (Common sunflower)		9	3	3	12.2	5.3	5.3	102.3	0	22.202	57864000	10	1.36026	0.0779114	22.2431	21.6284	23.2869	24.3305	24.0621	23.9845	23.8074	23.0698	22.375
tr|A0A251SS57|A0A251SS57_HELAN;tr|A0A251VH61|A0A251VH61_HELAN	A0A251SS57	Putative translocation protein-related protein	Helianthus annuus (Common sunflower)		4	4	4	12.6	12.6	12.6	40.845	0	25.733	791370000	14	1.36278	0.0775257	27.1817	27.2879	26.8092	26.6806	26.6738	26.7178	26.8407	26.8351	26.6833
tr|A0A251SS69|A0A251SS69_HELAN;tr|A0A251VH72|A0A251VH72_HELAN	A0A251SS69	Uncharacterized protein	Helianthus annuus (Common sunflower)		6	6	6	18.4	18.4	18.4	42.289	0	46.349	393340000	22	1.12181	0.121959	26.0237	26.1264	25.8875	25.5282	25.7458	25.8588	25.8429	26.0593	25.9214
tr|A0A251SS74|A0A251SS74_HELAN	A0A251SS74	Putative 26S proteasome non-ATPase regulatory subunit 13	Helianthus annuus (Common sunflower)		9	9	3	29.5	29.5	10.4	44.12	0	82.24	728370000	51	0.381495	0.483259	26.8199	26.6153	26.7711	26.8773	26.8215	26.7646	26.7626	26.8553	26.7727
tr|A0A251SSA0|A0A251SSA0_HELAN	A0A251SSA0	Putative elongation factor 1-beta	Helianthus annuus (Common sunflower)		10	8	6	63	51.5	38.8	24.565	0	85.475	3893200000	85	1.56124	0.0530106	29.2192	29.2708	29.2844	29.1891	29.3022	29.0772	29.1017	28.9228	28.995
tr|A0A251SSA9|A0A251SSA9_HELAN;tr|A0A251U584|A0A251U584_HELAN;tr|A0A251VBX2|A0A251VBX2_HELAN;tr|A0A251S9Y5|A0A251S9Y5_HELAN;tr|A0A251T4W7|A0A251T4W7_HELAN;tr|A0A251VQ12|A0A251VQ12_HELAN;tr|A0A251VHM5|A0A251VHM5_HELAN;tr|A0A251UT31|A0A251UT31_HELAN;tr|A0A251V082|A0A251V082_HELAN;tr|A0A251UVE6|A0A251UVE6_HELAN;tr|A0A251TEH2|A0A251TEH2_HELAN;tr|A0A251SAQ0|A0A251SAQ0_HELAN	A0A251SSA9	Histone H3	Helianthus annuus (Common sunflower)		3	3	3	35.3	35.3	35.3	15.302	0	84.892	4407200000	61	1.98782	0.0247059	28.917	29.6578	28.3008	30.0454	30.5618	29.559	28.3094	28.2153	28.062
tr|A0A251SSB3|A0A251SSB3_HELAN;tr|A0A251UTH0|A0A251UTH0_HELAN;tr|A0A251SJJ6|A0A251SJJ6_HELAN	A0A251SSB3	Nascent polypeptide-associated complex subunit beta	Helianthus annuus (Common sunflower)		2	2	2	13.6	13.6	13.6	24.025	0	17.53	75297000	10	0.0740228	0.862578	23.7679	23.6116	23.2842	23.6765	23.7029	23.4586	23.5199	23.4919	23.5967
tr|A0A251SSB5|A0A251SSB5_HELAN	A0A251SSB5	Putative transferase,nucleotidyltransferase	Helianthus annuus (Common sunflower)		2	2	2	6.3	6.3	6.3	49.182	0	14.106	56521000	3	0.284254	0.579827	23.5775	23.7766	22.2684	21.924	22.8121	22.7921	21.1222	22.7921	23.3547
tr|A0A251VK75|A0A251VK75_HELAN;tr|A0A251SSF6|A0A251SSF6_HELAN;tr|A0A251SGK4|A0A251SGK4_HELAN;tr|Q66WF2|Q66WF2_HELTU	A0A251VK75	Putative mitochondrial 2-oxoglutarate/malate carrier protein	Helianthus annuus (Common sunflower)		8	8	8	32.4	32.4	32.4	31.889	0	79.55	1414500000	43	0.668098	0.28158	27.5474	27.6424	27.784	27.7764	28.0662	27.6884	27.5516	27.6813	27.673
tr|A0A251VM11|A0A251VM11_HELAN;tr|A0A251SSN4|A0A251SSN4_HELAN	A0A251VM11	Proteasome subunit alpha type (EC 3.4.25.1)	Helianthus annuus (Common sunflower)		12	12	12	60.2	60.2	60.2	27.229	0	144.55	3615000000	90	1.96213	0.0257119	29.0187	29.0182	29.0438	28.943	28.934	28.9527	29.0367	29.0182	29.1154
tr|A0A251SSP9|A0A251SSP9_HELAN;tr|A0A251T1S1|A0A251T1S1_HELAN	A0A251SSP9	Putative ribose-phosphate pyrophosphokinase 4	Helianthus annuus (Common sunflower)		4	2	2	22.3	12.2	12.2	35.667	0	29.94	147410000	14	0.214549	0.657733	24.3596	24.5061	24.6004	24.7011	24.708	24.3828	24.3349	24.5015	24.6148
tr|A0A251SSQ4|A0A251SSQ4_HELAN	A0A251SSQ4	Putative AICARFT/IMPCHase bienzyme family protein	Helianthus annuus (Common sunflower)		13	13	13	36.5	36.5	36.5	69.102	0	121.17	1141700000	79	1.97124	0.0254638	27.6752	27.4704	27.695	27.3947	27.5317	27.3728	27.2473	27.2682	27.0351
tr|A0A251SSU7|A0A251SSU7_HELAN	A0A251SSU7	V-type proton ATPase subunit H	Helianthus annuus (Common sunflower)		5	5	5	11.3	11.3	11.3	51.456	0	50.657	267750000	17	2.40428	0.0119915	25.4819	25.472	25.4249	25.3946	25.3471	25.3163	25.656	25.5133	25.5838
tr|A0A251SSV8|A0A251SSV8_HELAN;tr|A0A251TUE4|A0A251TUE4_HELAN	A0A251SSV8	Putative spermidine synthase 3	Helianthus annuus (Common sunflower)		3	3	3	13.5	13.5	13.5	46.553	0	22.216	45546000	5	1.09705	0.127064	23.488	23.9084	22.8929	23.1216	21.4573	22.3496	22.611	21.8024	21.9355
tr|A0A251SSW0|A0A251SSW0_HELAN	A0A251SSW0	Ubiquitin carboxyl-terminal hydrolase (EC 3.4.19.12)	Helianthus annuus (Common sunflower)		7	3	3	11.3	5.7	5.7	89.386	0	19.102	64508000	6	0.164648	0.723716	22.4021	23.6234	23.6867	22.4164	23.4317	23.4941	21.1268	23.3577	23.3231
tr|A0A251SSY4|A0A251SSY4_HELAN	A0A251SSY4	Lipoxygenase (EC 1.13.11.-)	Helianthus annuus (Common sunflower)		19	19	6	25.4	25.4	9	101.45	0	193.25	5000500000	154	1.11395	0.12371	29.5223	29.5956	29.6216	29.4916	29.5808	29.5465	29.6818	29.6675	29.5968
tr|A0A251ST32|A0A251ST32_HELAN	A0A251ST32	Putative heat shock protein 81-2	Helianthus annuus (Common sunflower)		27	4	4	41.3	8.8	8.8	79.941	0	30.146	653930000	24	1.59879	0.0493911	26.2256	26.4826	26.2633	26.5064	26.5172	26.6652	26.5458	26.7584	26.721
tr|A0A251ST48|A0A251ST48_HELAN;tr|A0A251UUM3|A0A251UUM3_HELAN	A0A251ST48	Putative importin-5	Helianthus annuus (Common sunflower)		11	11	2	16.1	16.1	3.1	123.26	0	75.274	378000000	47	1.87057	0.030384	25.8083	25.9018	25.9104	25.8171	25.8623	25.7557	25.5278	25.645	25.7157
tr|A0A251ST61|A0A251ST61_HELAN;tr|A0A251V7G0|A0A251V7G0_HELAN	A0A251ST61	Putative dihydrolipoamide succinyltransferase	Helianthus annuus (Common sunflower)		10	10	2	25.5	25.5	5.5	51.059	0	89.082	2059400000	75	1.93128	0.0271782	28.4283	28.391	28.3806	28.2869	28.3612	28.367	28.1675	28.1898	28.2981
tr|A0A251STC7|A0A251STC7_HELAN;tr|A0A251U1D2|A0A251U1D2_HELAN;tr|A0A251STB2|A0A251STB2_HELAN	A0A251STC7	Putative reversibly glycosylated polypeptide family, nucleotide-diphospho-sugar transferase	Helianthus annuus (Common sunflower)		17	11	5	62	42.7	28.9	41.313	0	137.99	2374400000	59	1.54905	0.0541723	28.7081	28.5877	28.7264	28.4502	28.4022	28.0989	28.6119	28.5571	28.5242
tr|A0A251STN0|A0A251STN0_HELAN;tr|A0A251SFV2|A0A251SFV2_HELAN	A0A251STN0	Ferrochelatase (EC 4.99.1.1)	Helianthus annuus (Common sunflower)		2	2	2	5.6	5.6	5.6	51.613	0	14.844	51295000	8	1.27506	0.0913055	23.6606	22.8839	22.7442	22.17	20.2606	22.8888	23.5308	24.2537	24.1883
tr|A0A251STV6|A0A251STV6_HELAN;tr|A0A251TJC0|A0A251TJC0_HELAN;tr|A0A251T8V8|A0A251T8V8_HELAN	A0A251STV6	Putative DEAD-box ATP-dependent RNA helicase 52B	Helianthus annuus (Common sunflower)		11	6	4	34.1	24.7	18.3	66.755	0	48.439	165090000	20	0.628017	0.303502	24.8462	24.8024	24.5753	24.4435	24.6077	22.579	24.954	24.6931	24.7796
tr|A0A251SU17|A0A251SU17_HELAN;tr|A0A251V8D1|A0A251V8D1_HELAN	A0A251SU17	Putative JAB1/MPN/MOV34 metalloenzyme domain, Rpn11/EIF3F	Helianthus annuus (Common sunflower)		4	4	4	23.9	23.9	23.9	34.718	0	24.029	49510000	4	0.644555	0.294509	22.6429	22.1566	22.2332	24.3606	24.4273	21.8817	22.5864	22.4818	22.0108
tr|A0A251SU47|A0A251SU47_HELAN;tr|A0A251UTB8|A0A251UTB8_HELAN;tr|A0A251V8C1|A0A251V8C1_HELAN;tr|A0A251UEL3|A0A251UEL3_HELAN;tr|A0A251U237|A0A251U237_HELAN	A0A251SU47	Uridine kinase (EC 2.7.1.48)	Helianthus annuus (Common sunflower)		3	3	2	9.6	9.6	6.1	51.883	0	24.672	88028000	16	0.214125	0.657701	23.8222	23.8903	23.9229	24.0114	22.6217	23.7883	23.8468	22.7693	23.7911
tr|A0A251SU95|A0A251SU95_HELAN	A0A251SU95	Putative rossmann-like alpha/beta/alpha sandwich fold protein	Helianthus annuus (Common sunflower)		2	2	2	27.3	27.3	27.3	10.644	0	15.537	81789000	7	0.607851	0.315605	22.5953	24.4011	22.4396	22.5793	22.7996	22.3219	24.7988	22.57	24.898
tr|A0A251V9V4|A0A251V9V4_HELAN;tr|A0A251SUD8|A0A251SUD8_HELAN	A0A251V9V4	Putative NADH dehydrogenase [ubiquinone] iron-sulfur protein 7 (EC 1.6.99.3)	Helianthus annuus (Common sunflower)		2	2	2	9	9	9	23.171	0	13.573	93185000	5	0.645192	0.294259	22.7245	21.9773	22.1628	24.7016	22.0232	24.3286	24.0957	24.1754	22.6764
tr|A0A251SUE0|A0A251SUE0_HELAN	A0A251SUE0	Putative varicose-related protein	Helianthus annuus (Common sunflower)		2	2	1	2.1	2.1	0.9	144.92	0	13.712	113530000	10	2.21687	0.0166114	24.0228	24.1816	24.1875	24.2189	24.2159	24.2446	23.8392	24.0148	23.8479
tr|A0A251SUE7|A0A251SUE7_HELAN;tr|A0A251SVZ1|A0A251SVZ1_HELAN;tr|A0A251SY04|A0A251SY04_HELAN;tr|A0A251SV00|A0A251SV00_HELAN	A0A251SUE7	Putative ATP-binding cassette subfamily C member 9	Helianthus annuus (Common sunflower)		2	2	2	4.5	4.5	4.5	101.42	0	14.08	29742000	6	2.38059	0.0124476	22.07	22.2039	21.9805	21.8765	21.9795	22.6607	23.6258	23.0986	23.2184
tr|A0A251SUG3|A0A251SUG3_HELAN	A0A251SUG3	Putative plastid developmental protein DAG, putative	Helianthus annuus (Common sunflower)		2	2	2	12.2	12.2	12.2	28.576	0	14.239	29465000	4	1.58811	0.0504792	23.0198	23.2693	23.1772	22.7638	21.5908	22.0581	21.9995	21.2003	22.1719
tr|A0A251TI16|A0A251TI16_HELAN;tr|A0A251SUL3|A0A251SUL3_HELAN	A0A251TI16	Putative thioredoxin domain-containing protein	Helianthus annuus (Common sunflower)		2	2	2	10	10	10	24.102	0	15.494	55644000	11	0.9957	0.152399	22.1714	22.5452	21.5871	22.0739	21.5383	23.5826	23.5248	23.4021	23.4907
tr|A0A251SUM7|A0A251SUM7_HELAN	A0A251SUM7	AP-4 complex subunit epsilon	Helianthus annuus (Common sunflower)		3	3	2	4.4	4.4	3.3	104.19	0	31.515	90172000	11	0.720882	0.256722	23.6853	24.0179	23.945	23.7027	23.773	23.7062	23.8759	23.9176	23.8597
tr|A0A251SUP2|A0A251SUP2_HELAN;tr|A0A251S1F7|A0A251S1F7_HELAN;tr|A0A251V4T2|A0A251V4T2_HELAN	A0A251SUP2	Adenylyl cyclase-associated protein	Helianthus annuus (Common sunflower)		8	8	7	30.5	30.5	28.2	50.443	0	52.924	427240000	37	0.763397	0.237199	25.9892	26.2028	26.0633	26.1966	26.1853	26.0912	25.9184	26.084	26.0122
tr|A0A251SUT4|A0A251SUT4_HELAN	A0A251SUT4	Putative cyclase family protein	Helianthus annuus (Common sunflower)		5	5	2	23.9	23.9	14.3	30.407	0	36.677	260150000	14	0.122525	0.785183	25.5318	25.2762	25.2586	25.2873	25.2151	25.3741	25.2098	25.4405	25.4447
tr|A0A251SUW7|A0A251SUW7_HELAN;tr|A0A251RS82|A0A251RS82_HELAN	A0A251SUW7	Putative nudix hydrolase	Helianthus annuus (Common sunflower)		3	3	3	6.7	6.7	6.7	86.409	0	18.853	107640000	3	0.599624	0.319309	24.3632	24.5391	22.0168	22.7514	23.922	21.9949	21.3063	22.5339	22.2446
tr|A0A251SUX4|A0A251SUX4_HELAN	A0A251SUX4	Putative clathrin adaptor complexes medium subunit family protein	Helianthus annuus (Common sunflower)		4	4	4	10.9	10.9	10.9	50.667	0	30.665	108090000	7	1.67824	0.0423992	24.4268	24.1462	24.0669	23.8804	23.81	23.8417	24.0484	24.1486	24.0553
tr|A0A251SUY7|A0A251SUY7_HELAN	A0A251SUY7	Putative signal recognition particle binding protein	Helianthus annuus (Common sunflower)		3	3	3	22.4	22.4	22.4	29.889	0	22.298	131600000	13	0.518505	0.374035	24.3182	24.3696	24.2265	24.3629	24.1347	24.0139	24.2809	24.2921	24.3567
tr|A0A251SUZ8|A0A251SUZ8_HELAN	A0A251SUZ8	Putative 26S proteasome non-ATPase regulatory subunit 7	Helianthus annuus (Common sunflower)		9	9	1	44.3	44.3	3.6	34.601	0	101.58	917090000	94	1.70796	0.040253	27.0416	27.1634	27.0267	27.3644	27.2946	27.2227	27.1359	27.1477	27.2267
tr|A0A251SV21|A0A251SV21_HELAN	A0A251SV21	Putative peptidase M1 family protein	Helianthus annuus (Common sunflower)		15	15	7	23.4	23.4	12.2	109.39	0	107.22	645330000	48	2.35336	0.0130124	26.6942	26.6555	26.7186	26.7754	26.7261	26.5714	26.4111	26.119	26.2938
tr|A0A251SV53|A0A251SV53_HELAN;tr|A0A251VB27|A0A251VB27_HELAN	A0A251SV53	Putative tobamovirus multiplication 2A	Helianthus annuus (Common sunflower)		2	2	2	12.3	12.3	12.3	30.9	0	23.602	54826000	12	1.28134	0.0905882	23.4111	23.3705	23.5989	23.1046	21.5406	21.0119	21.8209	22.4895	21.7578
tr|A0A251SVC1|A0A251SVC1_HELAN	A0A251SVC1	Glycine cleavage system P protein (EC 1.4.4.2)	Helianthus annuus (Common sunflower)		12	12	9	19.5	19.5	12.4	112.72	0	92.758	592520000	42	0.468542	0.410716	26.5742	26.6943	26.4796	26.5212	26.5279	26.3521	26.3928	26.5754	26.4364
tr|A0A251SVE0|A0A251SVE0_HELAN	A0A251SVE0	Putative KH domain-containing protein	Helianthus annuus (Common sunflower)		6	6	5	16.7	16.7	13.8	59.553	0	54.117	192080000	24	1.82164	0.033085	25.0156	24.9073	24.9759	24.6333	24.9285	25.0779	25.3637	25.2597	25.4113
tr|A0A251SVF6|A0A251SVF6_HELAN;tr|A0A251VAU8|A0A251VAU8_HELAN	A0A251SVF6	Putative small GTPase superfamily	Helianthus annuus (Common sunflower)		5	2	2	37.4	17.7	17.7	22.699	0	11.286	225100000	9	0.973284	0.1582	25.0264	25.2694	25.0964	25.5941	25.3278	25.1877	24.9514	24.6081	25.1796
tr|A0A251SVH8|A0A251SVH8_HELAN	A0A251SVH8	Putative DNA-binding domain-containing protein	Helianthus annuus (Common sunflower)		2	2	2	4.7	4.7	4.7	77.31	0	13.233	55383000	7	2.12143	0.019621	23.2526	23.2257	23.3003	23.5015	23.2994	23.4847	22.7153	21.8192	21.4132
tr|A0A251SVS0|A0A251SVS0_HELAN	A0A251SVS0	Putative pyrimidine 2	Helianthus annuus (Common sunflower)		5	5	5	14.3	14.3	14.3	56.975	0	67.476	239330000	10	2.41664	0.0117572	25.5377	25.4269	25.3412	24.9828	24.9909	24.7479	25.1911	25.0101	25.182
tr|A0A251SVW3|A0A251SVW3_HELAN;tr|A0A251SPF8|A0A251SPF8_HELAN	A0A251SVW3	Beta-adaptin-like protein	Helianthus annuus (Common sunflower)		14	14	14	23	23	23	99.384	0	104.86	641660000	59	0.530118	0.36762	26.6878	26.578	26.7316	26.522	26.6185	26.6938	26.7247	26.6799	26.7227
tr|A0A251SW48|A0A251SW48_HELAN	A0A251SW48	Putative eukaryotic translation initiation factor 2 alpha subunit	Helianthus annuus (Common sunflower)		8	8	2	27.2	27.2	7.6	38.852	0	57.882	583090000	50	1.20215	0.104325	26.4688	26.5735	26.6613	26.4742	26.2418	26.4069	26.4046	26.2978	26.3776
tr|A0A251UNC4|A0A251UNC4_HELAN;tr|A0A251TKP6|A0A251TKP6_HELAN;tr|A0A251SW58|A0A251SW58_HELAN;tr|A0A251V3M7|A0A251V3M7_HELAN	A0A251UNC4	Putative ribosomal protein S17/S11	Helianthus annuus (Common sunflower)		3	2	2	15.1	8.8	8.8	17.795	0	10.983	191240000	19	0.0214579	0.959553	25.4299	25.6	22.7583	25.2947	22.2733	25.3351	24.4197	25.1087	24.3459
tr|A0A251SW76|A0A251SW76_HELAN	A0A251SW76	Putative bifunctional nitrilase/nitrile hydratase NIT4 (EC 3.5.5.4)	Helianthus annuus (Common sunflower)		4	4	1	13.4	13.4	3.2	37.072	0	27.227	110560000	8	0.459033	0.417886	24.4209	24.3395	24.1549	24.2185	20.9708	22.3574	21.4055	24.4439	24.3784
tr|A0A251SW94|A0A251SW94_HELAN;tr|A0A251VAP3|A0A251VAP3_HELAN;tr|A0A251SMQ3|A0A251SMQ3_HELAN	A0A251SW94	Putative 3-hydroxyacyl-CoA dehydrogenase	Helianthus annuus (Common sunflower)		5	5	4	11.1	11.1	9.8	50.786	0	31.123	184240000	17	0.10895	0.804932	24.8794	24.939	24.7876	24.8057	24.9638	24.7526	24.8005	24.8422	24.8259
tr|A0A251SWB4|A0A251SWB4_HELAN	A0A251SWB4	Putative concanavalin A-like lectin/glucanase domain, Ephrin receptor type-A /type-B	Helianthus annuus (Common sunflower)		2	2	1	3.9	3.9	1.8	43.757	0	10.642	53014000	2	0.214499	0.657471	23.4267	22.5741	21.7874	23.1102	21.7229	23.0362	23.176	23.0429	23.0479
tr|A0A251SWH7|A0A251SWH7_HELAN;tr|A0A251T9W7|A0A251T9W7_HELAN;tr|A0A251VGV3|A0A251VGV3_HELAN	A0A251SWH7	Succinate-semialdehyde dehydrogenase (EC 1.2.1.24)	Helianthus annuus (Common sunflower)		10	10	2	21	21	4.2	61.811	0	113.76	1138300000	51	2.37477	0.012562	27.3577	27.2885	27.3242	27.7479	27.6482	27.6082	27.5231	27.3926	27.598
tr|A0A251SWI0|A0A251SWI0_HELAN;tr|A0A251RL83|A0A251RL83_HELAN	A0A251SWI0	40S ribosomal protein S3a	Helianthus annuus (Common sunflower)		14	5	1	53.8	22.3	6.9	29.652	0	149.58	2439100000	66	0.429608	0.441873	28.6153	28.7266	28.4789	28.372	28.6	28.5559	28.524	28.4052	28.5088
tr|A0A251SWL2|A0A251SWL2_HELAN;tr|A0A251SIE9|A0A251SIE9_HELAN	A0A251SWL2	Putative cytochrome P450	Helianthus annuus (Common sunflower)		4	4	4	13.3	13.3	13.3	58.921	0	29.134	57966000	3	1.01047	0.14869	23.3163	24.1312	24.2258	22.7195	23.6392	21.8896	22.7767	23.0059	22.0596
tr|A0A251SWS2|A0A251SWS2_HELAN;tr|A0A251UFY4|A0A251UFY4_HELAN;tr|A0A251SIJ3|A0A251SIJ3_HELAN;tr|A0A251UXT8|A0A251UXT8_HELAN	A0A251SWS2	Small ubiquitin-related modifier (SUMO)	Helianthus annuus (Common sunflower)		2	2	2	24	24	24	11.577	0	20.936	114940000	11	1.31452	0.0848341	21.7608	22.5497	22.0659	24.3307	24.3027	24.4708	21.3199	24.2238	22.8651
tr|A0A251SWT7|A0A251SWT7_HELAN;tr|A0A251V784|A0A251V784_HELAN	A0A251SWT7	Putative HECT domain-containing protein	Helianthus annuus (Common sunflower)		5	3	3	1.6	1.1	1.1	393.37	0	17.955	37426000	5	0.369873	0.493633	23.0474	22.5493	22.6605	22.4827	22.6434	22.54	21.5267	22.6021	22.7204
tr|A0A251SX18|A0A251SX18_HELAN;tr|A0A251UMN2|A0A251UMN2_HELAN;tr|A0A251S0H1|A0A251S0H1_HELAN	A0A251SX18	Malate dehydrogenase (EC 1.1.1.37)	Helianthus annuus (Common sunflower)		13	1	1	39.3	3.3	3.3	42.848	0.00040601	8.9612	173520000	4	0.163054	0.726012	25.2415	24.8309	20.9448	24.4388	24.5632	24.5023	24.6764	24.5316	24.5093
tr|A0A251SX33|A0A251SX33_HELAN;tr|A0A251VE17|A0A251VE17_HELAN	A0A251SX33	Putative C2H2 zinc-finger protein SERRATE (SE)	Helianthus annuus (Common sunflower)		4	4	4	7.1	7.1	7.1	83.89	0	27.405	89003000	10	1.53815	0.0552959	23.4851	23.5228	23.8174	23.8673	23.7579	23.8784	24.0001	24.0017	23.8806
tr|A0A251SX35|A0A251SX35_HELAN	A0A251SX35	Putative major sperm protein (MSP) domain, Vesicle-associated membrane-protein-associated protein	Helianthus annuus (Common sunflower)		2	2	2	10	10	10	24.793	0	13.887	70326000	13	0.0292188	0.945733	23.5639	23.6561	22.0344	20.7151	23.6599	23.7024	24.2049	22.071	22.3847
tr|A0A251SX66|A0A251SX66_HELAN;tr|A0A251V8P6|A0A251V8P6_HELAN;tr|A0A251VA36|A0A251VA36_HELAN	A0A251SX66	Putative cullin 1	Helianthus annuus (Common sunflower)		7	7	6	11.6	11.6	10.6	86.662	0	52.134	145670000	25	0.254554	0.612414	24.5962	24.3793	24.4102	24.5265	24.6776	24.606	24.031	24.494	24.7063
tr|A0A251SXD1|A0A251SXD1_HELAN	A0A251SXD1	Putative clpP/crotonase-like domain, Enoyl-CoA hydratase/isomerase, HIBYL-CoA-H type	Helianthus annuus (Common sunflower)		3	1	1	24.8	9.2	9.2	25.766	0.00038986	7.7159	69079000	7	0.59933	0.319332	24.062	21.0439	21.9255	23.705	24.0589	23.4155	23.826	22.8572	23.8044
tr|A0A251SXH6|A0A251SXH6_HELAN;tr|A0A251VBN8|A0A251VBN8_HELAN	A0A251SXH6	Beta-galactosidase (EC 3.2.1.23)	Helianthus annuus (Common sunflower)		6	6	6	12.3	12.3	12.3	94.37	0	44.09	190620000	22	0.4695	0.410283	24.8904	25.1197	25.0135	24.9871	24.5276	25.0794	25.1392	25.1229	25.0581
tr|A0A251SXU2|A0A251SXU2_HELAN	A0A251SXU2	Putative bifunctional polymyxin resistance protein, ArnA	Helianthus annuus (Common sunflower)		7	7	7	29.8	29.8	29.8	35.316	0	68.417	699400000	26	2.4258	0.0115623	26.6497	26.9155	26.8455	26.4831	26.6351	26.6399	27.0447	26.9986	27.0885
tr|A0A251SY13|A0A251SY13_HELAN	A0A251SY13	Cysteine proteinase inhibitor	Helianthus annuus (Common sunflower)		3	3	3	27.5	27.5	27.5	22.379	0	24.357	228290000	11	0.176033	0.707839	25.1176	25.1123	25.3508	25.0747	25.1008	25.0662	25.0137	25.0405	25.4126
tr|A0A251SY35|A0A251SY35_HELAN;tr|A0A251TQW3|A0A251TQW3_HELAN	A0A251SY35	Putative thioredoxin-like fold protein	Helianthus annuus (Common sunflower)		5	5	5	40.7	40.7	40.7	17.395	0	40.007	1315400000	39	2.05949	0.0218985	28.0318	27.9103	27.9502	27.8008	27.8629	27.4736	27.385	27.0905	26.6815
tr|A0A251U253|A0A251U253_HELAN;tr|A0A251SY42|A0A251SY42_HELAN;tr|A0A251TQ96|A0A251TQ96_HELAN;tr|A0A251V4F3|A0A251V4F3_HELAN;tr|A0A251TS00|A0A251TS00_HELAN	A0A251U253	Putative profilin	Helianthus annuus (Common sunflower)		1	1	1	21.7	21.7	21.7	6.6476	0	16.2	294070000	39	1.665	0.0435444	24.5308	24.5158	24.5223	22.4306	22.1844	22.0312	24.4887	25.4616	22.8073
tr|A0A251SY66|A0A251SY66_HELAN	A0A251SY66	Pyruvate dehydrogenase E1 component subunit alpha (EC 1.2.4.1)	Helianthus annuus (Common sunflower)		4	4	4	12.4	12.4	12.4	46.902	0	31.624	125780000	14	1.12342	0.121695	24.3416	24.1258	23.8898	24.2354	24.2158	24.5513	24.6218	24.4966	24.4736
tr|A0A251SYF1|A0A251SYF1_HELAN	A0A251SYF1	NADH-cytochrome b5 reductase (EC 1.6.2.2)	Helianthus annuus (Common sunflower)		16	16	16	43.1	43.1	43.1	36.211	0	135	2585200000	89	1.34346	0.0801662	28.6689	28.706	28.5648	28.6906	28.8044	28.6136	28.5407	28.5281	28.4571
tr|A0A251SYI7|A0A251SYI7_HELAN	A0A251SYI7	Putative cleavage/polyadenylation specificity factor, 25kDa subunit	Helianthus annuus (Common sunflower)		2	2	2	14.5	14.5	14.5	22.946	0	11.713	41176000	7	0.343488	0.520259	23.0071	22.0993	21.8052	22.8619	23.058	22.6609	21.7681	22.8998	22.7492
tr|B8K2W7|B8K2W7_HELAN;tr|A0A251SYJ3|A0A251SYJ3_HELAN	B8K2W7	Phosphotransferase (EC 2.7.1.-)	Helianthus annuus (Common sunflower)		9	3	3	25.7	8.8	8.8	53.895	0	20.236	81273000	7	0.0412105	0.923978	24.0384	23.5035	23.4801	23.5945	23.5205	23.5452	23.891	23.8806	22.9337
tr|A0A251SYL1|A0A251SYL1_HELAN	A0A251SYL1	Proteasome subunit beta (EC 3.4.25.1)	Helianthus annuus (Common sunflower)		8	8	2	54.7	54.7	16.6	24.42	0	86.491	1984700000	72	1.81503	0.0334871	28.3219	28.3579	28.2599	28.2585	28.2701	28.3632	28.0767	28.1439	28.1947
tr|A0A251SYP2|A0A251SYP2_HELAN	A0A251SYP2	Sucrose synthase (EC 2.4.1.13)	Helianthus annuus (Common sunflower)		35	35	6	43.7	43.7	7.6	103.82	0	323.31	17635000000	470	1.55457	0.0536835	31.3159	31.3279	31.3511	31.2565	31.2266	31.2739	31.2555	31.2921	31.3235
tr|A0A251SYR2|A0A251SYR2_HELAN	A0A251SYR2	Putative berberine/berberine-like, FAD-binding, type 2	Helianthus annuus (Common sunflower)		6	4	4	14.8	10.7	10.7	58.796	0	24.986	122000000	8	1.94594	0.0265103	24.4698	24.6862	24.2929	23.7948	23.7781	23.8991	24.2555	23.8896	24.3033
tr|A0A251SYR9|A0A251SYR9_HELAN	A0A251SYR9	Putative peptidase M17, leucine aminopeptidase/peptidase B	Helianthus annuus (Common sunflower)		7	2	2	18.4	6.9	6.9	49.045	0	19.602	820010000	18	0.392774	0.473227	27.2234	27.2354	27.2481	26.7152	26.8769	26.8014	22.8341	27.0957	26.9602
tr|A0A251SYS4|A0A251SYS4_HELAN	A0A251SYS4	Glutathione peroxidase	Helianthus annuus (Common sunflower)		6	6	3	39.2	39.2	25.9	18.567	0	40.629	3416700000	38	1.67899	0.0423673	29.0558	28.9787	29.061	29.0857	29.1758	29.0561	28.9808	28.7404	28.7755
tr|A0A251SYS9|A0A251SYS9_HELAN	A0A251SYS9	Putative HXXXD-type acyl-transferase family protein	Helianthus annuus (Common sunflower)		8	2	2	24.2	7.2	7.2	48.694	0	15.981	23243000	4	0.153298	0.739161	22.337	22.8645	21.7857	22.7662	23.1611	22.5825	23.0197	21.1896	23.2258
tr|A0A251SYX9|A0A251SYX9_HELAN	A0A251SYX9	Putative pectinesterase inhibitor domain-containing protein	Helianthus annuus (Common sunflower)		1	1	1	7	7	7	24.738	0.00041374	9.8544	42798000	14	1.54905	0.0542209	22.5734	22.6478	21.9355	22.7572	22.99	22.8979	23.0568	23.0817	23.0969
tr|A0A251SYY2|A0A251SYY2_HELAN;tr|A0A251SAB9|A0A251SAB9_HELAN	A0A251SYY2	Putative HAD superfamily, subfamily IIIB acid phosphatase	Helianthus annuus (Common sunflower)		4	4	4	21	21	21	30.305	0	41.417	112270000	18	0.711567	0.260281	23.88	24.0137	24.0776	23.9971	23.963	24.1034	24.3267	24.0532	24.1163
tr|A0A251SYZ3|A0A251SYZ3_HELAN;tr|A0A251TMI4|A0A251TMI4_HELAN;tr|A0A251RVK8|A0A251RVK8_HELAN;tr|A0A251VQ18|A0A251VQ18_HELAN;tr|A0A251T701|A0A251T701_HELAN;tr|A0A251VGG7|A0A251VGG7_HELAN	A0A251SYZ3	Plasma membrane ATPase (EC 7.1.2.1)	Helianthus annuus (Common sunflower)		15	4	4	17.1	5.6	5.6	104.99	0	24.054	80351000	6	0.809047	0.217808	23.5961	23.5126	23.5316	23.6351	23.6482	23.592	23.6618	23.6952	23.5527
tr|A0A251SZ13|A0A251SZ13_HELAN	A0A251SZ13	Aspartate aminotransferase (EC 2.6.1.1)	Helianthus annuus (Common sunflower)		17	17	13	47	47	38.2	45.971	0	323.31	8515800000	198	2.17772	0.0178301	30.4422	30.4525	30.4486	30.234	30.2399	30.3061	30.2308	30.3719	30.2624
tr|A0A251SZ32|A0A251SZ32_HELAN	A0A251SZ32	Putative tyrosine-protein kinase, non-receptor Jak2	Helianthus annuus (Common sunflower)		3	3	3	2.4	2.4	2.4	156.32	0	21.106	37605000	6	0.127706	0.777412	23.48	23.2059	23.0366	24.4599	21.4119	22.3233	22.7576	22.7384	22.7106
tr|A0A251SZ47|A0A251SZ47_HELAN;tr|A0A251TLL8|A0A251TLL8_HELAN;tr|A0A251TLL7|A0A251TLL7_HELAN	A0A251SZ47	Mechanosensitive ion channel protein	Helianthus annuus (Common sunflower)		3	3	3	5.1	5.1	5.1	84.292	0	21.32	152980000	10	1.54601	0.0544525	25.3266	25.1989	25.0717	23.9066	23.827	22.0894	23.8863	24.3581	23.4675
tr|A0A251TN91|A0A251TN91_HELAN;tr|A0A251SZ76|A0A251SZ76_HELAN;tr|A0A251TTQ9|A0A251TTQ9_HELAN;tr|A0A251SR86|A0A251SR86_HELAN;tr|A0A251US04|A0A251US04_HELAN;tr|A0A251UA66|A0A251UA66_HELAN	A0A251TN91	Putative histone-fold protein	Helianthus annuus (Common sunflower)		3	3	2	16.2	16.2	10.8	27.081	0	20.508	67358000	8	1.55433	0.0536643	24.0139	24.084	24.1501	23.3827	23.2781	22.2044	22.7178	21.8456	23.0715
tr|A0A251SZF1|A0A251SZF1_HELAN;tr|A0A251UVM9|A0A251UVM9_HELAN;tr|A0A251TNI0|A0A251TNI0_HELAN;tr|A0A251VDK6|A0A251VDK6_HELAN	A0A251SZF1	40S ribosomal protein SA	Helianthus annuus (Common sunflower)		9	9	9	39.5	39.5	39.5	32.295	0	323.31	13732000000	157	0.801089	0.220804	31.2113	31.0495	31.1671	30.9364	31.1433	30.9469	30.9593	31.0515	30.9843
tr|A0A251SZG6|A0A251SZG6_HELAN;tr|A0A251V036|A0A251V036_HELAN	A0A251SZG6	Pectinesterase (EC 3.1.1.11)	Helianthus annuus (Common sunflower)		5	2	2	11	5.4	5.4	62.61	0	13.22	49787000	10	1.57501	0.0516887	22.0381	23.016	22.9616	23.0495	22.224	22.9768	23.7824	23.9155	23.7421
tr|A0A251SZJ6|A0A251SZJ6_HELAN;tr|A0A251UV78|A0A251UV78_HELAN;tr|A0A251UVR7|A0A251UVR7_HELAN	A0A251SZJ6	Transmembrane 9 superfamily member	Helianthus annuus (Common sunflower)		5	5	2	11.7	11.7	5.8	73.613	0	111.52	454360000	39	1.39	0.0733781	25.7935	25.8289	25.97	25.9929	26.4319	26.1501	26.261	26.1802	26.1956
tr|A0A251SZK6|A0A251SZK6_HELAN	A0A251SZK6	Uncharacterized protein	Helianthus annuus (Common sunflower)		2	2	2	9.2	9.2	9.2	33.159	0	18.27	193640000	8	0.278406	0.586442	25.0489	25.1054	25.2476	21.2151	24.8838	24.899	24.9522	21.6347	24.9097
tr|A0A251UJZ4|A0A251UJZ4_HELAN;tr|A0A251TPI4|A0A251TPI4_HELAN;tr|A0A251SZL8|A0A251SZL8_HELAN;tr|A0A251SWI4|A0A251SWI4_HELAN;tr|A0A251V2F1|A0A251V2F1_HELAN;tr|A0A251SZZ7|A0A251SZZ7_HELAN	A0A251UJZ4	Uncharacterized protein	Helianthus annuus (Common sunflower)		2	2	2	5.7	5.7	5.7	48.038	0	15.915	85513000	12	0.471825	0.408562	24.0139	23.9364	23.8879	22.2967	23.6972	23.4882	23.2912	21.6556	23.8868
tr|A0A251SZN4|A0A251SZN4_HELAN	A0A251SZN4	ATP-dependent (S)-NAD(P)H-hydrate dehydratase (EC 4.2.1.93) (ATP-dependent NAD(P)HX dehydratase)	Helianthus annuus (Common sunflower)		2	2	2	9.1	9.1	9.1	39.509	0	13.747	67090000	4	1.16518	0.11209	21.7627	22.6021	22.9914	23.7659	23.7456	23.9157	23.1372	21.6607	20.361
tr|A0A251SZN5|A0A251SZN5_HELAN	A0A251SZN5	Putative MIF4G domain-containing protein / MA3 domain-containing protein	Helianthus annuus (Common sunflower)		9	4	4	13.6	7.6	7.6	82.435	0	32.69	108620000	16	0.888132	0.187169	24.0132	23.9664	24.1944	23.9777	23.9404	24.1515	24.1487	24.3116	24.2016
tr|A0A251T009|A0A251T009_HELAN	A0A251T009	Putative 5'-deoxyadenosine deaminase	Helianthus annuus (Common sunflower)		4	4	4	11.1	11.1	11.1	51.877	0	24.973	50348000	13	1.96644	0.0256019	23.1491	22.9569	23.0964	22.8813	22.7405	22.7165	22.8527	22.8993	22.8502
tr|A0A251T011|A0A251T011_HELAN	A0A251T011	Pyruvate dehydrogenase E1 component subunit beta (EC 1.2.4.1)	Helianthus annuus (Common sunflower)		8	8	3	34.5	34.5	13	40.417	0	226.95	2593800000	77	2.1008	0.0203992	28.5171	28.615	28.6954	28.3721	28.2868	28.3571	28.5552	28.791	28.687
tr|A0A251T068|A0A251T068_HELAN;tr|A0A251VE21|A0A251VE21_HELAN;tr|A0A251SHA4|A0A251SHA4_HELAN;tr|A0A251VFD7|A0A251VFD7_HELAN;tr|A0A251SAP9|A0A251SAP9_HELAN;tr|A0A251SZL4|A0A251SZL4_HELAN	A0A251T068	Putative threonine synthase protein	Helianthus annuus (Common sunflower)		7	7	7	18.3	18.3	18.3	56.118	0	49.207	429890000	28	0.411545	0.457278	25.902	25.9998	26.1508	26.1466	26.156	26.0586	26.0762	26.1271	26.0203
tr|A0A251T0M8|A0A251T0M8_HELAN	A0A251T0M8	Putative hyaluronan/mRNA-binding protein	Helianthus annuus (Common sunflower)		5	4	3	20.6	16.9	12.8	38.379	0	30.566	585550000	25	2.05724	0.0219859	26.5205	26.5682	26.4676	26.4945	26.791	26.5888	26.2543	26.2394	26.0065
tr|A0A251T0Q1|A0A251T0Q1_HELAN	A0A251T0Q1	Putative D-aminoacyl-tRNA deacylase DtdA	Helianthus annuus (Common sunflower)		2	2	2	7.9	7.9	7.9	34.333	0	14.527	65904000	7	1.32694	0.0827171	23.6282	23.8176	23.2719	22.4264	22.3786	21.0066	21.7394	21.4006	22.9838
tr|A0A251T0X7|A0A251T0X7_HELAN	A0A251T0X7	Putative ribose 5-phosphate isomerase, type A protein	Helianthus annuus (Common sunflower)		2	2	2	9.8	9.8	9.8	30.911	0	20.558	203540000	9	1.00372	0.150366	25.1462	24.8703	25.0801	25.2256	25.0724	24.9023	24.8783	24.7112	24.8132
tr|A0A251T108|A0A251T108_HELAN	A0A251T108	Putative metalloenzyme, LuxS/M16 peptidase-like protein	Helianthus annuus (Common sunflower)		21	21	8	54.9	54.9	29.3	58.19	0	323.31	6194900000	215	0.852023	0.200908	29.8072	29.8122	29.9794	29.9725	29.9985	29.9306	29.9651	29.9837	29.9524
tr|A0A251T1A2|A0A251T1A2_HELAN	A0A251T1A2	Uncharacterized protein	Helianthus annuus (Common sunflower)		1	1	1	10	10	10	21.44	0.00075786	7.2911	33560000	5	0.263504	0.601813	22.4193	22.7539	22.8324	22.6699	22.6345	20.9986	22.4783	22.6746	22.0065
tr|A0A251T1C9|A0A251T1C9_HELAN	A0A251T1C9	Putative 10 kDa chaperonin	Helianthus annuus (Common sunflower)		5	2	2	64.9	38.1	38.1	10.443	0	15.881	337020000	21	0.473093	0.407606	26.1642	25.4328	25.8545	25.4304	25.5537	25.5361	25.7588	25.6471	25.3968
tr|A0A251T1E9|A0A251T1E9_HELAN;tr|A0A251U578|A0A251U578_HELAN	A0A251T1E9	Putative heavy metal-associated domain, HMA	Helianthus annuus (Common sunflower)		2	2	2	38.2	38.2	38.2	7.9711	0	17.625	256620000	9	0.420332	0.449633	22.0917	25.8552	21.1357	25.4293	25.5688	25.7086	21.6075	25.9998	26.1844
tr|A0A251T1K2|A0A251T1K2_HELAN	A0A251T1K2	Putative acyl-CoA N-acyltransferases (NAT) superfamily protein	Helianthus annuus (Common sunflower)		3	3	3	13.3	13.3	13.3	26.55	0	18.731	90894000	6	0.63012	0.302593	23.8537	22.8449	24.0865	24.226	24.3077	24.0703	23.9376	24.0098	23.961
tr|A0A251T1S7|A0A251T1S7_HELAN	A0A251T1S7	Putative leucine-rich repeat domain, L domain-like protein	Helianthus annuus (Common sunflower)		1	1	1	5.2	5.2	5.2	34.4	0.00041597	10.214	85298000	10	0.622447	0.30648	23.568	23.8155	23.7168	21.9735	23.5893	23.891	24.1774	23.8695	24.2678
tr|A0A251T1V1|A0A251T1V1_HELAN;tr|Q9M502|Q9M502_HELAN	A0A251T1V1	Catalase (EC 1.11.1.6)	Helianthus annuus (Common sunflower)		18	4	2	59.6	16.1	8.9	56.932	0	43.637	795520000	16	1.08562	0.129669	26.7762	27.0452	26.9435	27.0669	27.1091	27.1528	27.0574	27.041	27.015
tr|A0A251T1Y0|A0A251T1Y0_HELAN;tr|A0A251U5R2|A0A251U5R2_HELAN	A0A251T1Y0	Putative semialdehyde dehydrogenase family protein	Helianthus annuus (Common sunflower)		11	11	4	49.2	49.2	21.1	41.316	0	323.31	1043400000	58	2.00934	0.023922	27.2662	27.197	27.3801	27.4702	27.4772	27.4812	27.2123	27.3169	27.197
tr|A0A251T257|A0A251T257_HELAN	A0A251T257	Putative ras-related small GTP-binding family protein	Helianthus annuus (Common sunflower)		3	2	2	18.1	12.6	12.6	21.613	0	19.709	290850000	7	0.0910518	0.835508	21.39	26.3039	26.4124	26.0746	26.0121	23.1702	23.9992	21.3448	26.1786
tr|A0A251T263|A0A251T263_HELAN	A0A251T263	Putative six-bladed beta-propeller, TolB-like protein	Helianthus annuus (Common sunflower)		2	2	2	6.2	6.2	6.2	74.218	0	12.422	50129000	3	0.736259	0.24907	23.5282	23.3481	23.2852	22.9478	21.3265	23.1288	22.9511	22.1602	21.7768
tr|A0A251T2C7|A0A251T2C7_HELAN	A0A251T2C7	Putative leucine-rich repeat domain, L domain-like protein	Helianthus annuus (Common sunflower)		3	3	3	14.8	14.8	14.8	36.008	0	21.149	40825000	9	2.46098	0.0108536	23.0494	22.8792	23.0221	22.2225	22.0447	22.3637	22.6517	22.7576	22.3445
tr|A0A251T2D9|A0A251T2D9_HELAN	A0A251T2D9	Putative DNA/RNA-binding protein Alba-like protein	Helianthus annuus (Common sunflower)		4	2	2	24.2	17.5	17.5	33.045	0	12.283	53498000	5	0.203436	0.671679	23.9116	21.5507	22.8826	22.0474	23.5458	23.5875	23.7294	22.9703	23.8273
tr|A0A251T2M3|A0A251T2M3_HELAN	A0A251T2M3	Phosphoinositide phospholipase C (EC 3.1.4.11)	Helianthus annuus (Common sunflower)		3	3	1	6.8	6.8	2.4	65.296	0	22.831	138810000	13	0.974752	0.158114	24.5416	24.7419	24.549	24.5304	24.3455	24.3135	24.4789	24.5177	24.3605
tr|A0A251T2M7|A0A251T2M7_HELAN	A0A251T2M7	Putative voltage dependent anion channel 2	Helianthus annuus (Common sunflower)		5	5	5	23.2	23.2	23.2	29.277	0	41.279	228280000	20	1.27352	0.0915557	25.3066	25.1268	25.143	25.266	25.3531	25.2969	24.9603	25.2004	25.0136
tr|A0A251T2Q2|A0A251T2Q2_HELAN	A0A251T2Q2	Putative ubiquitin-conjugating enzyme/RWD-like protein	Helianthus annuus (Common sunflower)		7	7	1	66	66	9.8	17.206	0	80.97	989850000	45	0.757416	0.23986	27.03	27.1024	27.0356	27.2693	27.1015	27.1016	26.7567	26.928	27.1297
tr|A0A251T2W9|A0A251T2W9_HELAN;tr|A0A251U7S4|A0A251U7S4_HELAN;tr|A0A251U4U3|A0A251U4U3_HELAN	A0A251T2W9	Putative microsomal signal peptidase 25 kDa subunit (SPC25)	Helianthus annuus (Common sunflower)		2	2	2	12.4	12.4	12.4	22.641	0	16.333	133210000	11	0.116697	0.79226	24.3932	24.3139	24.3941	24.3949	24.4894	24.393	24.5219	24.4296	24.2284
tr|A0A251T305|A0A251T305_HELAN	A0A251T305	Putative eukaryotic translation initiation factor SUI1 family protein	Helianthus annuus (Common sunflower)		2	2	2	5	5	5	66.935	0	10.699	16437000	3	0.24184	0.625694	21.7235	21.7444	21.8847	21.7292	21.9263	23.4363	21.5275	22.189	22.7943
tr|A0A251T360|A0A251T360_HELAN	A0A251T360	Putative delta tonoplast integral protein	Helianthus annuus (Common sunflower)		2	2	2	7.3	7.3	7.3	25.11	0	16.922	296560000	11	1.92366	0.0275983	25.8786	25.8123	25.7776	25.6054	25.7793	22.6378	20.8745	22.289	22.2813
tr|A0A251T399|A0A251T399_HELAN	A0A251T399	Putative START-like domain, Major latex protein domain, Bet v I type allergen	Helianthus annuus (Common sunflower)		11	11	9	76.4	76.4	69.4	17.254	0	323.31	73875000000	228	0.0549423	0.896954	33.2286	33.7339	33.4738	33.4054	33.3724	33.6723	33.6119	33.4081	33.6253
tr|A0A251T3A7|A0A251T3A7_HELAN;tr|A0A251UBW3|A0A251UBW3_HELAN	A0A251T3A7	Putative clathrin adaptor complexes medium subunit family protein	Helianthus annuus (Common sunflower)		5	5	5	20.3	20.3	20.3	48.951	0	46.721	72280000	17	1.48453	0.0611196	23.388	23.4415	23.361	23.5144	23.5359	23.3945	23.6289	23.9076	23.5937
tr|A0A251T3E2|A0A251T3E2_HELAN;tr|A0A251U1U7|A0A251U1U7_HELAN;tr|A0A251ULU8|A0A251ULU8_HELAN	A0A251T3E2	Proteasome subunit beta (EC 3.4.25.1)	Helianthus annuus (Common sunflower)		6	6	6	30.2	30.2	30.2	32.571	0	96.072	1664000000	56	0.216266	0.65581	28.0354	27.9411	28.0516	28.0798	27.9427	27.9751	28.1086	28.075	27.9751
tr|A0A251T6Q8|A0A251T6Q8_HELAN;tr|A0A251T3K4|A0A251T3K4_HELAN;tr|A0A251S6K7|A0A251S6K7_HELAN	A0A251T6Q8	Putative small GTPase superfamily, Rab type	Helianthus annuus (Common sunflower)		2	2	2	19.6	19.6	19.6	20.512	0	15.787	64404000	5	0.841576	0.204824	23.4472	23.388	23.389	23.0089	23.2325	22.9362	22.4756	21.9252	23.3699
tr|A0A251T3K5|A0A251T3K5_HELAN	A0A251T3K5	40S ribosomal protein S7	Helianthus annuus (Common sunflower)		6	3	3	33.7	17.7	17.7	27.781	0	111.31	1013000000	23	2.48462	0.0104343	27.075	27.1053	27.0222	27.502	27.497	27.3077	27.1453	27.2613	27.2435
tr|A0A251T3M9|A0A251T3M9_HELAN	A0A251T3M9	Putative cobalamin biosynthesis CobW-like protein	Helianthus annuus (Common sunflower)		2	2	2	5.4	5.4	5.4	40.891	0	12.32	23474000	4	0.0781678	0.85605	22.8493	22.4863	22.6323	23.2877	23.2822	20.5341	22.9427	23.2869	22.3065
tr|A0A251T3P2|A0A251T3P2_HELAN	A0A251T3P2	Putative FAD-dependent oxidoreductase family protein	Helianthus annuus (Common sunflower)		2	2	2	5.6	5.6	5.6	45.928	0	13.42	50923000	12	1.88269	0.0298034	23.1305	23.0848	23.1474	22.9143	22.6438	22.443	23.118	23.0638	23.0544
tr|A0A251T3T1|A0A251T3T1_HELAN	A0A251T3T1	Malate dehydrogenase (EC 1.1.1.37)	Helianthus annuus (Common sunflower)		6	5	3	33	29.6	22.6	37.726	0	31.858	130680000	10	0.819678	0.21311	24.3142	24.1454	24.4533	24.49	24.4999	24.5292	24.4824	24.4461	24.2874
tr|A0A251T3T2|A0A251T3T2_HELAN	A0A251T3T2	Putative alpha/beta-Hydrolases superfamily protein	Helianthus annuus (Common sunflower)		5	5	5	24	24	24	42.231	0	34.75	173590000	20	0.756179	0.240231	24.911	24.9772	24.9725	24.5933	24.7135	24.5783	24.0962	24.7421	24.8375
tr|A0A251T3T4|A0A251T3T4_HELAN;tr|A0A251VDT8|A0A251VDT8_HELAN	A0A251T3T4	Putative FAS1 domain-containing protein	Helianthus annuus (Common sunflower)		2	2	2	17.6	17.6	17.6	27.001	0	18.259	889280000	21	0.217668	0.654367	27.4125	27.4574	26.4168	27.6642	27.1696	22.0689	26.9659	26.8846	26.6246
tr|A0A251T3V8|A0A251T3V8_HELAN;tr|A0A251RUK4|A0A251RUK4_HELAN;tr|A0A251SD70|A0A251SD70_HELAN	A0A251T3V8	Putative endosomal targeting BRO1-like domain-containing protein	Helianthus annuus (Common sunflower)		3	3	3	3.8	3.8	3.8	98.353	0	18.34	51375000	8	0.358048	0.505312	23.2976	22.9949	23.178	23.0266	23.4521	23.0318	23.1372	22.8717	22.9447
tr|A0A251T3Z0|A0A251T3Z0_HELAN	A0A251T3Z0	Putative ATP binding protein	Helianthus annuus (Common sunflower)		30	30	17	40.1	40.1	23.8	123.74	0	323.31	3005100000	181	2.29339	0.0144549	28.8841	28.9073	28.8495	28.9613	28.9548	28.8926	28.7919	28.8283	28.796
tr|A0A251T3Z3|A0A251T3Z3_HELAN;tr|A0A251T382|A0A251T382_HELAN	A0A251T3Z3	Putative 2-oxoglutarate (2OG) and Fe(II)-dependent oxygenase superfamily protein	Helianthus annuus (Common sunflower)		3	3	3	14.1	14.1	14.1	42.666	0	21.365	62852000	6	1.13275	0.119754	23.6541	23.4048	24.1534	22.9585	22.0412	22.3382	21.8032	23.1319	23.2332
tr|A0A251T400|A0A251T400_HELAN	A0A251T400	Uncharacterized protein	Helianthus annuus (Common sunflower)		2	2	2	17.4	17.4	17.4	14.825	0	14.348	47465000	3	2.02902	0.0231036	22.8893	23.2631	23.246	22.1577	22.2438	22.5511	23.4501	23.0598	22.8661
tr|A0A251T444|A0A251T444_HELAN;tr|A0A251RVA5|A0A251RVA5_HELAN	A0A251T444	Purple acid phosphatase (EC 3.1.3.2)	Helianthus annuus (Common sunflower)		4	4	2	6.7	6.7	2.9	68.792	0	26.091	90947000	5	1.86083	0.0309076	24.6987	24.8107	24.7135	20.8672	22.0062	22.4049	23.3697	21.0645	23.1599
tr|A0A251T487|A0A251T487_HELAN	A0A251T487	Putative HSP20-like chaperone	Helianthus annuus (Common sunflower)		3	2	2	15	10.3	10.3	24.387	0	16.336	147700000	10	1.69966	0.0407505	22.6563	21.58	21.6429	25.6296	25.7311	25.6135	25.5237	22.2555	25.5612
tr|A0A251T4A1|A0A251T4A1_HELAN;tr|A0A251SKJ5|A0A251SKJ5_HELAN;tr|A0A251UTG3|A0A251UTG3_HELAN;tr|A0A251VI57|A0A251VI57_HELAN;tr|A0A251TNR3|A0A251TNR3_HELAN;tr|A0A251SJR8|A0A251SJR8_HELAN	A0A251T4A1	Carboxypeptidase (EC 3.4.16.-)	Helianthus annuus (Common sunflower)		6	6	6	18.4	18.4	18.4	56.062	0	140.7	1367000000	43	2.21103	0.0167057	27.9317	27.8973	27.7659	27.6013	27.4386	27.5271	27.7044	27.5412	27.6127
tr|A0A251T4K1|A0A251T4K1_HELAN	A0A251T4K1	Putative multiprotein bridging factor 1A	Helianthus annuus (Common sunflower)		4	1	1	35	10	10	15.374	0.00041254	9.715	93106000	11	1.53168	0.0559229	23.8297	24.114	23.901	23.9113	23.836	23.5405	23.4418	22.6701	21.9404
tr|A0A251T4M5|A0A251T4M5_HELAN	A0A251T4M5	Putative subtilase family protein	Helianthus annuus (Common sunflower)		3	3	3	7.6	7.6	7.6	79.481	0	21.321	129930000	9	0.522023	0.372549	24.5941	24.377	24.575	24.2876	24.0538	21.53	24.0421	24.1535	24.0806
tr|A0A251T4U4|A0A251T4U4_HELAN	A0A251T4U4	Putative peptidase M1 family protein	Helianthus annuus (Common sunflower)		14	14	14	31.8	31.8	31.8	68.829	0	101.01	839970000	56	2.41107	0.0118399	27.0417	26.9686	27.1084	27.0665	27.067	27.079	26.8124	26.9074	26.8622
tr|A0A251T4V0|A0A251T4V0_HELAN	A0A251T4V0	Uncharacterized protein	Helianthus annuus (Common sunflower)		2	2	2	22.3	22.3	22.3	11.889	0	15.369	44887000	11	0.0813714	0.851004	22.8532	22.766	22.7404	22.8739	23.2681	21.3631	22.7746	22.7155	22.6498
tr|A0A251T4V5|A0A251T4V5_HELAN	A0A251T4V5	Putative ATPase, F1 complex, gamma subunit	Helianthus annuus (Common sunflower)		10	10	1	30.4	30.4	5.5	44.654	0	122.65	3641400000	73	1.79979	0.0343261	29.3197	29.2541	29.4321	29.1685	28.9629	29.2506	28.8985	28.7337	29.0228
tr|A0A251T4Z7|A0A251T4Z7_HELAN;tr|A0A251SUV7|A0A251SUV7_HELAN	A0A251T4Z7	60S ribosomal protein L13	Helianthus annuus (Common sunflower)		6	6	1	31.1	31.1	11.7	23.673	0	138.71	4257300000	82	1.3004	0.0873467	29.426	29.5335	29.5487	29.3185	29.4304	29.3077	29.3491	29.3965	29.4285
tr|A0A251T574|A0A251T574_HELAN	A0A251T574	Putative nagB/RpiA/CoA transferase-like superfamily protein	Helianthus annuus (Common sunflower)		1	1	1	5	5	5	44.87	0.0003873	7.6189	34860000	6	0.378025	0.486865	22.7383	22.4283	22.3918	22.4094	22.2868	22.4771	22.4661	22.2787	22.3893
tr|A0A251T580|A0A251T580_HELAN	A0A251T580	Putative peptidase M24, methionine aminopeptidase	Helianthus annuus (Common sunflower)		8	4	4	29.2	17.5	17.5	39.761	0	91.175	754590000	45	1.10848	0.124515	27.0123	26.9337	26.8362	26.9191	26.8636	26.8806	26.6094	26.8745	26.6651
tr|A0A251T5D0|A0A251T5D0_HELAN;tr|A0A251RNQ7|A0A251RNQ7_HELAN;tr|A0A251S7F0|A0A251S7F0_HELAN	A0A251T5D0	Putative threonyl-tRNA synthetase	Helianthus annuus (Common sunflower)		17	17	17	32.2	32.2	32.2	83.493	0	139.36	1041800000	78	2.12676	0.0194537	27.4394	27.4633	27.3278	27.1396	27.0373	27.2373	27.3462	27.395	27.4171
tr|A0A251T5H2|A0A251T5H2_HELAN	A0A251T5H2	Putative urease	Helianthus annuus (Common sunflower)		5	5	5	10.8	10.8	10.8	83.411	0	35.952	141710000	12	0.219702	0.651645	24.5578	24.327	24.3485	24.4312	24.8798	24.3492	24.415	24.4723	24.3927
tr|A0A251T5J6|A0A251T5J6_HELAN;tr|A0A251VSW3|A0A251VSW3_HELAN;tr|A0A251U0W6|A0A251U0W6_HELAN;tr|A0A251RSD5|A0A251RSD5_HELAN;tr|A0A251S7J3|A0A251S7J3_HELAN;tr|A0A251RUV2|A0A251RUV2_HELAN;tr|A0A251TZC1|A0A251TZC1_HELAN;tr|A0A251S383|A0A251S383_HELAN	A0A251T5J6	Putative TMP21-related protein	Helianthus annuus (Common sunflower)		5	5	5	28.6	28.6	28.6	24.168	0	58.84	425550000	25	0.642424	0.295775	26.0693	25.9239	26.016	25.7417	25.8832	25.8657	26.2539	25.9519	25.8647
tr|A0A251T5M6|A0A251T5M6_HELAN	A0A251T5M6	ATP synthase subunit beta (EC 7.1.2.2)	Helianthus annuus (Common sunflower)		26	1	1	70.8	3.6	3.6	59.809	0	86.879	558300000	36	2.45139	0.0110466	26.4022	26.3148	26.106	26.2989	26.0059	25.8977	26.924	27.4066	26.8816
tr|A0A251T5N9|A0A251T5N9_HELAN	A0A251T5N9	Putative ureidoglycolate amidohydrolase	Helianthus annuus (Common sunflower)		7	7	7	23.2	23.2	23.2	49.912	0	77.619	377260000	37	1.00043	0.151182	26.0201	25.9321	25.882	25.6858	25.8477	25.7455	25.8609	25.8657	25.6634
tr|A0A251T5Y0|A0A251T5Y0_HELAN;tr|A0A251TY19|A0A251TY19_HELAN	A0A251T5Y0	Putative D-isomer specific 2-hydroxyacid dehydrogenase family protein	Helianthus annuus (Common sunflower)		2	2	2	9.6	9.6	9.6	40.174	0	16.961	89004000	11	0.0023052	0.995653	22.9385	24.3683	23.8842	24.0386	23.6547	23.61	23.6494	23.8622	23.7294
tr|A0A251T668|A0A251T668_HELAN	A0A251T668	Putative DNAJ heat shock N-terminal domain-containing protein	Helianthus annuus (Common sunflower)		2	2	2	5.7	5.7	5.7	62.93	0	12.971	21188000	7	0.502082	0.385958	22.673	22.1496	20.8108	22.815	23.1732	22.8285	21.7216	23.5261	22.2779
tr|A0A251T6B2|A0A251T6B2_HELAN	A0A251T6B2	NADH dehydrogenase [ubiquinone] 1 alpha subcomplex subunit 12	Helianthus annuus (Common sunflower)		2	2	2	12.7	12.7	12.7	18.276	0	11.488	87281000	10	0.0823712	0.849461	23.7477	23.8859	23.6388	22.5559	23.8583	24.1922	23.7711	23.8442	23.6704
tr|A0A251T6C4|A0A251T6C4_HELAN	A0A251T6C4	Putative thioredoxin-like fold protein	Helianthus annuus (Common sunflower)		3	2	2	24.8	16.1	16.1	16.681	0	12.916	1135100000	7	1.42567	0.0683523	27.7461	27.7691	27.6958	27.4565	27.3289	27.1402	27.2852	27.6195	27.1578
tr|Q6T8D2|Q6T8D2_HELAN;tr|A0A251T6F3|A0A251T6F3_HELAN;tr|A0A251UMH7|A0A251UMH7_HELAN	Q6T8D2	Putative ADF/Cofilin/Destrin, ADF-H/Gelsolin-like domain protein (Putative actin-depolymerizing factor 2)	Helianthus annuus (Common sunflower)		2	2	1	20.1	20.1	11.5	16.01	0	98.312	764290000	25	1.30137	0.0872234	26.9321	26.8421	26.7958	27.006	27.024	26.942	26.8461	26.9296	26.8248
tr|A0A251T6F6|A0A251T6F6_HELAN	A0A251T6F6	Putative FTSH protease 3	Helianthus annuus (Common sunflower)		5	5	4	8.3	8.3	6.8	89.643	0	30.823	134170000	9	2.41175	0.0118385	24.9486	24.859	24.4134	23.8885	23.8613	24.0543	23.811	24.0106	24.102
tr|A0A251T6G0|A0A251T6G0_HELAN	A0A251T6G0	AP complex subunit sigma	Helianthus annuus (Common sunflower)		2	2	2	10.6	10.6	10.6	17.123	0	11.917	57805000	11	0.710688	0.260476	22.8713	23.5478	21.8337	23.2772	23.2098	23.1478	23.5408	23.5262	23.7697
tr|A0A251T6J9|A0A251T6J9_HELAN	A0A251T6J9	Putative transducin family protein / WD-40 repeat family protein	Helianthus annuus (Common sunflower)		5	5	5	15.6	15.6	15.6	41.997	0	51.964	251400000	27	1.72294	0.0391945	25.5482	25.3366	25.6085	25.2199	25.1849	25.0749	25.336	25.3165	25.4547
tr|A0A251T6T6|A0A251T6T6_HELAN	A0A251T6T6	Putative translocase of outer membrane 22-I	Helianthus annuus (Common sunflower)		2	2	2	40	40	40	10.076	0	22.986	101320000	8	0.672427	0.279135	24.7742	22.5339	24.8178	22.3257	22.407	21.9703	24.2885	21.3888	22.3709
tr|A0A251T778|A0A251T778_HELAN	A0A251T778	Cytosolic Fe-S cluster assembly factor NBP35	Helianthus annuus (Common sunflower)		3	3	1	13.1	13.1	3.4	37.674	0	65.358	137510000	24	2.3485	0.0131039	24.2186	23.9523	24.1765	24.8391	24.5638	24.661	24.3816	24.4976	24.5797
tr|A0A251T787|A0A251T787_HELAN	A0A251T787	Putative chaperonin Cpn60/TCP-1 family	Helianthus annuus (Common sunflower)		12	3	2	27.1	6.4	4.1	58.769	0	19.326	92217000	11	0.613093	0.312389	23.7827	21.4168	23.7799	24.1362	24.2759	24.0454	23.8117	23.9707	24.0008
tr|A0A251TWY8|A0A251TWY8_HELAN;tr|A0A251T798|A0A251T798_HELAN	A0A251TWY8	Putative pyridoxal phosphate (PLP)-dependent transferases superfamily protein	Helianthus annuus (Common sunflower)		2	2	2	4.5	4.5	4.5	57.146	0	12.468	57229000	11	2.36385	0.0127913	22.9572	23.0713	23.0022	23.2111	23.1081	23.1936	23.6385	23.4546	23.3198
tr|A0A251T7N0|A0A251T7N0_HELAN	A0A251T7N0	Putative actin-related protein 4	Helianthus annuus (Common sunflower)		3	3	3	13.8	13.8	13.8	46.926	0	19.675	63181000	9	0.950152	0.165218	20.5285	21.9867	23.0545	23.6332	23.6385	23.4977	22.1705	23.364	22.0715
tr|A0A251T7S7|A0A251T7S7_HELAN;tr|A0A251T4Q3|A0A251T4Q3_HELAN;tr|A0A251VFC5|A0A251VFC5_HELAN	A0A251T7S7	Putative SEC12P-like 2 protein	Helianthus annuus (Common sunflower)		5	5	5	15.3	15.3	15.3	42.478	0	32.228	144670000	9	1.81263	0.0336028	24.047	24.1507	24.4863	24.6631	24.6748	24.775	24.4868	24.5326	24.5283
tr|A0A251T8R0|A0A251T8R0_HELAN	A0A251T8R0	Putative HXXXD-type acyl-transferase family protein	Helianthus annuus (Common sunflower)		4	4	4	13.3	13.3	13.3	50.176	0	27.992	111550000	18	1.96453	0.0256856	24.1608	23.9126	23.9919	23.98	24.078	23.987	24.6255	24.2754	24.4139
tr|A0A251T915|A0A251T915_HELAN	A0A251T915	Putative nucleotide-diphospho-sugar transferases superfamily protein	Helianthus annuus (Common sunflower)		4	4	4	21.6	21.6	21.6	33.268	0	26.571	129570000	14	1.71301	0.0399041	24.4038	24.5077	24.4235	24.0568	24.0878	24.327	24.0674	24.2027	24.1943
tr|A0A251T975|A0A251T975_HELAN;tr|A0A251RM95|A0A251RM95_HELAN	A0A251T975	Proteasome subunit beta (EC 3.4.25.1)	Helianthus annuus (Common sunflower)		3	3	3	12.6	12.6	12.6	29.088	0	19.847	503110000	13	0.603976	0.317468	25.4477	26.5376	26.5675	26.0327	21.5325	25.6866	26.957	26.5349	26.282
tr|A0A251T994|A0A251T994_HELAN;tr|A0A251TG81|A0A251TG81_HELAN;tr|A0A251UUL4|A0A251UUL4_HELAN;tr|A0A251VPQ7|A0A251VPQ7_HELAN	A0A251T994	Putative ribosomal protein L3, Translation protein, beta-barrel domain protein	Helianthus annuus (Common sunflower)		16	16	8	34.5	34.5	19.6	46.971	0	233.14	13222000000	203	0.469689	0.41034	30.9595	31.0139	30.9401	30.905	30.9237	30.8374	31.0299	30.8695	30.875
tr|A0A251T9C0|A0A251T9C0_HELAN	A0A251T9C0	Putative RNA-binding (RRM/RBD/RNP motifs) family protein	Helianthus annuus (Common sunflower)		3	3	2	10.2	10.2	8	37.24	0	24.208	103720000	19	2.35629	0.0129793	23.9016	23.9323	23.8093	24.1151	24.1192	24.0633	24.0728	24.251	24.1743
tr|A0A251T9C8|A0A251T9C8_HELAN	A0A251T9C8	Putative phosphoribosylamine--glycine ligase	Helianthus annuus (Common sunflower)		3	3	3	8.8	8.8	8.8	54.68	0	26.325	111620000	14	1.83678	0.0322206	23.9791	23.9159	23.9269	24.1433	24.3732	24.0186	24.4203	24.3086	24.2847
tr|A0A251T9K0|A0A251T9K0_HELAN	A0A251T9K0	60S ribosomal protein L6	Helianthus annuus (Common sunflower)		8	1	1	31.7	5.6	5.6	33.913	0	13.301	419570000	28	0.830213	0.209263	26.0386	26.1309	26.0967	25.966	26.0976	25.9653	25.9761	25.8638	26.0279
tr|A0A251T9K5|A0A251T9K5_HELAN	A0A251T9K5	Putative DNA damage-inducible protein 1	Helianthus annuus (Common sunflower)		6	6	3	26.4	26.4	14.6	44.284	0	86.275	527370000	30	1.04895	0.138184	26.2644	26.4164	26.419	26.2425	26.2699	26.4392	26.2234	26.0827	26.2068
tr|A0A251T9L1|A0A251T9L1_HELAN	A0A251T9L1	Putative ribosomal protein S5/Elongation factor G/III/V family protein	Helianthus annuus (Common sunflower)		31	31	4	45.2	45.2	5.1	94.003	0	323.31	30498000000	463	2.38477	0.0123813	32.1382	32.0982	32.1505	32.2677	32.3594	32.2733	32.0981	32.1722	32.0709
tr|A0A251T9U8|A0A251T9U8_HELAN;tr|A0A251TBH2|A0A251TBH2_HELAN	A0A251T9U8	Succinate-semialdehyde dehydrogenase (EC 1.2.1.24)	Helianthus annuus (Common sunflower)		3	2	2	8.8	7.3	7.3	50.386	0	16.66	63581000	6	1.00911	0.149048	23.2953	23.658	23.7176	21.9918	23.4055	21.2777	24.0391	22.916	23.9851
tr|A0A251T9X8|A0A251T9X8_HELAN	A0A251T9X8	Putative aldolase-type TIM barrel family protein	Helianthus annuus (Common sunflower)		6	6	5	19.8	19.8	17.2	43.016	0	48.59	170970000	16	1.54995	0.0541577	24.816	24.8943	24.7274	24.7465	24.7604	24.7909	24.6322	24.6401	24.693
tr|A0A251T9Y5|A0A251T9Y5_HELAN;tr|A0A251VDM2|A0A251VDM2_HELAN;tr|A0A251S3Y0|A0A251S3Y0_HELAN	A0A251T9Y5	Proteasome endopeptidase complex (EC 3.4.25.1)	Helianthus annuus (Common sunflower)		13	13	6	67.3	67.3	26.6	23.681	0	143.69	2824000000	75	2.26218	0.0153043	28.9386	28.9063	28.9956	28.8421	28.781	28.8038	28.8606	28.8243	28.8404
tr|A0A251TA11|A0A251TA11_HELAN	A0A251TA11	Uncharacterized protein	Helianthus annuus (Common sunflower)		2	2	2	2.7	2.7	2.7	75.209	0	11.869	53570000	6	0.137088	0.76307	23.2843	23.2449	22.075	23.0083	23.1049	23.122	23.1064	23.1758	23.0616
tr|A0A251TA14|A0A251TA14_HELAN;tr|A0A251TIY4|A0A251TIY4_HELAN	A0A251TA14	Uncharacterized protein	Helianthus annuus (Common sunflower)		3	3	3	40.2	40.2	40.2	9.633	0	31.1	670700000	28	0.32429	0.537609	26.3531	26.4148	26.4058	26.3968	26.7874	25.9748	26.4876	26.6068	26.7569
tr|A0A251TA53|A0A251TA53_HELAN;tr|A0A251V287|A0A251V287_HELAN	A0A251TA53	Putative ER membrane protein complex subunit 9	Helianthus annuus (Common sunflower)		3	3	3	16.2	16.2	16.2	22.919	0	19.648	118710000	13	0.695626	0.267456	24.3091	24.1905	23.9772	23.8678	24.3835	24.2821	24.5027	24.5466	24.3185
tr|A0A251TA65|A0A251TA65_HELAN	A0A251TA65	Putative DNAJ heat shock family protein	Helianthus annuus (Common sunflower)		7	7	4	27.8	27.8	17.7	37.734	0	46.906	271060000	28	1.93627	0.0269575	25.4355	25.4472	25.5144	25.3809	25.3988	25.2142	25.1269	25.1895	25.2581
tr|A0A251TA89|A0A251TA89_HELAN	A0A251TA89	Putative nuclear pore localization protein NPL4	Helianthus annuus (Common sunflower)		6	6	6	22.5	22.5	22.5	45.578	0	49.516	239140000	23	0.800874	0.220767	25.2826	25.1731	25.3221	24.9743	25.2366	25.1787	25.4846	25.3207	25.2305
tr|A0A251TAG5|A0A251TAG5_HELAN	A0A251TAG5	Putative ARM repeat superfamily protein	Helianthus annuus (Common sunflower)		7	7	7	10.2	10.2	10.2	97.622	0	49.339	158030000	22	0.794947	0.222912	24.6658	24.5856	24.8302	24.6643	24.4447	24.6593	24.6337	24.3458	24.3166
tr|A0A251TAM5|A0A251TAM5_HELAN	A0A251TAM5	Alanine--tRNA ligase (EC 6.1.1.7) (Alanyl-tRNA synthetase) (AlaRS)	Helianthus annuus (Common sunflower)		7	7	7	9.1	9.1	9.1	110.61	0	45.294	262490000	16	0.0306803	0.943918	25.4749	25.3154	25.1763	25.3784	25.2752	25.3153	25.3649	25.3425	25.334
tr|A0A251TAQ0|A0A251TAQ0_HELAN	A0A251TAQ0	Putative reversibly glycosylated polypeptide family	Helianthus annuus (Common sunflower)		5	4	4	17.7	15.7	15.7	39.389	0	27.734	70277000	17	1.82595	0.0327919	23.695	23.6986	23.5448	23.1307	23.197	23.1806	23.1121	23.5453	23.3848
tr|A0A251TAQ9|A0A251TAQ9_HELAN	A0A251TAQ9	Putative leucine--tRNA ligase, cytoplasmic	Helianthus annuus (Common sunflower)		15	2	2	18.6	2.3	2.3	123.62	0	16.157	113150000	15	1.47066	0.0627127	24.3667	24.2013	24.1692	24.6867	24.6493	24.1875	22.3332	23.7798	23.5068
tr|A0A251TAW3|A0A251TAW3_HELAN	A0A251TAW3	26S proteasome non-ATPase regulatory subunit 2 homolog	Helianthus annuus (Common sunflower)		17	2	2	28.7	4.9	4.9	97.909	0	11.106	37388000	5	0.52302	0.371914	22.5975	22.782	21.7352	23.127	22.7929	22.7418	22.511	22.5211	22.8956
tr|A0A251TAX4|A0A251TAX4_HELAN;tr|A0A251TLR5|A0A251TLR5_HELAN;tr|A0A251UYH9|A0A251UYH9_HELAN;tr|A0A251SAT5|A0A251SAT5_HELAN;tr|A0A251V038|A0A251V038_HELAN	A0A251TAX4	Putative regulatory particle triple-A ATPase 5A	Helianthus annuus (Common sunflower)		14	13	1	38.4	36	3.5	54.905	0	223.14	1831900000	83	2.15032	0.0187046	28.1807	28.0207	28.0995	28.2504	28.2375	28.119	27.9176	27.9092	27.9769
tr|A0A251TAZ6|A0A251TAZ6_HELAN	A0A251TAZ6	Putative polyphenol oxidase II protein	Helianthus annuus (Common sunflower)		5	3	3	10.8	7.8	7.8	67.331	0	19.395	71286000	13	0.666442	0.282127	23.7775	23.4	23.4413	23.5709	21.1062	23.5718	24.071	24.2915	23.9671
tr|A0A251TB15|A0A251TB15_HELAN;tr|A0A251SC65|A0A251SC65_HELAN;tr|A0A251UPA5|A0A251UPA5_HELAN;tr|A0A251V5T0|A0A251V5T0_HELAN	A0A251TB15	Glycylpeptide N-tetradecanoyltransferase (EC 2.3.1.97)	Helianthus annuus (Common sunflower)		5	5	5	12.7	12.7	12.7	54.495	0	33.012	101680000	20	0.791239	0.22423	23.6527	23.8632	23.894	24.3766	24.2022	23.7294	23.4997	23.7678	23.8223
tr|A0A251TB42|A0A251TB42_HELAN	A0A251TB42	Putative apoptosis inhibitory protein 5 (API5)	Helianthus annuus (Common sunflower)		4	4	2	11.7	11.7	7	61.801	0	27.971	96683000	21	1.65249	0.0445189	24.0255	23.882	24.0212	24.1669	23.8849	23.8411	23.6455	23.6395	23.6851
tr|A0A251TB68|A0A251TB68_HELAN	A0A251TB68	Sulfurtransferase	Helianthus annuus (Common sunflower)		10	10	10	46.6	46.6	46.6	41.442	0	83.424	1027200000	68	1.3989	0.0720738	27.3703	27.5093	27.453	27.196	27.0483	27.2822	27.3406	27.2142	27.1109
tr|A0A251TBB1|A0A251TBB1_HELAN;tr|A0A251V7X5|A0A251V7X5_HELAN	A0A251TBB1	Putative ras-related small GTP-binding family protein	Helianthus annuus (Common sunflower)		9	2	2	52.8	21.2	21.2	21.963	0	17.469	360590000	17	1.70922	0.0401759	25.4434	25.6443	25.6214	25.9515	26.1227	25.9115	26.2451	25.8046	26.0541
tr|A0A251TBB2|A0A251TBB2_HELAN;tr|A0A251TE02|A0A251TE02_HELAN;tr|A0A251VBP1|A0A251VBP1_HELAN;tr|A0A251UXT2|A0A251UXT2_HELAN	A0A251TBB2	Eukaryotic translation initiation factor 3 subunit B (eIF3b) (eIF-3-eta) (eIF3 p110)	Helianthus annuus (Common sunflower)		19	19	19	30.2	30.2	30.2	82.217	0	220.27	1492300000	92	0.318143	0.544685	27.9011	27.8924	27.8682	27.8789	27.9102	27.6704	27.8893	27.9254	27.8666
tr|A0A251TBE0|A0A251TBE0_HELAN	A0A251TBE0	Diphosphomevalonate decarboxylase (EC 4.1.1.33)	Helianthus annuus (Common sunflower)		4	4	4	13.5	13.5	13.5	46.639	0	28.058	88178000	11	1.4805	0.0614712	23.8009	23.5483	23.2904	23.4266	23.5477	24.0766	24.2647	24.2505	24.1809
tr|A0A251TBF7|A0A251TBF7_HELAN;tr|A0A251SC94|A0A251SC94_HELAN	A0A251TBF7	Thiamine thiazole synthase, chloroplastic (Thiazole biosynthetic enzyme)	Helianthus annuus (Common sunflower)		5	5	5	20	20	20	37.727	0	36.912	285680000	29	1.3358	0.0813197	25.3641	25.5759	25.3341	25.5733	25.2409	25.7658	24.9384	25.1208	25.1302
tr|A0A251TBJ7|A0A251TBJ7_HELAN	A0A251TBJ7	Putative endoplasmic reticulum vesicle transporter protein	Helianthus annuus (Common sunflower)		2	2	2	6.8	6.8	6.8	43.372	0	15.947	101140000	8	0.621903	0.306677	21.169	23.9538	23.9359	23.8804	24.0502	24.2426	24.3574	24.5327	24.3896
tr|A0A251TBL2|A0A251TBL2_HELAN	A0A251TBL2	Putative tetratricopeptide repeat (TPR)-like superfamily protein	Helianthus annuus (Common sunflower)		3	3	3	14.5	14.5	14.5	35.27	0	21.11	67469000	6	1.22925	0.0997497	23.6867	23.6043	23.7347	23.3788	23.1401	23.2758	23.0787	23.0601	21.8907
tr|A0A251TC79|A0A251TC79_HELAN	A0A251TC79	Putative pseudouridine synthase and archaeosine transglycosylase (PUA) domain-containing protein	Helianthus annuus (Common sunflower)		3	3	3	19.9	19.9	19.9	20.015	0	20.407	112400000	13	0.268222	0.596251	21.7665	24.1013	24.1096	23.1682	21.9812	24.4454	24.2073	24.3056	23.8926
tr|A0A251TC83|A0A251TC83_HELAN	A0A251TC83	Coatomer subunit epsilon	Helianthus annuus (Common sunflower)		3	3	1	28.4	28.4	9.7	32.205	0	15.79	35776000	7	1.77089	0.0361664	22.3258	22.8053	21.8409	23.0519	22.6604	22.8285	21.1752	21.6221	21.9437
tr|A0A251TC97|A0A251TC97_HELAN	A0A251TC97	Putative UPF0061 protein	Helianthus annuus (Common sunflower)		5	5	4	9.4	9.4	7.8	64.372	0	33.395	184620000	20	2.38255	0.0124092	25.0321	24.955	24.8911	24.6468	24.7077	24.6697	24.8422	24.8012	24.6925
tr|A0A251TC99|A0A251TC99_HELAN	A0A251TC99	Uncharacterized protein	Helianthus annuus (Common sunflower)		3	3	3	12.2	12.2	12.2	44.267	0	23.933	320650000	23	1.29365	0.0884219	25.3841	25.187	25.2395	25.2497	25.2381	25.4436	25.152	25.0284	25.0395
tr|A0A251TCB9|A0A251TCB9_HELAN;tr|A0A251UH57|A0A251UH57_HELAN;tr|A0A251VHJ7|A0A251VHJ7_HELAN	A0A251TCB9	Exocyst complex component SEC5	Helianthus annuus (Common sunflower)		3	3	3	3.7	3.7	3.7	118.77	0	20.469	54603000	11	0.78035	0.228717	23.0476	22.9504	23.242	23.1091	23.0495	23.3092	23.3079	23.3188	23.248
tr|A0A251TCD2|A0A251TCD2_HELAN;tr|A0A251TB73|A0A251TB73_HELAN	A0A251TCD2	Putative aldo/keto reductase/potassium channel subunit beta	Helianthus annuus (Common sunflower)		8	3	2	27.8	13.2	10.2	40.791	0	32.357	151450000	10	0.0930326	0.832114	24.5905	24.5932	24.666	24.74	24.4614	24.3722	24.5959	24.195	24.762
tr|A0A251TCE4|A0A251TCE4_HELAN	A0A251TCE4	Uncharacterized protein	Helianthus annuus (Common sunflower)		3	1	1	27.4	19.7	19.7	16.358	0	22.029	1129300000	18	2.45143	0.0110619	27.1533	26.8839	26.8217	26.388	26.3734	26.4794	26.6422	26.5284	26.6713
tr|A0A251TCG1|A0A251TCG1_HELAN	A0A251TCG1	Putative endonuclease 4	Helianthus annuus (Common sunflower)		2	2	2	10.6	10.6	10.6	33.386	0	16.286	74325000	5	0.606056	0.316527	24.1432	24.1914	21.4033	21.9929	21.7072	21.7582	22.5561	22.5516	22.3963
tr|A0A251TCH3|A0A251TCH3_HELAN	A0A251TCH3	Putative double-stranded DNA-binding family protein	Helianthus annuus (Common sunflower)		3	3	3	28.1	28.1	28.1	14.581	0	31.253	82748000	8	0.238088	0.630141	23.6639	21.3063	23.7605	23.6332	23.5967	23.8576	23.8689	22.6572	23.8824
tr|A0A251TCN1|A0A251TCN1_HELAN	A0A251TCN1	Putative pre-mRNA-processing factor 19	Helianthus annuus (Common sunflower)		3	3	2	9	9	7.5	65.468	0	23.556	88055000	6	1.86074	0.0308812	22.7302	23.6064	24.3448	23.5358	24.0164	24.1167	21.2355	21.6979	22.5197
tr|A0A251TCR1|A0A251TCR1_HELAN	A0A251TCR1	Putative MAC/Perforin domain-containing protein	Helianthus annuus (Common sunflower)		2	2	2	3.9	3.9	3.9	62.274	0	12.813	36497000	5	0.349815	0.513575	22.8056	22.8244	22.0088	23.195	21.8521	23.2185	23.2626	22.9916	23.1309
tr|O24497|O24497_HELAN;tr|A0A251TCT9|A0A251TCT9_HELAN;tr|Q8VXJ8|Q8VXJ8_HELAN;tr|O24498|O24498_HELAN;sp|Q96456|STAD_HELAN;tr|I3QMG0|I3QMG0_HELPE;tr|I3QMG6|I3QMG6_HELAN;tr|I3QMG2|I3QMG2_HELAN;tr|Q8VXJ7|Q8VXJ7_HELAN	O24497	Acyl-[acyl-carrier-protein] desaturase (EC 1.14.19.-)	Helianthus annuus (Common sunflower)		6	6	6	22.2	22.2	22.2	45.128	0	58.609	378690000	34	1.72915	0.0387525	25.8027	25.8426	25.9242	25.4624	25.7499	25.7203	25.9738	26.2095	25.989
tr|A0A251TCX5|A0A251TCX5_HELAN	A0A251TCX5	Putative LYR family of Fe/S cluster biogenesis protein	Helianthus annuus (Common sunflower)		3	3	3	32.1	32.1	32.1	15.062	0	22.044	116140000	12	1.78987	0.0349038	24.1886	24.0741	24.1448	24.084	24.4152	24.0158	23.7245	23.6558	23.8435
tr|A0A251TCX6|A0A251TCX6_HELAN	A0A251TCX6	Uncharacterized protein	Helianthus annuus (Common sunflower)		2	2	2	1.4	1.4	1.4	211.57	0	15.137	34591000	7	1.11297	0.123707	22.5219	22.2477	21.6405	22.9343	23.2449	23.2485	23.8069	22.405	23.1231
tr|A0A251TCY6|A0A251TCY6_HELAN;tr|A0A251SF53|A0A251SF53_HELAN	A0A251TCY6	Putative voltage-gated potassium channel subunit beta	Helianthus annuus (Common sunflower)		5	5	5	17.7	17.7	17.7	36.686	0	50.568	348780000	29	1.95121	0.0262493	25.7514	25.6732	25.9201	25.9287	25.952	25.9947	25.4699	25.2552	25.648
tr|A0A251TD01|A0A251TD01_HELAN	A0A251TD01	Glutathione reductase (GRase) (EC 1.8.1.7)	Helianthus annuus (Common sunflower)		14	14	10	43.7	43.7	32.6	52.636	0	274.69	2440600000	111	1.85266	0.0312609	28.8062	28.5863	28.7245	28.4798	28.5918	28.52	28.1586	28.447	28.3361
tr|A0A251TD46|A0A251TD46_HELAN	A0A251TD46	Putative secY protein transport family protein	Helianthus annuus (Common sunflower)		4	2	2	6.9	2.7	2.7	51.989	0	11.675	59723000	3	0.224357	0.645362	21.9567	23.2767	23.4291	21.5932	23.0451	22.3846	22.526	23.2068	22.586
tr|A0A251TD80|A0A251TD80_HELAN	A0A251TD80	Tubulin alpha chain	Helianthus annuus (Common sunflower)		10	10	1	34.5	34.5	3.6	49.548	0	295.67	7240500000	143	1.56829	0.0523979	30.1198	30.0702	30.062	30.3895	30.2186	30.0883	30.0077	29.8621	29.9235
tr|A0A251TD88|A0A251TD88_HELAN	A0A251TD88	Putative LETM1-like protein	Helianthus annuus (Common sunflower)		6	6	1	12.8	12.8	3.4	82.969	0	60.214	335170000	20	2.13181	0.0193246	25.8633	25.9504	25.6814	25.4935	25.4562	25.6861	25.431	25.3998	25.3188
tr|A0A251TDH3|A0A251TDH3_HELAN	A0A251TDH3	Putative porin domain, Eukaryotic porin/Tom40	Helianthus annuus (Common sunflower)		5	5	1	30.4	30.4	5	33.401	0	49.106	562780000	20	1.96321	0.0257057	26.8628	26.5516	26.3785	26.1114	25.8543	26.0736	26.0184	26.1217	25.831
tr|A0A251TDJ3|A0A251TDJ3_HELAN	A0A251TDJ3	Putative alpha/Beta hydrolase fold protein	Helianthus annuus (Common sunflower)		12	12	12	28.4	28.4	28.4	74.408	0	94.7	485840000	54	1.24872	0.0961493	26.2752	26.2843	26.3112	26.131	26.3012	26.1567	25.9993	26.1367	26.1666
tr|A0A251TDL9|A0A251TDL9_HELAN;tr|A0A251UJY8|A0A251UJY8_HELAN;tr|A0A251U0U0|A0A251U0U0_HELAN	A0A251TDL9	Coatomer subunit delta	Helianthus annuus (Common sunflower)		12	12	12	30.8	30.8	30.8	58.369	0	144.23	950600000	70	0.275127	0.589325	27.2463	27.163	27.2116	27.1839	27.2085	27.1766	27.2711	27.1683	27.2474
tr|A0A251VS31|A0A251VS31_HELAN;tr|A0A251TDS1|A0A251TDS1_HELAN;tr|A0A251T673|A0A251T673_HELAN	A0A251VS31	Putative vps4 oligomerization	Helianthus annuus (Common sunflower)		4	4	4	15.9	15.9	15.9	48.159	0	51.583	175880000	28	1.90857	0.0283249	24.5393	24.7973	24.5312	24.8982	24.8899	24.6939	25.0346	25.1209	24.9883
tr|A0A251TDU6|A0A251TDU6_HELAN	A0A251TDU6	ATP synthase subunit d, mitochondrial	Helianthus annuus (Common sunflower)		8	8	2	47.6	47.6	11.3	19.778	0	74.821	2026900000	52	1.78364	0.0352996	28.2973	28.3224	28.3954	28.227	28.141	28.2275	28.2971	28.3817	28.3831
tr|A0A251TDY4|A0A251TDY4_HELAN;tr|A0A251VRF7|A0A251VRF7_HELAN;tr|A0A251VCM0|A0A251VCM0_HELAN	A0A251TDY4	Putative glycosyl hydrolase family protein	Helianthus annuus (Common sunflower)		6	2	2	13.8	3.8	3.8	69.177	0	18.574	696570000	5	1.29939	0.0874771	23.0244	28.3377	28.521	22.3111	22.3797	22.3382	22.8606	22.907	22.4958
tr|A0A251TDY6|A0A251TDY6_HELAN;tr|A0A251T823|A0A251T823_HELAN;tr|A0A251T855|A0A251T855_HELAN;tr|A0A251U6B5|A0A251U6B5_HELAN;tr|A0A251T876|A0A251T876_HELAN;tr|A0A251T9T2|A0A251T9T2_HELAN;tr|A0A251T888|A0A251T888_HELAN;tr|A0A251T5B7|A0A251T5B7_HELAN;tr|A0A251T956|A0A251T956_HELAN;tr|A0A251SSJ5|A0A251SSJ5_HELAN;tr|A0A251SNS0|A0A251SNS0_HELAN;tr|A0A251TF08|A0A251TF08_HELAN	A0A251TDY6	Putative pyridoxal phosphate-dependent transferase	Helianthus annuus (Common sunflower)		5	5	2	12.3	12.3	5.1	52.799	0	75.686	261520000	21	2.38735	0.0123431	25.9749	25.6461	25.5524	22.3494	24.1022	23.9946	25.8983	25.7725	25.9154
tr|A0A251TE31|A0A251TE31_HELAN	A0A251TE31	Putative chaperonin Cpn60/TCP-1 family	Helianthus annuus (Common sunflower)		13	13	10	36.2	36.2	27.7	61.073	0	113.37	986930000	75	1.13266	0.119685	27.279	27.2442	27.3617	27.2965	27.2046	27.2515	27.4012	27.3929	27.317
tr|A0A251TE75|A0A251TE75_HELAN	A0A251TE75	Importin subunit alpha	Helianthus annuus (Common sunflower)		10	2	2	25.2	6.2	6.2	60.188	0	11.836	52056000	5	1.22069	0.101328	23.2488	23.1763	23.1886	23.3285	22.3749	23.0212	22.6724	22.343	21.7555
tr|A0A251TEQ2|A0A251TEQ2_HELAN	A0A251TEQ2	Putative inorganic pyrophosphatase	Helianthus annuus (Common sunflower)		3	2	2	28.6	20.9	20.9	23.447	0	14.064	44789000	6	1.00825	0.149129	22.5948	22.6331	23.0416	23.341	23.1305	23.1769	22.9929	23.0938	22.5955
tr|A0A251TER6|A0A251TER6_HELAN;tr|A0A251TZG6|A0A251TZG6_HELAN;tr|A0A251VET9|A0A251VET9_HELAN;tr|A0A251TWX1|A0A251TWX1_HELAN	A0A251TER6	Putative ras-related protein	Helianthus annuus (Common sunflower)		7	5	5	39.1	30.9	30.9	28.892	0	55.524	376790000	27	0.124107	0.782716	25.8542	25.8903	25.7946	25.7531	26.105	25.8961	25.8266	25.9713	25.7832
tr|A0A251TEU4|A0A251TEU4_HELAN;tr|A0A251UB22|A0A251UB22_HELAN	A0A251TEU4	Putative NFU domain protein 5	Helianthus annuus (Common sunflower)		2	2	2	13.4	13.4	13.4	30.398	0	12.961	79730000	4	0.245542	0.621675	24.2529	24.0232	22.7727	23.6837	23.2259	21.4327	23.777	23.6478	22.0566
tr|A0A251TEU5|A0A251TEU5_HELAN	A0A251TEU5	Putative ubiquitin interaction motif-containing protein	Helianthus annuus (Common sunflower)		3	3	3	8.6	8.6	8.6	66.99	0	21.763	97189000	10	1.07196	0.132419	24.082	23.8569	24.1253	23.5658	23.9837	22.9694	24.0932	24.1954	24.2224
tr|A0A251TEZ1|A0A251TEZ1_HELAN	A0A251TEZ1	Putative tetraspanin/Peripherin	Helianthus annuus (Common sunflower)		3	3	2	12.9	12.9	10.1	32.625	0	39.822	294840000	10	1.03685	0.141466	26.022	26.0018	26.0219	24.9989	23.4311	25.4932	25.4002	25.3749	25.2618
tr|A0A251TEZ8|A0A251TEZ8_HELAN;tr|A0A251TG96|A0A251TG96_HELAN;tr|A0A251VMK5|A0A251VMK5_HELAN	A0A251TEZ8	Putative SEC6	Helianthus annuus (Common sunflower)		2	2	2	2.7	2.7	2.7	94.742	0	12.32	32531000	9	1.1167	0.123118	22.4253	22.3598	22.455	22.1059	22.2469	22.3563	22.3501	22.4056	22.3617
tr|A0A251TFD1|A0A251TFD1_HELAN	A0A251TFD1	Putative ribosomal protein L18/L5, Ribosomal protein L5 eukaryotic/L18 archaeal	Helianthus annuus (Common sunflower)		7	2	2	38.5	15.1	15.1	34.718	0	13.729	95205000	3	0.146873	0.748305	24.4815	23.9985	21.1351	23.7881	22.0316	21.7909	22.2874	22.5514	22.4341
tr|A0A251TFE4|A0A251TFE4_HELAN;tr|A0A251VCU7|A0A251VCU7_HELAN	A0A251TFE4	Putative peptide chain release factor eRF1/aRF1	Helianthus annuus (Common sunflower)		6	6	1	16.1	16.1	2.5	45.463	0	49.158	383040000	33	2.20711	0.0168352	25.7773	25.8428	25.7847	25.7674	25.9256	25.9295	26.2377	26.0783	26.0591
tr|A0A251TFF4|A0A251TFF4_HELAN	A0A251TFF4	Glutathione reductase (GRase) (EC 1.8.1.7)	Helianthus annuus (Common sunflower)		11	11	11	27.3	27.3	27.3	60.847	0	83.696	1340800000	61	1.05785	0.135984	27.9398	27.744	27.7403	27.4927	27.6501	27.5347	27.7071	27.8573	27.5871
tr|A0A251TFG5|A0A251TFG5_HELAN	A0A251TFG5	Putative winged-helix DNA-binding transcription factor family protein	Helianthus annuus (Common sunflower)		2	2	2	7.2	7.2	7.2	28.301	0	12.085	166290000	16	0.984567	0.155352	21.6174	24.6561	24.7006	25.5591	25.6468	25.3908	23.7044	22.3365	23.841
tr|A0A251TFQ9|A0A251TFQ9_HELAN	A0A251TFQ9	Putative ribosome-recycling factor protein	Helianthus annuus (Common sunflower)		2	2	2	11.3	11.3	11.3	29.54	0	13.085	74243000	5	1.68603	0.0418067	23.4068	23.5097	23.5185	23.4468	23.4989	23.4424	23.7125	23.9779	23.6446
tr|A0A251TFR7|A0A251TFR7_HELAN	A0A251TFR7	Putative tropinone reductase-like 3	Helianthus annuus (Common sunflower)		2	2	2	11	11	11	27.123	0	18.838	99737000	7	0.541424	0.359452	24.0497	23.9972	23.7978	23.803	23.8935	24.018	24.2022	23.9697	24.0422
tr|A0A251TFS5|A0A251TFS5_HELAN	A0A251TFS5	Putative N-acetyl-l-glutamate kinase	Helianthus annuus (Common sunflower)		3	3	3	15.5	15.5	15.5	34.778	0	18.957	116580000	4	0.666049	0.282207	24.6471	24.2365	24.4164	23.6979	21.7809	24.1433	22.7276	24.1412	22.6043
tr|A0A251TFT7|A0A251TFT7_HELAN;tr|A0A251UZE0|A0A251UZE0_HELAN	A0A251TFT7	Small nuclear ribonucleoprotein Sm D1 (snRNP core protein D1)	Helianthus annuus (Common sunflower)		4	4	4	55.3	55.3	55.3	12.638	0	28.473	309390000	20	1.20008	0.104743	25.6229	25.4493	25.5783	25.9276	26.0139	25.6131	25.3443	25.5281	25.6204
tr|A0A251TFV2|A0A251TFV2_HELAN	A0A251TFV2	Putative eukaryotic aspartyl protease family protein	Helianthus annuus (Common sunflower)		2	2	2	6.6	6.6	6.6	48.826	0	16.61	53156000	7	1.96644	0.0256303	21.4974	23.051	22.9043	23.3879	23.2509	23.5671	24.2863	24.5747	24.3473
tr|A0A251TFY1|A0A251TFY1_HELAN	A0A251TFY1	Putative zinc knuckle (CCHC-type) family protein	Helianthus annuus (Common sunflower)		2	2	2	2.6	2.6	2.6	126.56	0	17.906	34388000	8	0.0265904	0.950102	22.4841	22.5661	22.7252	21.6108	22.6479	23.3818	22.2016	22.2339	22.8695
tr|A0A251UI64|A0A251UI64_HELAN;tr|A0A251TFZ7|A0A251TFZ7_HELAN;tr|A0A251TAN1|A0A251TAN1_HELAN;tr|A0A251URG6|A0A251URG6_HELAN	A0A251UI64	Serine/threonine-protein phosphatase (EC 3.1.3.16)	Helianthus annuus (Common sunflower)		6	6	4	9.9	9.9	6.9	96.207	0	57.904	111900000	27	1.44575	0.0656626	24.1455	24.2884	24.3302	23.9952	23.6574	23.8698	24.1956	23.9802	24.3357
tr|A0A251TGG4|A0A251TGG4_HELAN	A0A251TGG4	Putative H/ACA ribonucleoprotein complex, subunit Nop10	Helianthus annuus (Common sunflower)		1	1	1	25.9	25.9	25.9	6.5827	0.00039825	8.1672	55000000	10	0.325787	0.53721	21.7597	23.2406	21.8432	22.4199	23.6371	23.5248	21.837	23.0191	24.0808
tr|A0A251TGH4|A0A251TGH4_HELAN	A0A251TGH4	Putative ENTH/VHS, Target of Myb protein 1	Helianthus annuus (Common sunflower)		2	2	2	5.4	5.4	5.4	51.157	0	14.964	37543000	6	1.41542	0.069743	22.5393	22.765	22.6159	22.6138	22.3849	22.4805	22.2822	22.4148	22.3697
tr|A0A251TGS8|A0A251TGS8_HELAN	A0A251TGS8	Putative catalytic domain-containing protein	Helianthus annuus (Common sunflower)		5	5	5	8.7	8.7	8.7	94.913	0	35.938	133970000	12	0.704569	0.263334	24.0712	24.3212	24.4181	24.4635	24.4388	24.7654	24.5116	24.1101	24.2443
tr|A0A251TGT6|A0A251TGT6_HELAN	A0A251TGT6	Putative homocysteine methyltransferase 2	Helianthus annuus (Common sunflower)		2	2	2	10.6	10.6	10.6	36.892	0	15.19	73225000	4	0.233354	0.634743	23.3464	23.6435	23.5629	23.4316	23.3811	23.5126	23.706	23.4016	23.5585
tr|A0A251TGV8|A0A251TGV8_HELAN	A0A251TGV8	Putative phosphoglycerate mutase, 2,3-bisphosphoglycerate-independent	Helianthus annuus (Common sunflower)		18	6	5	52.1	20.8	18.3	60.571	0	84.662	937630000	52	1.62146	0.0473645	27.2352	27.2538	27.2401	26.9188	26.9579	26.7415	26.8977	26.9346	27.2094
tr|A0A251TH46|A0A251TH46_HELAN;tr|A0A251UID2|A0A251UID2_HELAN;tr|A0A251VN85|A0A251VN85_HELAN;tr|A0A251U900|A0A251U900_HELAN	A0A251TH46	Putative villin 3	Helianthus annuus (Common sunflower)		16	6	6	23.2	10.1	10.1	104.58	0	41.902	205910000	14	2.07186	0.0214892	25.2479	25.1052	25.3067	24.6238	24.838	24.4987	24.7695	24.4971	24.855
tr|A0A251TH92|A0A251TH92_HELAN	A0A251TH92	Putative codeine O-demethylase	Helianthus annuus (Common sunflower)		7	7	7	29.6	29.6	29.6	40.216	0	66.124	601610000	41	2.1396	0.0190282	26.56	26.7403	26.6897	26.5464	26.5301	26.4064	26.2978	26.3489	26.4078
tr|A0A251THL0|A0A251THL0_HELAN	A0A251THL0	Putative CLUB	Helianthus annuus (Common sunflower)		3	3	3	3.9	3.9	3.9	138.52	0	20.167	61355000	9	2.03853	0.0227371	23.4772	23.3565	23.7534	22.9935	23.0492	22.9483	23.26	23.0584	22.9987
tr|A0A251THX7|A0A251THX7_HELAN	A0A251THX7	Putative amino acid dehydrogenase family protein	Helianthus annuus (Common sunflower)		6	6	6	24.7	24.7	24.7	31.942	0	100.85	1292500000	46	1.65575	0.0443119	27.7044	27.6826	27.5081	27.8298	27.7955	27.7473	27.6172	27.5168	27.5587
tr|A0A251THY5|A0A251THY5_HELAN	A0A251THY5	Putative chloroplast protein import component Toc86/159	Helianthus annuus (Common sunflower)		2	2	2	2.2	2.2	2.2	131.83	0	11.253	37677000	6	0.487645	0.396	22.5899	22.1875	22.5147	22.0582	22.8026	22.7943	22.7413	21.7276	21.088
tr|A0A251TI04|A0A251TI04_HELAN	A0A251TI04	Putative heat shock protein 70 family	Helianthus annuus (Common sunflower)		17	7	7	33.1	13.5	13.5	72.458	0	63.856	247880000	31	0.338052	0.525092	25.1562	25.2063	25.5437	25.3361	25.1809	25.2977	25.4699	25.4452	25.3265
tr|A0A251VLA0|A0A251VLA0_HELAN;tr|A0A251TI34|A0A251TI34_HELAN	A0A251VLA0	ER membrane protein complex subunit 3	Helianthus annuus (Common sunflower)		2	2	2	13	13	13	28.125	0	12.43	42279000	4	0.892028	0.185882	23.1174	22.8307	22.7519	21.654	21.7514	22.8854	22.5191	22.7406	22.7756
tr|A0A251TI93|A0A251TI93_HELAN	A0A251TI93	Putative transmembrane CLPTM1 family protein	Helianthus annuus (Common sunflower)		6	6	6	14.7	14.7	14.7	67.494	0	36.117	213720000	18	0.411639	0.457435	25.1633	25.0399	25.2071	25.1865	24.9299	24.9153	25.105	24.813	25.033
tr|A0A251TIH5|A0A251TIH5_HELAN	A0A251TIH5	Putative SRA-YDG	Helianthus annuus (Common sunflower)		2	2	2	6	6	6	75.843	0	12.314	42092000	4	0.0775948	0.856763	23.0856	23.0071	22.1982	20.9282	23.0554	23.2904	22.3977	22.3808	22.4618
tr|A0A251TIS9|A0A251TIS9_HELAN	A0A251TIS9	Putative ubiquitin fusion degradation 1	Helianthus annuus (Common sunflower)		5	5	5	13.4	13.4	13.4	42.03	0	38.332	224560000	33	0.29705	0.565996	25.0615	25.2214	25.0834	25.0307	25.1095	25.1111	25.2263	25.0333	25.2705
tr|A0A251TIU3|A0A251TIU3_HELAN	A0A251TIU3	Putative RNI-like superfamily protein	Helianthus annuus (Common sunflower)		2	2	2	4.7	4.7	4.7	65.064	0	12.547	23740000	4	0.234604	0.633573	22.4178	21.9721	22.1165	21.9136	22.0273	21.3184	22.2536	23.0268	21.3083
tr|A0A251TIU9|A0A251TIU9_HELAN;tr|A0A251TIT5|A0A251TIT5_HELAN	A0A251TIU9	Cysteine synthase (EC 2.5.1.47)	Helianthus annuus (Common sunflower)		6	3	3	25.8	10.5	10.5	34.103	0	32.512	410060000	16	1.99637	0.0243915	25.8469	26.0625	25.8105	26.1513	26.2264	26.2764	25.8907	25.893	25.6954
tr|A0A251TIY2|A0A251TIY2_HELAN	A0A251TIY2	Putative methylthioadenosine nucleosidase 1	Helianthus annuus (Common sunflower)		8	8	8	54.6	54.6	54.6	27.64	0	69.736	893930000	52	0.713593	0.259732	27.2185	27.1445	27.1653	26.8947	27.0904	27.1043	27.1549	27.1044	26.9871
tr|A0A251TIZ0|A0A251TIZ0_HELAN;tr|A0A251VP91|A0A251VP91_HELAN;tr|A0A251RN22|A0A251RN22_HELAN	A0A251TIZ0	Uncharacterized protein	Helianthus annuus (Common sunflower)		3	3	3	15.8	15.8	15.8	28.914	0	87.483	231450000	13	1.22613	0.100308	25.454	25.0714	25.1157	24.9284	24.9871	25.0911	25.3439	25.2661	25.4044
tr|A0A251TJ43|A0A251TJ43_HELAN	A0A251TJ43	Putative PEBP (Phosphatidylethanolamine-binding protein) family protein	Helianthus annuus (Common sunflower)		2	2	2	16.1	16.1	16.1	18.337	0	13.46	28994000	5	1.16174	0.112804	23.1773	23.2072	23.2361	21.9837	22.2361	22.8152	21.7718	21.8961	22.961
tr|A0A251TJ91|A0A251TJ91_HELAN	A0A251TJ91	Uncharacterized protein	Helianthus annuus (Common sunflower)		3	3	3	21.9	21.9	21.9	22.969	0	40.823	241000000	17	0.422925	0.44746	25.567	25.3246	25.31	24.9939	25.1995	25.2632	25.0766	25.3483	22.1275
tr|A0A251TJB7|A0A251TJB7_HELAN	A0A251TJB7	Putative 6-phosphogluconate dehydrogenase family protein	Helianthus annuus (Common sunflower)		4	4	4	23.1	23.1	23.1	32.477	0	28.462	116560000	14	2.09488	0.0205534	24.4887	24.3884	24.3246	24.1769	24.0943	24.1901	24.1822	23.9458	23.9718
tr|A0A251TJC8|A0A251TJC8_HELAN;tr|A0A251UAG2|A0A251UAG2_HELAN	A0A251TJC8	Pyruvate kinase (EC 2.7.1.40)	Helianthus annuus (Common sunflower)		8	2	2	28.7	8	8	51.843	0	13.276	25723000	5	1.73353	0.0384777	21.8847	22.6031	20.8382	23.4687	23.6138	23.6017	22.2529	22.5062	22.7951
tr|A0A251TJD9|A0A251TJD9_HELAN;tr|A0A251TKS3|A0A251TKS3_HELAN;tr|A0A251TKA6|A0A251TKA6_HELAN	A0A251TJD9	Peroxidase (EC 1.11.1.7)	Helianthus annuus (Common sunflower)		3	2	2	12.5	10.2	10.2	42.36	0	12.827	19958000	2	0.375866	0.488481	22.4988	21.8349	22.6877	21.4568	22.5684	22.7626	23.638	22.0262	23.2967
tr|A0A251TJF0|A0A251TJF0_HELAN;tr|A0A251SSJ9|A0A251SSJ9_HELAN	A0A251TJF0	Putative ENTH/VHS and ANTH domains-containing protein	Helianthus annuus (Common sunflower)		3	3	2	4.3	4.3	3	69.317	0	19.78	101390000	17	0.102233	0.816274	23.9457	23.9639	24.0419	24.0398	23.9899	23.9326	23.9613	23.9172	24.0051
tr|A0A251TJF3|A0A251TJF3_HELAN	A0A251TJF3	Putative fumarylacetoacetase, putative	Helianthus annuus (Common sunflower)		5	5	5	19.9	19.9	19.9	46.074	0	92.987	490450000	33	1.87251	0.0303135	26.0616	25.9831	25.9828	26.3995	26.3618	26.0116	26.4433	26.4479	26.5956
tr|A0A251TJH9|A0A251TJH9_HELAN	A0A251TJH9	Putative guanine nucleotide-binding protein subunit beta-like protein	Helianthus annuus (Common sunflower)		14	14	6	62.6	62.6	30.1	36.202	0	323.31	9337200000	151	2.37947	0.0124445	30.4429	30.4278	30.4447	30.3844	30.4022	30.3848	30.3446	30.2655	30.3402
[truncated: 768 more rows]
