# Supplementary material for: Unravelling the Helianthus tuberosus L. (Jerusalem Artichoke, Kiku-Imo) Tuber Proteome by Label-Free Quantitative Proteomics
Source: Molecules. 2022 Feb 7;27(3):1111. doi: 10.3390/molecules27031111 (PMC8840128; doi:10.3390/molecules27031111)
Supplement: Supplementary file 1 [file molecules-27-01111-s001.zip › Supplementary Table S2.xlsx]

## Sheet: Supplementary Table 2
Supplementary Table S2. PANTHER pathway protein list
S.No	Category name	Genes associated	Percent of gene hit against total	Percent of gene hits against total pathway hits
1	Axon guidance mediated by semaphorins (P00007)	1	0	0.002
2	Apoptosis signaling pathway (P00006)	9	0.004	0.022
3	Pyridoxal-5-phosphate biosynthesis (P02759)	2	0.001	0.005
4	Gonadotropin-releasing hormone receptor pathway (P06664)	1	0	0.002
5	Angiogenesis (P00005)	1	0	0.002
6	Ornithine degradation (P02758)	1	0	0.002
7	O-antigen biosynthesis (P02757)	1	0	0.002
8	Alzheimer disease-amyloid secretase pathway (P00003)	3	0.001	0.007
9	N-acetylglucosamine metabolism (P02756)	1	0	0.002
10	Methylmalonyl pathway (P02755)	2	0.001	0.005
11	Adrenaline and noradrenaline biosynthesis (P00001)	3	0.001	0.007
12	Methylcitrate cycle (P02754)	2	0.001	0.005
13	Methionine biosynthesis (P02753)	1	0	0.002
14	Mannose metabolism (P02752)	4	0.002	0.01
15	CCKR signaling map (P06959)	1	0	0.002
16	Lysine biosynthesis (P02751)	3	0.001	0.007
17	Ubiquitin proteasome pathway (P00060)	34	0.017	0.083
18	Leucine biosynthesis (P02749)	5	0.002	0.012
19	p53 pathway (P00059)	1	0	0.002
20	Isoleucine biosynthesis (P02748)	6	0.003	0.015
21	mRNA splicing (P00058)	2	0.001	0.005
22	Histidine biosynthesis (P02747)	3	0.001	0.007
23	Wnt signaling pathway (P00057)	1	0	0.002
24	Heme biosynthesis (P02746)	7	0.003	0.017
25	VEGF signaling pathway (P00056)	1	0	0.002
26	Glutamine glutamate conversion (P02745)	3	0.001	0.007
27	Transcription regulation by bZIP transcription factor (P00055)	1	0	0.002
28	Fructose galactose metabolism (P02744)	4	0.002	0.01
29	Toll receptor signaling pathway (P00054)	1	0	0.002
30	Formyltetrahydroformate biosynthesis (P02743)	1	0	0.002
31	Tetrahydrofolate biosynthesis (P02742)	1	0	0.002
32	TGF-beta signaling pathway (P00052)	5	0.002	0.012
33	Flavin biosynthesis (P02741)	3	0.001	0.007
34	TCA cycle (P00051)	11	0.005	0.027
35	De novo pyrimidine ribonucleotides biosythesis (P02740)	10	0.005	0.024
36	De novo pyrimidine deoxyribonucleotide biosynthesis (P02739)	4	0.002	0.01
37	Parkinson disease (P00049)	32	0.016	0.078
38	De novo purine biosynthesis (P02738)	16	0.008	0.039
39	PI3 kinase pathway (P00048)	3	0.001	0.007
40	Cysteine biosynthesis (P02737)	5	0.002	0.012
41	PDGF signaling pathway (P00047)	2	0.001	0.005
42	Coenzyme A biosynthesis (P02736)	1	0	0.002
43	Chorismate biosynthesis (P02734)	5	0.002	0.012
44	Nicotinic acetylcholine receptor signaling pathway (P00044)	3	0.001	0.007
45	Muscarinic acetylcholine receptor 2 and 4 signaling pathway (P00043)	2	0.001	0.005
46	Biotin biosynthesis (P02731)	1	0	0.002
47	Asparagine and aspartate biosynthesis (P02730)	5	0.002	0.012
48	Synaptic vesicle trafficking (P05734)	2	0.001	0.005
49	Ascorbate degradation (P02729)	3	0.001	0.007
50	Arginine biosynthesis (P02728)	8	0.004	0.019
51	Aminobutyrate degradation (P02726)	2	0.001	0.005
52	Ionotropic glutamate receptor pathway (P00037)	1	0	0.002
53	Allantoin degradation (P02725)	1	0	0.002
54	Interleukin signaling pathway (P00036)	1	0	0.002
55	Alanine biosynthesis (P02724)	1	0	0.002
56	Interferon-gamma signaling pathway (P00035)	3	0.001	0.007
57	Integrin signalling pathway (P00034)	1	0	0.002
58	Vitamin B6 metabolism (P02787)	8	0.004	0.019
59	Acetate utilization (P02722)	1	0	0.002
60	Insulin/IGF pathway-protein kinase B signaling cascade (P00033)	1	0	0.002
61	ATP synthesis (P02721)	9	0.004	0.022
62	Insulin/IGF pathway-mitogen activated protein kinase kinase/MAP kinase cascade (P00032)	3	0.001	0.007
63	p53 pathway feedback loops 2 (P04398)	1	0	0.002
64	Valine biosynthesis (P02785)	5	0.002	0.012
65	Inflammation mediated by chemokine and cytokine signaling pathway (P00031)	5	0.002	0.012
66	Tyrosine biosynthesis (P02784)	1	0	0.002
67	Hypoxia response via HIF activation (P00030)	1	0	0.002
68	Vitamin D metabolism and pathway (P04396)	1	0	0.002
69	Tryptophan biosynthesis (P02783)	5	0.002	0.012
70	Vasopressin synthesis (P04395)	2	0.001	0.005
71	Thyrotropin-releasing hormone receptor signaling pathway (P04394)	1	0	0.002
72	Threonine biosynthesis (P02781)	3	0.001	0.007
73	Ras Pathway (P04393)	3	0.001	0.007
74	Oxytocin receptor mediated signaling pathway (P04391)	1	0	0.002
75	Huntington disease (P00029)	11	0.005	0.027
76	Heterotrimeric G-protein signaling pathway-Gq alpha and Go alpha mediated pathway (P00027)	1	0	0.002
77	Heterotrimeric G-protein signaling pathway-Gi alpha and Gs alpha mediated pathway (P00026)	1	0	0.002
78	Sulfate assimilation (P02778)	2	0.001	0.005
79	Glycolysis (P00024)	11	0.005	0.027
80	Succinate to proprionate conversion (P02777)	1	0	0.002
81	General transcription regulation (P00023)	1	0	0.002
82	Serine glycine biosynthesis (P02776)	7	0.003	0.017
83	Salvage pyrimidine ribonucleotides (P02775)	2	0.001	0.005
84	FGF signaling pathway (P00021)	12	0.006	0.029
85	FAS signaling pathway (P00020)	2	0.001	0.005
86	S-adenosylmethionine biosynthesis (P02773)	2	0.001	0.005
87	Pyruvate metabolism (P02772)	11	0.005	0.027
88	Histamine H1 receptor mediated signaling pathway (P04385)	1	0	0.002
89	Pyrimidine Metabolism (P02771)	4	0.002	0.01
90	Gamma-aminobutyric acid synthesis (P04384)	2	0.001	0.005
91	Pyridoxal phosphate salvage pathway (P02770)	1	0	0.002
92	Endothelin signaling pathway (P00019)	3	0.001	0.007
93	EGF receptor signaling pathway (P00018)	10	0.005	0.024
94	DNA replication (P00017)	1	0	0.002
95	Proline biosynthesis (P02768)	2	0.001	0.005
96	Cholesterol biosynthesis (P00014)	2	0.001	0.005
97	Phenylpropionate degradation (P02767)	2	0.001	0.005
98	Cell cycle (P00013)	11	0.005	0.027
99	Phenylethylamine degradation (P02766)	1	0	0.002
100	Phenylalanine biosynthesis (P02765)	2	0.001	0.005
101	Pentose phosphate pathway (P02762)	8	0.004	0.019
102	5HT2 type receptor mediated signaling pathway (P04374)	1	0	0.002
103	5-Hydroxytryptamine degredation (P04372)	7	0.003	0.017
